# Supplementary material for: Applicability of In Silico New Approach Methods for the Risk Assessment of Tattoo Ink Ingredients
Source: Environ Mol Mutagen. 2025 May 19;66(4):199–209. doi: 10.1002/em.70010 (PMC12087733; doi:10.1002/em.70010)
Supplement: Supplementary file 1 — Data S1. Supporting Information. [file EM-66-199-s001.zip]

Archive with 10 entries (9 files):
- supplemental_revised/
- supplemental_revised/1_tattooList_EPADashboard.csv
- supplemental_revised/2_tattooListBfR_EPADashboard.csv
- supplemental_revised/3_tattooList_Combined.csv
- supplemental_revised/4_tattooList_WithReachData.smi
- supplemental_revised/5_tattooList_WithoutReachData.smi
- supplemental_revised/6_REACH_data.xlsx
- supplemental_revised/7_REACH_DataSummary.xlsx
- supplemental_revised/8_QSARSupplementary.docx
- supplemental_revised/9_Predictions_all.csv
