# Supplementary material for: Applicability of In Silico New Approach Methods for the Risk Assessment of Tattoo Ink Ingredients
Source: Environ Mol Mutagen. 2025 May 19;66(4):199–209. doi: 10.1002/em.70010 (PMC12087733; doi:10.1002/em.70010)
Supplement: Supplementary file 1 — Data S1. Supporting Information. [file EM-66-199-s001.zip › supplemental_revised/1_tattooList_EPADashboard.csv]

INPUT	FOUND_BY	DTXSID	PREFERRED_NAME	CASRN	QSAR_READY_SMILES	atom:element_main_group	atom:element_metal_group_I_II	atom:element_metal_group_III	atom:element_metal_metalloid	atom:element_metal_poor_metal	atom:element_metal_transistion_metal	atom:element_noble_gas	bond:C#N_cyano_acylcyanide	bond:C#N_cyano_cyanamide	bond:C#N_cyano_cyanohydrin	bond:C#N_nitrile_ab-acetylenic	bond:C#N_nitrile_ab-unsaturated	bond:C#N_nitrile_generic	bond:C#N_nitrile_isonitrile	bond:C#N_nitrile	bond:C(~Z)~C~Q_a-haloalcohol	bond:C(~Z)~C~Q_a-halocarbonyl	bond:C(~Z)~C~Q_a-haloether	bond:C(~Z)~C~Q_a-haloketone_perhalo	bond:C(~Z)~C~Q_b-halocarbonyl	bond:C(~Z)~C~Q_haloamine_haloethyl_(N-mustard)	bond:C(~Z)~C~Q_halocarbonyl_dichloro_quinone_(1_2-)	bond:C(~Z)~C~Q_halocarbonyl_dichloro_quinone_(1_4-)	bond:C(~Z)~C~Q_halocarbonyl_dichloro_quinone_(1_5-)	bond:C(~Z)~C~Q_haloether_dibenzodioxin_1-halo	bond:C(~Z)~C~Q_haloether_dibenzodioxin_2-halo	bond:C(~Z)~C~Q_haloether_dibenzodioxin_dichloro_(2_7-)	bond:C(~Z)~C~Q_haloether_dibenzodioxin_tetrachloro_(2_3_7_8-)	bond:C(~Z)~C~Q_haloether_pyrimidine_2-halo-	bond:C(=O)N_carbamate_dithio	bond:C(=O)N_carbamate_thio	bond:C(=O)N_carbamate_thio_generic	bond:C(=O)N_carbamate	bond:C(=O)N_carboxamide_(NH2)	bond:C(=O)N_carboxamide_(NHR)	bond:C(=O)N_carboxamide_(NR2)	bond:C(=O)N_carboxamide_generic	bond:C(=O)N_carboxamide_thio	bond:C(=O)N_dicarboxamide_N-hydroxy	bond:C(=O)O_acidAnhydride	bond:C(=O)O_carboxylicAcid_alkenyl	bond:C(=O)O_carboxylicAcid_alkyl	bond:C(=O)O_carboxylicAcid_aromatic	bond:C(=O)O_carboxylicAcid_generic
DTXSID001013040	DSSTox_Substance_Id	DTXSID001013040	Methanaminium, N-[4-[bis[4-(dimethylamino)phenyl]methylene]-2,5-cyclohexadien-1-ylidene]-N-methyl-, molybdatephosphate (1:?)	64070-98-0	N/A	N/A
DTXSID0021094	DSSTox_Substance_Id	DTXSID0021094	4,4'-Oxydianiline	101-80-4	NC1=CC=C(OC2=CC=C(N)C=C2)C=C1	0	0	0	0	0	0	0	0	0	0	0	0	0	0	0	0	0	0	0	0	0	0	0	0	0	0	0	0	0	0	0	0	0	0	0	0	0	0	0	0	0	0	0	0
DTXSID0022432	DSSTox_Substance_Id	DTXSID0022432	Chrysene	218-01-9	C1=CC=C2C(C=CC3=C2C=CC2=CC=CC=C32)=C1	0	0	0	0	0	0	0	0	0	0	0	0	0	0	0	0	0	0	0	0	0	0	0	0	0	0	0	0	0	0	0	0	0	0	0	0	0	0	0	0	0	0	0	0
DTXSID0023907	DSSTox_Substance_Id	DTXSID0023907	Benzo(b)fluoranthene	205-99-2	C1=CC=C2C(=C1)C1=CC=CC3=C4C=CC=CC4=CC2=C13	0	0	0	0	0	0	0	0	0	0	0	0	0	0	0	0	0	0	0	0	0	0	0	0	0	0	0	0	0	0	0	0	0	0	0	0	0	0	0	0	0	0	0	0
DTXSID0023909	DSSTox_Substance_Id	DTXSID0023909	Benzo[k]fluoranthene	207-08-9	C1=CC2=CC3=C(C=C2C=C1)C1=C2C3=CC=CC2=CC=C1	0	0	0	0	0	0	0	0	0	0	0	0	0	0	0	0	0	0	0	0	0	0	0	0	0	0	0	0	0	0	0	0	0	0	0	0	0	0	0	0	0	0	0	0
DTXSID0052336	DSSTox_Substance_Id	DTXSID0052336	Pigment Yellow 65	6528-34-3	COC1=CC(=C(C=C1)N=NC(C(C)=O)C(=O)NC1=C(OC)C=CC=C1)[N+]([O-])=O	0	0	0	0	0	0	0	0	0	0	0	0	0	0	0	0	0	0	0	0	0	0	0	0	0	0	0	0	0	0	0	0	0	0	1	0	1	0	0	0	0	0	0	0
DTXSID0064333	DSSTox_Substance_Id	DTXSID0064333	3-Hydroxy-4-((2-methyl-4-nitrophenyl)azo)-N-(o-tolyl)naphthalene-2-carboxamide	6410-32-8	CC1=C(NC(=O)C2=C(O)C(N=NC3=C(C)C=C(C=C3)[N+]([O-])=O)=C3C=CC=CC3=C2)C=CC=C1	0	0	0	0	0	0	0	0	0	0	0	0	0	0	0	0	0	0	0	0	0	0	0	0	0	0	0	0	0	0	0	0	0	0	1	0	1	0	0	0	0	0	0	0
DTXSID0064335	DSSTox_Substance_Id	DTXSID0064335	4-((2,5-Dichlorophenyl)azo)-3-hydroxy-N-(2-methoxyphenyl)naphthalene-2-carboxamide	6410-38-4	COC1=C(NC(=O)C2=C(O)C(N=NC3=C(Cl)C=CC(Cl)=C3)=C3C=CC=CC3=C2)C=CC=C1	0	0	0	0	0	0	0	0	0	0	0	0	0	0	0	0	0	0	0	0	0	0	0	0	0	0	0	0	0	0	0	0	0	0	1	0	1	0	0	0	0	0	0	0
DTXSID0064381	DSSTox_Substance_Id	DTXSID0064381	2-Naphthalenecarboxamide, 4-[(4-chloro-2-nitrophenyl)azo]-3-hydroxy-N-(2-methylphenyl)-	6471-50-7	CC1=C(NC(=O)C2=C(O)C(N=NC3=C(C=C(Cl)C=C3)[N+]([O-])=O)=C3C=CC=CC3=C2)C=CC=C1	0	0	0	0	0	0	0	0	0	0	0	0	0	0	0	0	0	0	0	0	0	0	0	0	0	0	0	0	0	0	0	0	0	0	1	0	1	0	0	0	0	0	0	0
DTXSID0070942	DSSTox_Substance_Id	DTXSID0070942	N-(5-Chloro-2-methoxyphenyl)-3-hydroxy-4-((2-methoxy-5-((phenylamino)carbonyl)phenyl)azo)naphthalene-2-carboxamide	67990-05-0	COC1=C(NC(=O)C2=C(O)C(N=NC3=C(OC)C=CC(=C3)C(=O)NC3=CC=CC=C3)=C3C=CC=CC3=C2)C=C(Cl)C=C1	0	0	0	0	0	0	0	0	0	0	0	0	0	0	0	0	0	0	0	0	0	0	0	0	0	0	0	0	0	0	0	0	0	0	1	0	1	0	0	0	0	0	0	0
DTXSID1020069	DSSTox_Substance_Id	DTXSID1020069	o-Aminoazotoluene	97-56-3	CC1=CC=CC=C1N=NC1=CC(C)=C(N)C=C1	0	0	0	0	0	0	0	0	0	0	0	0	0	0	0	0	0	0	0	0	0	0	0	0	0	0	0	0	0	0	0	0	0	0	0	0	0	0	0	0	0	0	0	0
DTXSID1020350	DSSTox_Substance_Id	DTXSID1020350	2-Methoxy-5-methylaniline	120-71-8	COC1=CC=C(C)C=C1N	0	0	0	0	0	0	0	0	0	0	0	0	0	0	0	0	0	0	0	0	0	0	0	0	0	0	0	0	0	0	0	0	0	0	0	0	0	0	0	0	0	0	0	0
DTXSID1021243	DSSTox_Substance_Id	DTXSID1021243	Rhodamine 6G	989-38-8	CCNC1=CC2=[O+]C3=C(C=C(C)C(NCC)=C3)C(=C2C=C1C)C1=C(C=CC=C1)C(=O)OCC	0	0	0	0	0	0	0	0	0	0	0	0	0	0	0	0	0	0	0	0	0	0	0	0	0	0	0	0	0	0	0	0	0	0	0	0	0	0	0	0	0	0	0	0
DTXSID1021451	DSSTox_Substance_Id	DTXSID1021451	C.I. Pigment Yellow 12	6358-85-6	CC(=O)C(N=NC1=C(Cl)C=C(C=C1)C1=CC(Cl)=C(C=C1)N=NC(C(C)=O)C(=O)NC1=CC=CC=C1)C(=O)NC1=CC=CC=C1	0	0	0	0	0	0	0	0	0	0	0	0	0	0	0	0	0	0	0	0	0	0	0	0	0	0	0	0	0	0	0	0	0	0	1	0	1	0	0	0	0	0	0	0
DTXSID1021453	DSSTox_Substance_Id	DTXSID1021453	C.I. Pigment Yellow 83	5567-15-7	COC1=CC(NC(=O)C(N=NC2=CC=C(C=C2Cl)C2=CC(Cl)=C(C=C2)N=NC(C(C)=O)C(=O)NC2=CC(OC)=C(Cl)C=C2OC)C(C)=O)=C(OC)C=C1Cl	0	0	0	0	0	0	0	0	0	0	0	0	0	0	0	0	0	0	0	0	0	0	0	0	0	0	0	0	0	0	0	0	0	0	1	0	1	0	0	0	0	0	0	0
DTXSID1023940	DSSTox_Substance_Id	DTXSID1023940	Cadmium	7440-43-9	N/A	0	0	0	0	0	1	0	0	0	0	0	0	0	0	0	0	0	0	0	0	0	0	0	0	0	0	0	0	0	0	0	0	0	0	0	0	0	0	0	0	0	0	0	0
DTXSID1024172	DSSTox_Substance_Id	DTXSID1024172	Mercury	7439-97-6	N/A	0	0	0	0	0	1	0	0	0	0	0	0	0	0	0	0	0	0	0	0	0	0	0	0	0	0	0	0	0	0	0	0	0	0	0	0	0	0	0	0	0	0	0	0
DTXSID1026164	DSSTox_Substance_Id	DTXSID1026164	2-Methylaniline	95-53-4	CC1=C(N)C=CC=C1	0	0	0	0	0	0	0	0	0	0	0	0	0	0	0	0	0	0	0	0	0	0	0	0	0	0	0	0	0	0	0	0	0	0	0	0	0	0	0	0	0	0	0	0
DTXSID1031040	DSSTox_Substance_Id	DTXSID1031040	Cobalt	7440-48-4	N/A	0	0	0	0	0	1	0	0	0	0	0	0	0	0	0	0	0	0	0	0	0	0	0	0	0	0	0	0	0	0	0	0	0	0	0	0	0	0	0	0	0	0	0	0
DTXSID1041508	DSSTox_Substance_Id	DTXSID1041508	4-Chloro-2-methylaniline	95-69-2	CC1=C(N)C=CC(Cl)=C1	0	0	0	0	0	0	0	0	0	0	0	0	0	0	0	0	0	0	0	0	0	0	0	0	0	0	0	0	0	0	0	0	0	0	0	0	0	0	0	0	0	0	0	0
DTXSID1041635	DSSTox_Substance_Id	DTXSID1041635	C.I. Acid Violet 17	4129-84-4	CCN(CC)C1=CC=C(C=C1)C(C1=CC=C(C=C1)N(CC)CC1=CC=CC(=C1)S(O)(=O)=O)=C1C=CC(C=C1)=[N+](CC)CC1=CC(=CC=C1)S(O)(=O)=O	0	1	0	0	0	0	0	0	0	0	0	0	0	0	0	0	0	0	0	0	0	0	0	0	0	0	0	0	0	0	0	0	0	0	0	0	0	0	0	0	0	0	0	0
DTXSID1041712	DSSTox_Substance_Id	DTXSID1041712	C.I. Acid Red 73, disodium salt	5413-75-2	OC1=C(N=NC2=CC=C(C=C2)N=NC2=CC=CC=C2)C2=C(C=C(C=C2C=C1)S(O)(=O)=O)S(O)(=O)=O	0	1	0	0	0	0	0	0	0	0	0	0	0	0	0	0	0	0	0	0	0	0	0	0	0	0	0	0	0	0	0	0	0	0	0	0	0	0	0	0	0	0	0	0
DTXSID1049801	DSSTox_Substance_Id	DTXSID1049801	Tin	7440-31-5	N/A	0	0	0	0	1	0	0	0	0	0	0	0	0	0	0	0	0	0	0	0	0	0	0	0	0	0	0	0	0	0	0	0	0	0	0	0	0	0	0	0	0	0	0	0
DTXSID1052329	DSSTox_Substance_Id	DTXSID1052329	C.I. Pigment Red 22	6448-95-9	CC1=CC=C(C=C1N=NC1=C(O)C(=CC2=CC=CC=C12)C(=O)NC1=CC=CC=C1)[N+]([O-])=O	0	0	0	0	0	0	0	0	0	0	0	0	0	0	0	0	0	0	0	0	0	0	0	0	0	0	0	0	0	0	0	0	0	0	1	0	1	0	0	0	0	0	0	0
DTXSID1064403	DSSTox_Substance_Id	DTXSID1064403	C.I. Pigment Red 112	6535-46-2	CC1=C(NC(=O)C2=C(O)C(N=NC3=C(Cl)C=C(Cl)C(Cl)=C3)=C3C=CC=CC3=C2)C=CC=C1	0	0	0	0	0	0	0	0	0	0	0	0	0	0	0	0	0	0	0	0	0	0	0	0	0	0	0	0	0	0	0	0	0	0	1	0	1	0	0	0	0	0	0	0
DTXSID10925937	DSSTox_Substance_Id	DTXSID10925937	C.I. Acid Green 16	12768-78-4	N/A	N/A
DTXSID2020137	DSSTox_Substance_Id	DTXSID2020137	4,4′-Diamino-1,1′-biphenyl	92-87-5	NC1=CC=C(C=C1)C1=CC=C(N)C=C1	0	0	0	0	0	0	0	0	0	0	0	0	0	0	0	0	0	0	0	0	0	0	0	0	0	0	0	0	0	0	0	0	0	0	0	0	0	0	0	0	0	0	0	0
DTXSID2020139	DSSTox_Substance_Id	DTXSID2020139	Benzo[a]pyrene	50-32-8	C1=CC=C2C(=C1)C=C1C=CC3=CC=CC4=CC=C2C1=C34	0	0	0	0	0	0	0	0	0	0	0	0	0	0	0	0	0	0	0	0	0	0	0	0	0	0	0	0	0	0	0	0	0	0	0	0	0	0	0	0	0	0	0	0
DTXSID2020921	DSSTox_Substance_Id	DTXSID2020921	2-Naphthylamine	91-59-8	NC1=CC2=C(C=CC=C2)C=C1	0	0	0	0	0	0	0	0	0	0	0	0	0	0	0	0	0	0	0	0	0	0	0	0	0	0	0	0	0	0	0	0	0	0	0	0	0	0	0	0	0	0	0	0
DTXSID2020925	DSSTox_Substance_Id	DTXSID2020925	Nickel	7440-02-0	N/A	0	0	0	0	0	1	0	0	0	0	0	0	0	0	0	0	0	0	0	0	0	0	0	0	0	0	0	0	0	0	0	0	0	0	0	0	0	0	0	0	0	0	0	0
DTXSID2021731	DSSTox_Substance_Id	DTXSID2021731	Methanol	67-56-1	CO	0	0	0	0	0	0	0	0	0	0	0	0	0	0	0	0	0	0	0	0	0	0	0	0	0	0	0	0	0	0	0	0	0	0	0	0	0	0	0	0	0	0	0	0
DTXSID2023985	DSSTox_Substance_Id	DTXSID2023985	Copper	7440-50-8	N/A	0	0	0	0	0	1	0	0	0	0	0	0	0	0	0	0	0	0	0	0	0	0	0	0	0	0	0	0	0	0	0	0	0	0	0	0	0	0	0	0	0	0	0	0
DTXSID2024161	DSSTox_Substance_Id	DTXSID2024161	Lead	7439-92-1	N/A	0	0	0	0	1	0	0	0	0	0	0	0	0	0	0	0	0	0	0	0	0	0	0	0	0	0	0	0	0	0	0	0	0	0	0	0	0	0	0	0	0	0	0	0
DTXSID2064288	DSSTox_Substance_Id	DTXSID2064288	N-(2,4-Dinitrophenyl)benzene-1,4-diamine	6373-73-5	NC1=CC=C(NC2=C(C=C(C=C2)[N+]([O-])=O)[N+]([O-])=O)C=C1	0	0	0	0	0	0	0	0	0	0	0	0	0	0	0	0	0	0	0	0	0	0	0	0	0	0	0	0	0	0	0	0	0	0	0	0	0	0	0	0	0	0	0	0
DTXSID3023764	DSSTox_Substance_Id	DTXSID3023764	Benzo[e]pyrene	192-97-2	C1=CC2=C3C=CC=C4C=CC5=CC=CC(=C2C=C1)C5=C34	0	0	0	0	0	0	0	0	0	0	0	0	0	0	0	0	0	0	0	0	0	0	0	0	0	0	0	0	0	0	0	0	0	0	0	0	0	0	0	0	0	0	0	0
DTXSID3025091	DSSTox_Substance_Id	DTXSID3025091	C.I. Disperse Black 6	119-90-4	COC1=CC(=CC=C1N)C1=CC(OC)=C(N)C=C1	0	0	0	0	0	0	0	0	0	0	0	0	0	0	0	0	0	0	0	0	0	0	0	0	0	0	0	0	0	0	0	0	0	0	0	0	0	0	0	0	0	0	0	0
DTXSID3025914	DSSTox_Substance_Id	DTXSID3025914	Pigment Red 2	6041-94-7	OC1=C(C=C2C=CC=CC2=C1N=NC1=CC(Cl)=CC=C1Cl)C(=O)NC1=CC=CC=C1	0	0	0	0	0	0	0	0	0	0	0	0	0	0	0	0	0	0	0	0	0	0	0	0	0	0	0	0	0	0	0	0	0	0	1	0	1	0	0	0	0	0	0	0
DTXSID3031022	DSSTox_Substance_Id	DTXSID3031022	Chromium	7440-47-3	N/A	0	0	0	0	0	1	0	0	0	0	0	0	0	0	0	0	0	0	0	0	0	0	0	0	0	0	0	0	0	0	0	0	0	0	0	0	0	0	0	0	0	0	0	0
DTXSID3041742	DSSTox_Substance_Id	DTXSID3041742	C.I. Solvent Red 23	85-86-9	OC1=C(N=NC2=CC=C(C=C2)N=NC2=CC=CC=C2)C2=CC=CC=C2C=C1	0	0	0	0	0	0	0	0	0	0	0	0	0	0	0	0	0	0	0	0	0	0	0	0	0	0	0	0	0	0	0	0	0	0	0	0	0	0	0	0	0	0	0	0
DTXSID3061635	DSSTox_Substance_Id	DTXSID3061635	C.I. Solvent Red 1	1229-55-6	COC1=C(C=CC=C1)N=NC1=C2C=CC=CC2=CC=C1O	0	0	0	0	0	0	0	0	0	0	0	0	0	0	0	0	0	0	0	0	0	0	0	0	0	0	0	0	0	0	0	0	0	0	0	0	0	0	0	0	0	0	0	0
DTXSID3063754	DSSTox_Substance_Id	DTXSID3063754	N-(4-Chloro-2,5-dimethoxyphenyl)-3-hydroxy-4-((2-methoxy-5-((phenylamino)carbonyl)phenyl)azo)naphthalene-2-carboxamide	5280-68-2	COC1=CC(NC(=O)C2=C(O)C(N=NC3=C(OC)C=CC(=C3)C(=O)NC3=CC=CC=C3)=C3C=CC=CC3=C2)=C(OC)C=C1Cl	0	0	0	0	0	0	0	0	0	0	0	0	0	0	0	0	0	0	0	0	0	0	0	0	0	0	0	0	0	0	0	0	0	0	1	0	1	0	0	0	0	0	0	0
DTXSID30864556	DSSTox_Substance_Id	DTXSID30864556	C.I. Pigment Yellow 87	15110-84-6	COC1=CC=C(OC)C(NC(=O)C(N=NC2=CC=C(C=C2Cl)C2=CC(Cl)=C(C=C2)N=NC(C(C)=O)C(=O)NC2=CC(OC)=CC=C2OC)C(C)=O)=C1	0	0	0	0	0	0	0	0	0	0	0	0	0	0	0	0	0	0	0	0	0	0	0	0	0	0	0	0	0	0	0	0	0	0	1	0	1	0	0	0	0	0	0	0
DTXSID4020402	DSSTox_Substance_Id	DTXSID4020402	2,4-Diaminotoluene	95-80-7	CC1=C(N)C=C(N)C=C1	0	0	0	0	0	0	0	0	0	0	0	0	0	0	0	0	0	0	0	0	0	0	0	0	0	0	0	0	0	0	0	0	0	0	0	0	0	0	0	0	0	0	0	0
DTXSID4020959	DSSTox_Substance_Id	DTXSID4020959	C.I. Azoic Diazo Component 12	99-55-8	CC1=C(N)C=C(C=C1)[N+]([O-])=O	0	0	0	0	0	0	0	0	0	0	0	0	0	0	0	0	0	0	0	0	0	0	0	0	0	0	0	0	0	0	0	0	0	0	0	0	0	0	0	0	0	0	0	0
DTXSID4023886	DSSTox_Substance_Id	DTXSID4023886	Arsenic	7440-38-2	N/A	0	0	0	1	0	0	0	0	0	0	0	0	0	0	0	0	0	0	0	0	0	0	0	0	0	0	0	0	0	0	0	0	0	0	0	0	0	0	0	0	0	0	0	0
DTXSID4041735	DSSTox_Substance_Id	DTXSID4041735	C.I. Pigment Yellow 1	2512-29-0	CC(=O)C(N=NC1=CC=C(C)C=C1[N+]([O-])=O)C(=O)NC1=CC=CC=C1	0	0	0	0	0	0	0	0	0	0	0	0	0	0	0	0	0	0	0	0	0	0	0	0	0	0	0	0	0	0	0	0	0	0	1	0	1	0	0	0	0	0	0	0
DTXSID5020071	DSSTox_Substance_Id	DTXSID5020071	4-Biphenylamine	92-67-1	NC1=CC=C(C=C1)C1=CC=CC=C1	0	0	0	0	0	0	0	0	0	0	0	0	0	0	0	0	0	0	0	0	0	0	0	0	0	0	0	0	0	0	0	0	0	0	0	0	0	0	0	0	0	0	0	0
DTXSID5020491	DSSTox_Substance_Id	DTXSID5020491	C.I. Solvent Yellow 2	60-11-7	CN(C)C1=CC=C(C=C1)N=NC1=CC=CC=C1	0	0	0	0	0	0	0	0	0	0	0	0	0	0	0	0	0	0	0	0	0	0	0	0	0	0	0	0	0	0	0	0	0	0	0	0	0	0	0	0	0	0	0	0
DTXSID5020865	DSSTox_Substance_Id	DTXSID5020865	4,4'-Methylenebis(2-chloroaniline)	101-14-4	NC1=C(Cl)C=C(CC2=CC(Cl)=C(N)C=C2)C=C1	0	0	0	0	0	0	0	0	0	0	0	0	0	0	0	0	0	0	0	0	0	0	0	0	0	0	0	0	0	0	0	0	0	0	0	0	0	0	0	0	0	0	0	0
DTXSID5020867	DSSTox_Substance_Id	DTXSID5020867	4,4'-Methylenebis(o-toluidine)	838-88-0	CC1=C(N)C=CC(CC2=CC(C)=C(N)C=C2)=C1	0	0	0	0	0	0	0	0	0	0	0	0	0	0	0	0	0	0	0	0	0	0	0	0	0	0	0	0	0	0	0	0	0	0	0	0	0	0	0	0	0	0	0	0
DTXSID5023877	DSSTox_Substance_Id	DTXSID5023877	2-Anisidine	90-04-0	COC1=CC=CC=C1N	0	0	0	0	0	0	0	0	0	0	0	0	0	0	0	0	0	0	0	0	0	0	0	0	0	0	0	0	0	0	0	0	0	0	0	0	0	0	0	0	0	0	0	0
DTXSID5023879	DSSTox_Substance_Id	DTXSID5023879	Antimony	7440-36-0	N/A	0	0	0	1	0	0	0	0	0	0	0	0	0	0	0	0	0	0	0	0	0	0	0	0	0	0	0	0	0	0	0	0	0	0	0	0	0	0	0	0	0	0	0	0
DTXSID5023902	DSSTox_Substance_Id	DTXSID5023902	Benz(a)anthracene	56-55-3	C1=CC2=C(C=C1)C=C1C(C=CC3=C1C=CC=C3)=C2	0	0	0	0	0	0	0	0	0	0	0	0	0	0	0	0	0	0	0	0	0	0	0	0	0	0	0	0	0	0	0	0	0	0	0	0	0	0	0	0	0	0	0	0
DTXSID5024059	DSSTox_Substance_Id	DTXSID5024059	3,3'-Dimethylbenzidine	119-93-7	CC1=CC(=CC=C1N)C1=CC=C(N)C(C)=C1	0	0	0	0	0	0	0	0	0	0	0	0	0	0	0	0	0	0	0	0	0	0	0	0	0	0	0	0	0	0	0	0	0	0	0	0	0	0	0	0	0	0	0	0
DTXSID5041358	DSSTox_Substance_Id	DTXSID5041358	2,4-Diaminoanisole	615-05-4	COC1=CC=C(N)C=C1N	0	0	0	0	0	0	0	0	0	0	0	0	0	0	0	0	0	0	0	0	0	0	0	0	0	0	0	0	0	0	0	0	0	0	0	0	0	0	0	0	0	0	0	0
DTXSID5064336	DSSTox_Substance_Id	DTXSID5064336	2-Naphthalenecarboxamide, 4-[(4-chloro-2-nitrophenyl)azo]-3-hydroxy-N-(2-methoxyphenyl)-	6410-39-5	COC1=C(NC(=O)C2=C(O)C(N=NC3=C(C=C(Cl)C=C3)[N+]([O-])=O)=C3C=CC=CC3=C2)C=CC=C1	0	0	0	0	0	0	0	0	0	0	0	0	0	0	0	0	0	0	0	0	0	0	0	0	0	0	0	0	0	0	0	0	0	0	1	0	1	0	0	0	0	0	0	0
DTXSID5064382	DSSTox_Substance_Id	DTXSID5064382	C.I. Pigment Red 7	6471-51-8	CC1=C(NC(=O)C2=C(O)C(N=NC3=C(C)C=C(Cl)C=C3)=C3C=CC=CC3=C2)C=CC(Cl)=C1	0	0	0	0	0	0	0	0	0	0	0	0	0	0	0	0	0	0	0	0	0	0	0	0	0	0	0	0	0	0	0	0	0	0	1	0	1	0	0	0	0	0	0	0
DTXSID50657260	DSSTox_Substance_Id	DTXSID50657260	6-Ethoxynaphthalen-2-amine	293733-21-8	CCOC1=CC2=C(C=C1)C=C(N)C=C2	0	0	0	0	0	0	0	0	0	0	0	0	0	0	0	0	0	0	0	0	0	0	0	0	0	0	0	0	0	0	0	0	0	0	0	0	0	0	0	0	0	0	0	0
DTXSID60192950	DSSTox_Substance_Id	DTXSID60192950	Phenol, 4-amino-3-fluoro-	399-95-1	NC1=C(F)C=C(O)C=C1	0	0	0	0	0	0	0	0	0	0	0	0	0	0	0	0	0	0	0	0	0	0	0	0	0	0	0	0	0	0	0	0	0	0	0	0	0	0	0	0	0	0	0	0
DTXSID6020432	DSSTox_Substance_Id	DTXSID6020432	3,3'-Dichlorobenzidine	91-94-1	NC1=C(Cl)C=C(C=C1)C1=CC(Cl)=C(N)C=C1	0	0	0	0	0	0	0	0	0	0	0	0	0	0	0	0	0	0	0	0	0	0	0	0	0	0	0	0	0	0	0	0	0	0	0	0	0	0	0	0	0	0	0	0
DTXSID6021450	DSSTox_Substance_Id	DTXSID6021450	C.I. Disperse Yellow 3	2832-40-8	CC(=O)NC1=CC=C(C=C1)N=NC1=C(O)C=CC(C)=C1	0	0	0	0	0	0	0	0	0	0	0	0	0	0	0	0	0	0	0	0	0	0	0	0	0	0	0	0	0	0	0	0	0	0	1	0	1	0	0	0	0	0	0	0
DTXSID6021872	DSSTox_Substance_Id	DTXSID6021872	4-Methylbenzenamine	106-49-0	CC1=CC=C(N)C=C1	0	0	0	0	0	0	0	0	0	0	0	0	0	0	0	0	0	0	0	0	0	0	0	0	0	0	0	0	0	0	0	0	0	0	0	0	0	0	0	0	0	0	0	0
DTXSID6022422	DSSTox_Substance_Id	DTXSID6022422	4,4'-Diaminobiphenyl methane	101-77-9	NC1=CC=C(CC2=CC=C(N)C=C2)C=C1	0	0	0	0	0	0	0	0	0	0	0	0	0	0	0	0	0	0	0	0	0	0	0	0	0	0	0	0	0	0	0	0	0	0	0	0	0	0	0	0	0	0	0	0
DTXSID6024460	DSSTox_Substance_Id	DTXSID6024460	C.I. Solvent Yellow 1	60-09-3	NC1=CC=C(C=C1)N=NC1=CC=CC=C1	0	0	0	0	0	0	0	0	0	0	0	0	0	0	0	0	0	0	0	0	0	0	0	0	0	0	0	0	0	0	0	0	0	0	0	0	0	0	0	0	0	0	0	0
DTXSID6024464	DSSTox_Substance_Id	DTXSID6024464	4-Aminobenzenesulfonic acid	121-57-3	NC1=CC=C(C=C1)S(O)(=O)=O	0	0	0	0	0	0	0	0	0	0	0	0	0	0	0	0	0	0	0	0	0	0	0	0	0	0	0	0	0	0	0	0	0	0	0	0	0	0	0	0	0	0	0	0
DTXSID6029123	DSSTox_Substance_Id	DTXSID6029123	2-Methyl-1,4-benzenediamine	95-70-5	CC1=C(N)C=CC(N)=C1	0	0	0	0	0	0	0	0	0	0	0	0	0	0	0	0	0	0	0	0	0	0	0	0	0	0	0	0	0	0	0	0	0	0	0	0	0	0	0	0	0	0	0	0
DTXSID6052031	DSSTox_Substance_Id	DTXSID6052031	C.I. Pigment Orange 13	3520-72-7	CC1=NN(C(=O)C1N=NC1=CC=C(C=C1Cl)C1=CC(Cl)=C(C=C1)N=NC1C(C)=NN(C1=O)C1=CC=CC=C1)C1=CC=CC=C1	0	0	0	0	0	0	0	0	0	0	0	0	0	0	0	0	0	0	0	0	0	0	0	0	0	0	0	0	0	0	0	0	0	0	0	0	1	0	0	0	0	0	0	0
DTXSID6062678	DSSTox_Substance_Id	DTXSID6062678	C.I. Disperse Red 1	2872-52-8	CCN(CCO)C1=CC=C(C=C1)N=NC1=CC=C(C=C1)[N+]([O-])=O	0	0	0	0	0	0	0	0	0	0	0	0	0	0	0	0	0	0	0	0	0	0	0	0	0	0	0	0	0	0	0	0	0	0	0	0	0	0	0	0	0	0	0	0
DTXSID60863890	DSSTox_Substance_Id	DTXSID60863890	C.I. Pigment Orange 16	6505-28-8	COC1=CC(=CC=C1N=NC(C(C)=O)C(=O)NC1=CC=CC=C1)C1=CC(OC)=C(C=C1)N=NC(C(C)=O)C(=O)NC1=CC=CC=C1	0	0	0	0	0	0	0	0	0	0	0	0	0	0	0	0	0	0	0	0	0	0	0	0	0	0	0	0	0	0	0	0	0	0	1	0	1	0	0	0	0	0	0	0
DTXSID60864640	DSSTox_Substance_Id	DTXSID60864640	C.I. Pigment Orange 34	15793-73-4	CC1=NN(C(=O)C1N=NC1=CC=C(C=C1Cl)C1=CC(Cl)=C(C=C1)N=NC1C(C)=NN(C1=O)C1=CC=C(C)C=C1)C1=CC=C(C)C=C1	0	0	0	0	0	0	0	0	0	0	0	0	0	0	0	0	0	0	0	0	0	0	0	0	0	0	0	0	0	0	0	0	0	0	0	0	1	0	0	0	0	0	0	0
DTXSID7025920	DSSTox_Substance_Id	DTXSID7025920	C.I. Pigment Yellow 74	6358-31-2	COC1=CC=CC=C1NC(=O)C(N=NC1=CC=C(C=C1OC)[N+]([O-])=O)C(C)=O	0	0	0	0	0	0	0	0	0	0	0	0	0	0	0	0	0	0	0	0	0	0	0	0	0	0	0	0	0	0	0	0	0	0	1	0	1	0	0	0	0	0	0	0
DTXSID7035012	DSSTox_Substance_Id	DTXSID7035012	Zinc	7440-66-6	N/A	0	0	0	0	0	1	0	0	0	0	0	0	0	0	0	0	0	0	0	0	0	0	0	0	0	0	0	0	0	0	0	0	0	0	0	0	0	0	0	0	0	0	0	0
DTXSID7041708	DSSTox_Substance_Id	DTXSID7041708	C.I. Acid Orange 24, monosodium salt	1320-07-6	N/A	N/A
DTXSID7064443	DSSTox_Substance_Id	DTXSID7064443	C.I. Pigment Red 17	6655-84-1	CC1=C(NC(=O)C2=C(O)C(N=NC3=C(C)C=CC(=C3)[N+]([O-])=O)=C3C=CC=CC3=C2)C=CC=C1	0	0	0	0	0	0	0	0	0	0	0	0	0	0	0	0	0	0	0	0	0	0	0	0	0	0	0	0	0	0	0	0	0	0	1	0	1	0	0	0	0	0	0	0
DTXSID801015690	DSSTox_Substance_Id	DTXSID801015690	C.I. Pigment Red 210	61932-63-6	N/A	N/A
DTXSID8020090	DSSTox_Substance_Id	DTXSID8020090	Aniline	62-53-3	NC1=CC=CC=C1	0	0	0	0	0	0	0	0	0	0	0	0	0	0	0	0	0	0	0	0	0	0	0	0	0	0	0	0	0	0	0	0	0	0	0	0	0	0	0	0	0	0	0	0
DTXSID8020913	DSSTox_Substance_Id	DTXSID8020913	Naphthalene	91-20-3	C1=CC2=CC=CC=C2C=C1	0	0	0	0	0	0	0	0	0	0	0	0	0	0	0	0	0	0	0	0	0	0	0	0	0	0	0	0	0	0	0	0	0	0	0	0	0	0	0	0	0	0	0	0
DTXSID8021228	DSSTox_Substance_Id	DTXSID8021228	Acid Red 26	3761-53-3	CC1=CC(C)=C(C=C1)N=NC1=C(O)C(=CC2=CC=C(C=C12)S(O)(=O)=O)S(O)(=O)=O	0	1	0	0	0	0	0	0	0	0	0	0	0	0	0	0	0	0	0	0	0	0	0	0	0	0	0	0	0	0	0	0	0	0	0	0	0	0	0	0	0	0	0	0
DTXSID8023894	DSSTox_Substance_Id	DTXSID8023894	Barium	7440-39-3	N/A	0	1	0	0	0	0	0	0	0	0	0	0	0	0	0	0	0	0	0	0	0	0	0	0	0	0	0	0	0	0	0	0	0	0	0	0	0	0	0	0	0	0	0	0
DTXSID8026305	DSSTox_Substance_Id	DTXSID8026305	2,4-Dimethylaniline	95-68-1	CC1=CC(C)=C(N)C=C1	0	0	0	0	0	0	0	0	0	0	0	0	0	0	0	0	0	0	0	0	0	0	0	0	0	0	0	0	0	0	0	0	0	0	0	0	0	0	0	0	0	0	0	0
DTXSID8026307	DSSTox_Substance_Id	DTXSID8026307	2,6-Dimethylaniline	87-62-7	CC1=CC=CC(C)=C1N	0	0	0	0	0	0	0	0	0	0	0	0	0	0	0	0	0	0	0	0	0	0	0	0	0	0	0	0	0	0	0	0	0	0	0	0	0	0	0	0	0	0	0	0
DTXSID8051332	DSSTox_Substance_Id	DTXSID8051332	C.I. Pigment Violet 3	1325-82-2	N/A	N/A
DTXSID8052691	DSSTox_Substance_Id	DTXSID8052691	Benzo(j)fluoranthene	205-82-3	C1=CC2=C(C=C1)C1=C(C=C2)C2=CC=CC3=CC=CC1=C23	0	0	0	0	0	0	0	0	0	0	0	0	0	0	0	0	0	0	0	0	0	0	0	0	0	0	0	0	0	0	0	0	0	0	0	0	0	0	0	0	0	0	0	0
DTXSID8073394	DSSTox_Substance_Id	DTXSID8073394	1,5-Diamino-4,8-dihydroxy-2-(4-hydroxyphenyl)-9,10-anthracenedione	13716-91-1	NC1=C2C(=O)C3=C(C(N)=C(C=C3O)C3=CC=C(O)C=C3)C(=O)C2=C(O)C=C1	0	0	0	0	0	0	0	0	0	0	0	0	0	0	0	0	0	0	0	0	0	0	0	0	0	0	0	0	0	0	0	0	0	0	0	0	0	0	0	0	0	0	0	0
DTXSID80864324	DSSTox_Substance_Id	DTXSID80864324	C.I. Disperse Blue 106	68516-81-4	CCN(CCO)C1=CC=C(N=NC2=NC=C(S2)[N+]([O-])=O)C(C)=C1	0	0	0	0	0	0	0	0	0	0	0	0	0	0	0	0	0	0	0	0	0	0	0	0	0	0	0	0	0	0	0	0	0	0	0	0	0	0	0	0	0	0	0	0
DTXSID80879791	DSSTox_Substance_Id	DTXSID80879791	C.I. Disperse Red 17	3179-89-3	CC1=CC(=CC=C1N=NC1=CC=C(C=C1)[N+]([O-])=O)N(CCO)CCO	0	0	0	0	0	0	0	0	0	0	0	0	0	0	0	0	0	0	0	0	0	0	0	0	0	0	0	0	0	0	0	0	0	0	0	0	0	0	0	0	0	0	0	0
DTXSID9020295	DSSTox_Substance_Id	DTXSID9020295	4-Chloroaniline	106-47-8	NC1=CC=C(Cl)C=C1	0	0	0	0	0	0	0	0	0	0	0	0	0	0	0	0	0	0	0	0	0	0	0	0	0	0	0	0	0	0	0	0	0	0	0	0	0	0	0	0	0	0	0	0
DTXSID9020409	DSSTox_Substance_Id	DTXSID9020409	Dibenz[a,h]anthracene	53-70-3	C1=CC2=CC=C3C=C4C(C=CC5=CC=CC=C45)=CC3=C2C=C1	0	0	0	0	0	0	0	0	0	0	0	0	0	0	0	0	0	0	0	0	0	0	0	0	0	0	0	0	0	0	0	0	0	0	0	0	0	0	0	0	0	0	0	0
DTXSID9021138	DSSTox_Substance_Id	DTXSID9021138	1,4-Benzenediamine	106-50-3	NC1=CC=C(N)C=C1	0	0	0	0	0	0	0	0	0	0	0	0	0	0	0	0	0	0	0	0	0	0	0	0	0	0	0	0	0	0	0	0	0	0	0	0	0	0	0	0	0	0	0	0
DTXSID9021261	DSSTox_Substance_Id	DTXSID9021261	Selenium	7782-49-2	N/A	1	0	0	0	0	0	0	0	0	0	0	0	0	0	0	0	0	0	0	0	0	0	0	0	0	0	0	0	0	0	0	0	0	0	0	0	0	0	0	0	0	0	0	0
DTXSID9021344	DSSTox_Substance_Id	DTXSID9021344	4,4'-Thiodianiline	139-65-1	NC1=CC=C(SC2=CC=C(N)C=C2)C=C1	0	0	0	0	0	0	0	0	0	0	0	0	0	0	0	0	0	0	0	0	0	0	0	0	0	0	0	0	0	0	0	0	0	0	0	0	0	0	0	0	0	0	0	0
DTXSID9021398	DSSTox_Substance_Id	DTXSID9021398	2,4,5-Trimethylaniline	137-17-7	CC1=CC(C)=C(N)C=C1C	0	0	0	0	0	0	0	0	0	0	0	0	0	0	0	0	0	0	0	0	0	0	0	0	0	0	0	0	0	0	0	0	0	0	0	0	0	0	0	0	0	0	0	0
DTXSID9027601	DSSTox_Substance_Id	DTXSID9027601	C.I. Pigment Yellow 14	5468-75-7	CC(=O)C(N=NC1=C(Cl)C=C(C=C1)C1=CC(Cl)=C(C=C1)N=NC(C(C)=O)C(=O)NC1=C(C)C=CC=C1)C(=O)NC1=C(C)C=CC=C1	0	0	0	0	0	0	0	0	0	0	0	0	0	0	0	0	0	0	0	0	0	0	0	0	0	0	0	0	0	0	0	0	0	0	1	0	1	0	0	0	0	0	0	0
DTXSID9041736	DSSTox_Substance_Id	DTXSID9041736	C.I. Pigment Yellow 97	12225-18-2	COC1=CC(Cl)=C(OC)C=C1NC(=O)C(N=NC1=CC(OC)=C(C=C1OC)S(=O)(=O)NC1=CC=CC=C1)C(C)=O	0	0	0	0	0	0	0	0	0	0	0	0	0	0	0	0	0	0	0	0	0	0	0	0	0	0	0	0	0	0	0	0	0	0	1	0	1	0	0	0	0	0	0	0
DTXSID9044538	DSSTox_Substance_Id	DTXSID9044538	C.I. Disperse Orange 37	13301-61-6	CCN(CCC#N)C1=CC=C(C=C1)N=NC1=C(Cl)C=C(C=C1Cl)[N+]([O-])=O	0	0	0	0	0	0	0	0	0	0	0	0	1	0	1	0	0	0	0	0	0	0	0	0	0	0	0	0	0	0	0	0	0	0	0	0	0	0	0	0	0	0	0	0
DTXSID90863747	DSSTox_Substance_Id	DTXSID90863747	C.I. Pigment Yellow 55	6358-37-8	CC(=O)C(N=NC1=CC=C(C=C1Cl)C1=CC(Cl)=C(C=C1)N=NC(C(C)=O)C(=O)NC1=CC=C(C)C=C1)C(=O)NC1=CC=C(C)C=C1	0	0	0	0	0	0	0	0	0	0	0	0	0	0	0	0	0	0	0	0	0	0	0	0	0	0	0	0	0	0	0	0	0	0	1	0	1	0	0	0	0	0	0	0
DTXSID90887786	DSSTox_Substance_Id	DTXSID90887786	2-Naphthalenecarboxamide, N-(4-chlorophenyl)-4-[2-[2,5-dichloro-4-[(dimethylamino)sulfonyl]phenyl]diazenyl]-3-hydroxy-	85776-14-3	CN(C)S(=O)(=O)C1=C(Cl)C=C(N=NC2=C(O)C(=CC3=C2C=CC=C3)C(=O)NC2=CC=C(Cl)C=C2)C(Cl)=C1	0	0	0	0	0	0	0	0	0	0	0	0	0	0	0	0	0	0	0	0	0	0	0	0	0	0	0	0	0	0	0	0	0	0	1	0	1	0	0	0	0	0	0	0
[truncated: 685 more columns]
