# Supplementary material for: Applicability of In Silico New Approach Methods for the Risk Assessment of Tattoo Ink Ingredients
Source: Environ Mol Mutagen. 2025 May 19;66(4):199–209. doi: 10.1002/em.70010 (PMC12087733; doi:10.1002/em.70010)
Supplement: Supplementary file 1 — Data S1. Supporting Information. [file EM-66-199-s001.zip › supplemental_revised/2_tattooListBfR_EPADashboard.csv]

INPUT	FOUND_BY	DTXSID	PREFERRED_NAME	CASRN	QSAR_READY_SMILES	atom:element_main_group	atom:element_metal_group_I_II	atom:element_metal_group_III	atom:element_metal_metalloid	atom:element_metal_poor_metal	atom:element_metal_transistion_metal	atom:element_noble_gas	bond:C#N_cyano_acylcyanide	bond:C#N_cyano_cyanamide	bond:C#N_cyano_cyanohydrin	bond:C#N_nitrile_ab-acetylenic	bond:C#N_nitrile_ab-unsaturated	bond:C#N_nitrile_generic	bond:C#N_nitrile_isonitrile	bond:C#N_nitrile	bond:C(~Z)~C~Q_a-haloalcohol	bond:C(~Z)~C~Q_a-halocarbonyl	bond:C(~Z)~C~Q_a-haloether	bond:C(~Z)~C~Q_a-haloketone_perhalo	bond:C(~Z)~C~Q_b-halocarbonyl	bond:C(~Z)~C~Q_haloamine_haloethyl_(N-mustard)	bond:C(~Z)~C~Q_halocarbonyl_dichloro_quinone_(1_2-)	bond:C(~Z)~C~Q_halocarbonyl_dichloro_quinone_(1_4-)	bond:C(~Z)~C~Q_halocarbonyl_dichloro_quinone_(1_5-)	bond:C(~Z)~C~Q_haloether_dibenzodioxin_1-halo	bond:C(~Z)~C~Q_haloether_dibenzodioxin_2-halo	bond:C(~Z)~C~Q_haloether_dibenzodioxin_dichloro_(2_7-)	bond:C(~Z)~C~Q_haloether_dibenzodioxin_tetrachloro_(2_3_7_8-)	bond:C(~Z)~C~Q_haloether_pyrimidine_2-halo-	bond:C(=O)N_carbamate_dithio	bond:C(=O)N_carbamate_thio	bond:C(=O)N_carbamate_thio_generic	bond:C(=O)N_carbamate	bond:C(=O)N_carboxamide_(NH2)	bond:C(=O)N_carboxamide_(NHR)	bond:C(=O)N_carboxamide_(NR2)	bond:C(=O)N_carboxamide_generic	bond:C(=O)N_carboxamide_thio	bond:C(=O)N_dicarboxamide_N-hydroxy	bond:C(=O)O_acidAnhydride	bond:C(=O)O_carboxylicAcid_alkenyl	bond:C(=O)O_carboxylicAcid_alkyl	bond:C(=O)O_carboxylicAcid_aromatic	bond:C(=O)O_carboxylicAcid_generic
220-036-2	Searched by Synonym: Found 0 results	N/A	N/A	N/A	N/A	N/A
2814-77-9	CASRN	DTXSID7044637	D&C Red No. 36	2814-77-9	OC1=C(N=NC2=CC=C(C=C2Cl)[N+]([O-])=O)C2=C(C=CC=C2)C=C1	0	0	0	0	0	0	0	0	0	0	0	0	0	0	0	0	0	0	0	0	0	0	0	0	0	0	0	0	0	0	0	0	0	0	0	0	0	0	0	0	0	0	0	0
6358-31-2	CASRN	DTXSID7025920	C.I. Pigment Yellow 74	6358-31-2	COC1=CC=CC=C1NC(=O)C(N=NC1=CC=C(C=C1OC)[N+]([O-])=O)C(C)=O	0	0	0	0	0	0	0	0	0	0	0	0	0	0	0	0	0	0	0	0	0	0	0	0	0	0	0	0	0	0	0	0	0	0	1	0	1	0	0	0	0	0	0	0
6410-32-8	CASRN	DTXSID0064333	3-Hydroxy-4-((2-methyl-4-nitrophenyl)azo)-N-(o-tolyl)naphthalene-2-carboxamide	6410-32-8	CC1=C(NC(=O)C2=C(O)C(N=NC3=C(C)C=C(C=C3)[N+]([O-])=O)=C3C=CC=CC3=C2)C=CC=C1	0	0	0	0	0	0	0	0	0	0	0	0	0	0	0	0	0	0	0	0	0	0	0	0	0	0	0	0	0	0	0	0	0	0	1	0	1	0	0	0	0	0	0	0
6448-95-9	CASRN	DTXSID1052329	C.I. Pigment Red 22	6448-95-9	CC1=CC=C(C=C1N=NC1=C(O)C(=CC2=CC=CC=C12)C(=O)NC1=CC=CC=C1)[N+]([O-])=O	0	0	0	0	0	0	0	0	0	0	0	0	0	0	0	0	0	0	0	0	0	0	0	0	0	0	0	0	0	0	0	0	0	0	1	0	1	0	0	0	0	0	0	0
6528-34-3	CASRN	DTXSID0052336	Pigment Yellow 65	6528-34-3	COC1=CC(=C(C=C1)N=NC(C(C)=O)C(=O)NC1=C(OC)C=CC=C1)[N+]([O-])=O	0	0	0	0	0	0	0	0	0	0	0	0	0	0	0	0	0	0	0	0	0	0	0	0	0	0	0	0	0	0	0	0	0	0	1	0	1	0	0	0	0	0	0	0
6535-46-2	CASRN	DTXSID1064403	C.I. Pigment Red 112	6535-46-2	CC1=C(NC(=O)C2=C(O)C(N=NC3=C(Cl)C=C(Cl)C(Cl)=C3)=C3C=CC=CC3=C2)C=CC=C1	0	0	0	0	0	0	0	0	0	0	0	0	0	0	0	0	0	0	0	0	0	0	0	0	0	0	0	0	0	0	0	0	0	0	1	0	1	0	0	0	0	0	0	0
10101-66-3	CASRN	DTXSID70889526	Ammonium manganese pyrophosphate	10101-66-3	N/A	0	0	0	0	0	1	0	0	0	0	0	0	0	0	0	0	0	0	0	0	0	0	0	0	0	0	0	0	0	0	0	0	0	0	0	0	0	0	0	0	0	0	0	0
10101-66-3	CASRN	DTXSID70889526	Ammonium manganese pyrophosphate	10101-66-3	N/A	0	0	0	0	0	1	0	0	0	0	0	0	0	0	0	0	0	0	0	0	0	0	0	0	0	0	0	0	0	0	0	0	0	0	0	0	0	0	0	0	0	0	0	0
1047-16-1	CASRN	DTXSID5027354	5,12-Dihydroquino[2,3-b]acridine-7,14-dione	1047-16-1	O=C1C2=CC3=C(C=C2NC2=C1C=CC=C2)C(=O)C1=C(N3)C=CC=C1	0	0	0	0	0	0	0	0	0	0	0	0	0	0	0	0	0	0	0	0	0	0	0	0	0	0	0	0	0	0	0	0	0	0	0	0	0	0	0	0	0	0	0	0
12225-08-0	CASRN	DTXSID0065278	C.I. Pigment Violet 32	12225-08-0	CNS(=O)(=O)C1=CC(OC)=C(C=C1OC)N=NC1=C2C=CC=CC2=CC(C(=O)NC2=CC=C3NC(=O)NC3=C2)=C1O	0	0	0	0	0	0	0	0	0	0	0	0	0	0	0	0	0	0	0	0	0	0	0	0	0	0	0	0	0	0	0	0	0	0	1	0	1	0	0	0	0	0	0	0
12225-18-2	CASRN	DTXSID9041736	C.I. Pigment Yellow 97	12225-18-2	COC1=CC(Cl)=C(OC)C=C1NC(=O)C(N=NC1=CC(OC)=C(C=C1OC)S(=O)(=O)NC1=CC=CC=C1)C(C)=O	0	0	0	0	0	0	0	0	0	0	0	0	0	0	0	0	0	0	0	0	0	0	0	0	0	0	0	0	0	0	0	0	0	0	1	0	1	0	0	0	0	0	0	0
12225-21-7	CASRN	DTXSID2025921	C.I. Pigment Yellow 100	12225-21-7	N/A	N/A
12227-89-3	CASRN	DTXSID0093972	C.I. Pigment Black 11	12227-89-3	N/A	N/A
12236-62-3	CASRN	DTXSID9041732	C.I. Pigment Orange 36	12236-62-3	CC(=O)C(N=NC1=CC=C(Cl)C=C1[N+]([O-])=O)C(=O)NC1=CC=C2NC(=O)NC2=C1	0	0	0	0	0	0	0	0	0	0	0	0	0	0	0	0	0	0	0	0	0	0	0	0	0	0	0	0	0	0	0	0	0	0	1	0	1	0	0	0	0	0	0	0
1248-18-8	CAS number fails checksum.	N/A	N/A	N/A	N/A	N/A
1260-17-9	CASRN	DTXSID9022817	Carminic acid	1260-17-9	CC1=C2C(=O)C3=C(C(O)=C(O)C(C4OC(CO)C(O)C(O)C4O)=C3O)C(=O)C2=CC(O)=C1C(O)=O	0	0	0	0	0	0	0	0	0	0	0	0	0	0	0	0	0	0	0	0	0	0	0	0	0	0	0	0	0	0	0	0	0	0	0	0	0	0	0	0	0	0	1	1
12769-96-9	CASRN	DTXSID80893199	C.I. Pigment Violet 15	12769-96-9	N/A	N/A
1308-38-9	CASRN	DTXSID4043721	Chromium(III) oxide	1308-38-9	N/A	0	0	0	0	0	1	0	0	0	0	0	0	0	0	0	0	0	0	0	0	0	0	0	0	0	0	0	0	0	0	0	0	0	0	0	0	0	0	0	0	0	0	0	0
1308-38-9	CASRN	DTXSID4043721	Chromium(III) oxide	1308-38-9	N/A	0	0	0	0	0	1	0	0	0	0	0	0	0	0	0	0	0	0	0	0	0	0	0	0	0	0	0	0	0	0	0	0	0	0	0	0	0	0	0	0	0	0	0	0
1309-37-1	CASRN	DTXSID0029632	Iron oxide (Fe2O3)	1309-37-1	N/A	N/A
1309-37-1	CASRN	DTXSID0029632	Iron oxide (Fe2O3)	1309-37-1	N/A	N/A
1317-97-1	Deleted CAS-RN	DTXSID301018651	Lazurite	1302-83-6	N/A	N/A
1324-76-1	CASRN	DTXSID2027383	C.I. Pigment Blue 61	1324-76-1	N/A	N/A
1326-03-0	CASRN	DTXSID3025918	C.I. Pigment Violet 1	1326-03-0	N/A	N/A
1328-53-6	CASRN	DTXSID8025911	Pigment Green 7	1328-53-6	N/A	N/A
1330-38-7	CASRN	DTXSID3051674	Direct Blue 86	1330-38-7	OS(=O)(=O)C1=CC=CC2=C1C1NC2=NC2=NC(=NC3NC(=NC4=NC(=N1)C1=C4C=CC=C1)C1=CC=CC=C31)C1=C(C=CC=C21)S(O)(=O)=O	0	1	0	0	0	1	0	0	0	0	0	0	0	0	0	0	0	0	0	0	0	0	0	0	0	0	0	0	0	0	0	0	0	0	0	0	0	0	0	0	0	0	0	0
1332-37-2	CASRN	DTXSID6049648	Iron oxide	1332-37-2	N/A	N/A
1333-86-4	CASRN	DTXSID7051216	Carbon black	1333-86-4	N/A	N/A
1339-82-8	CASRN	DTXSID401010905	C.I. Pigment Black 8	1339-82-8	N/A	N/A
1345-25-1	CASRN	DTXSID1041976	Ferrous oxide	1345-25-1	N/A	1	0	0	0	0	1	0	0	0	0	0	0	0	0	0	0	0	0	0	0	0	0	0	0	0	0	0	0	0	0	0	0	0	0	0	0	0	0	0	0	0	0	0	0
13463-67-7	CASRN	DTXSID3021352	Titanium dioxide	13463-67-7	N/A	1	0	0	0	0	1	0	0	0	0	0	0	0	0	0	0	0	0	0	0	0	0	0	0	0	0	0	0	0	0	0	0	0	0	0	0	0	0	0	0	0	0	0	0
1390-65-4	CASRN	DTXSID2044216	Carmine	1390-65-4	N/A	N/A
14302-13-7	CASRN	DTXSID3025912	C.I. Pigment green 36	14302-13-7	N/A	0	0	0	0	0	1	0	0	0	0	0	0	0	0	0	0	0	0	0	0	0	0	0	0	0	0	0	0	0	0	0	0	0	0	0	0	0	0	0	0	0	0	0	0
147-14-8	CASRN	DTXSID8027117	C.I. Pigment Blue 15	147-14-8	N1\\C2=N/C3=N/C(=N\\C4=C5C=CC=CC5=C(N4)\\N=C4/N=C(/N=C1/C1=CC=CC=C21)C1=CC=CC=C41)/C1=CC=CC=C31	0	0	0	0	0	1	0	0	0	0	0	0	0	0	0	0	0	0	0	0	0	0	0	0	0	0	0	0	0	0	0	0	0	0	0	0	0	0	0	0	0	0	0	0
15790-07-5	CASRN	DTXSID6044222	C.I. Food Yellow 3 Aluminum Lake	15790-07-5	N/A	N/A
15793-73-4	CASRN	DTXSID60864640	C.I. Pigment Orange 34	15793-73-4	CC1=NN(C(=O)C1N=NC1=CC=C(C=C1Cl)C1=CC(Cl)=C(C=C1)N=NC1C(C)=NN(C1=O)C1=CC=C(C)C=C1)C1=CC=C(C)C=C1	0	0	0	0	0	0	0	0	0	0	0	0	0	0	0	0	0	0	0	0	0	0	0	0	0	0	0	0	0	0	0	0	0	0	0	0	1	0	0	0	0	0	0	0
15876-39-8	CASRN	DTXSID60879810	Pigment Red 90:1	15876-39-8	OC(=O)C1=C(C=CC=C1)C1=C2C=C(Br)C(=O)C(Br)=C2OC2=C(Br)C(O)=C(Br)C=C12	0	0	0	0	1	0	0	0	0	0	0	0	0	0	0	0	1	0	0	0	0	0	0	0	0	0	0	0	0	0	0	0	0	0	0	0	0	0	0	0	0	0	1	1
16043-40-6	CASRN	DTXSID10864655	3,10-Dimethyl-5,12-dihydroquinolino[2,3-b]acridine-7,14-dione	16043-40-6	CC1=CC2=C(C=C1)C(=O)C1=CC3=C(C=C1N2)C(=O)C1=CC=C(C)C=C1N3	0	0	0	0	0	0	0	0	0	0	0	0	0	0	0	0	0	0	0	0	0	0	0	0	0	0	0	0	0	0	0	0	0	0	0	0	0	0	0	0	0	0	0	0
171599-85-2	CASRN	DTXSID001022762	N,N'-Bis(6-chloro-4-(6-(4-vinylsulfonylphenylazo)-2,7-disulfonicacid 5-hydroxy-napht-4-ylamino)-1,3,5-triazin-2-yl)-N-(2-hydroxyethyl)-ethane-1,2-diamine, sodium salt	171599-85-2	N/A	N/A
17741-63-8	CASRN	DTXSID4066256	Benzamide, N,N'-[6,13-bis(acetylamino)-2,9-diethoxy-3,10-triphenodioxazinediyl]bis-	17741-63-8	CCOC1=C(NC(=O)C2=CC=CC=C2)C=C2OC3C(=NC(C)=O)C4=NC5=CC(OCC)=C(NC(=O)C6=CC=CC=C6)C=C5OC4C(=NC(C)=O)C3=NC2=C1	0	0	0	0	0	0	0	0	0	0	0	0	0	0	0	0	0	0	0	0	0	0	0	0	0	0	0	0	0	0	0	0	0	0	1	0	1	0	0	0	0	0	0	0
17852-98-1	CASRN	DTXSID30884991	2-Naphthalenecarboxylic acid, 3-hydroxy-4-[2-(4-methyl-2-sulfophenyl)diazenyl]-, barium salt (1:1)	17852-98-1	CC1=CC=C(N=NC2=C(O)C(=CC3=C2C=CC=C3)C(O)=O)C(=C1)S(O)(=O)=O	0	1	0	0	0	0	0	0	0	0	0	0	0	0	0	0	0	0	0	0	0	0	0	0	0	0	0	0	0	0	0	0	0	0	0	0	0	0	0	0	0	0	1	1
17852-99-2	CASRN	DTXSID2066270	C.I. Pigment Red 52, calcium salt (1:1)	17852-99-2	CC1=C(Cl)C=C(C(=C1)N=NC1=C(O)C(=CC2=CC=CC=C12)C(O)=O)S(O)(=O)=O	0	1	0	0	0	0	0	0	0	0	0	0	0	0	0	0	0	0	0	0	0	0	0	0	0	0	0	0	0	0	0	0	0	0	0	0	0	0	0	0	0	0	1	1
1934-21-0	CASRN	DTXSID1021455	C.I. Acid Yellow 23	1934-21-0	OC(=O)C1=NN(C(=O)C1N=NC1=CC=C(C=C1)S(O)(=O)=O)C1=CC=C(C=C1)S(O)(=O)=O	0	1	0	0	0	0	0	0	0	0	0	0	0	0	0	0	0	0	0	0	0	0	0	0	0	0	0	0	0	0	0	0	0	0	0	0	1	0	0	0	1	0	0	1
20344-49-4	CASRN	DTXSID3042057	Iron hydroxide oxide	20344-49-4	N/A	0	0	0	0	0	1	0	0	0	0	0	0	0	0	0	0	0	0	0	0	0	0	0	0	0	0	0	0	0	0	0	0	0	0	0	0	0	0	0	0	0	0	0	0
2092-56-0	CASRN	DTXSID6062173	D&C Red No. 8	2092-56-0	CC1=CC(N=NC2=C3C=CC=CC3=CC=C2O)=C(C=C1Cl)S(O)(=O)=O	0	1	0	0	0	0	0	0	0	0	0	0	0	0	0	0	0	0	0	0	0	0	0	0	0	0	0	0	0	0	0	0	0	0	0	0	0	0	0	0	0	0	0	0
223-339-8	Searched by Synonym: Found 0 results	N/A	N/A	N/A	N/A	N/A
2379-74-0	CASRN	DTXSID9058735	D&C Red No. 30	2379-74-0	CC1=CC(Cl)=CC2=C1C(=O)C(S2)=C1SC2=CC(Cl)=CC(C)=C2C1=O	0	0	0	0	0	0	0	0	0	0	0	0	0	0	0	0	0	0	0	0	0	0	0	0	0	0	0	0	0	0	0	0	0	0	0	0	0	0	0	0	0	0	0	0
2465-29-4	CASRN	DTXSID90883849	Xanthylium, 3,6-bis(methylamino)-, chloride (1:1)	2465-29-4	CNC1=CC2=[O+]C3=C(C=CC(NC)=C3)C=C2C=C1	0	0	0	0	0	0	0	0	0	0	0	0	0	0	0	0	0	0	0	0	0	0	0	0	0	0	0	0	0	0	0	0	0	0	0	0	0	0	0	0	0	0	0	0
2512-29-0	CASRN	DTXSID4041735	C.I. Pigment Yellow 1	2512-29-0	CC(=O)C(N=NC1=CC=C(C)C=C1[N+]([O-])=O)C(=O)NC1=CC=CC=C1	0	0	0	0	0	0	0	0	0	0	0	0	0	0	0	0	0	0	0	0	0	0	0	0	0	0	0	0	0	0	0	0	0	0	1	0	1	0	0	0	0	0	0	0
25869-00-5	CASRN	DTXSID1029332	Ferrate(4-), hexakis(cyano-.kappa.C)-, ammonium iron(3+) (1:1:1), (OC-6-11)-	25869-00-5	C#N	0	0	0	0	0	1	0	0	0	0	0	0	0	0	1	0	0	0	0	0	0	0	0	0	0	0	0	0	0	0	0	0	0	0	0	0	0	0	0	0	0	0	0	0
25956-17-6	CASRN	DTXSID4024436	Allura Red C.I.16035	25956-17-6	N/A	0	1	0	0	0	0	0	0	0	0	0	0	0	0	0	0	0	0	0	0	0	0	0	0	0	0	0	0	0	0	0	0	0	0	0	0	0	0	0	0	0	0	0	0
2611-82-7	CASRN	DTXSID9021213	C.I. Acid Red 18, trisodium salt	2611-82-7	N/A	0	1	0	0	0	0	0	0	0	0	0	0	0	0	0	0	0	0	0	0	0	0	0	0	0	0	0	0	0	0	0	0	0	0	0	0	0	0	0	0	0	0	0	0
2786-76-7	CASRN	DTXSID7029243	C.I. Pigment Red 170	2786-76-7	CCOC1=C(NC(=O)C2=CC3=C(C=CC=C3)C(N=NC3=CC=C(C=C3)C(N)=O)=C2O)C=CC=C1	0	0	0	0	0	0	0	0	0	0	0	0	0	0	0	0	0	0	0	0	0	0	0	0	0	0	0	0	0	0	0	0	0	1	1	0	1	0	0	0	0	0	0	0
285-989-9	Searched by Synonym: Found 0 results	N/A	N/A	N/A	N/A	N/A
29920-31-8	CASRN	DTXSID40865519	1,3-Benzenedicarboxylic acid, 5-[2-[1-[[(2,3-dihydro-2-oxo-1H-benzimidazol-5-yl)amino]carbonyl]-2-oxopropyl]diazenyl]-, 1,3-dimethyl ester	29920-31-8	COC(=O)C1=CC(=CC(=C1)N=NC(C(C)=O)C(=O)NC1=CC2=C(NC(=O)N2)C=C1)C(=O)OC	0	0	0	0	0	0	0	0	0	0	0	0	0	0	0	0	0	0	0	0	0	0	0	0	0	0	0	0	0	0	0	0	0	0	1	0	1	0	0	0	0	0	0	0
30125-47-4	CASRN	DTXSID2067539	C.I. Pigment Yellow 138	30125-47-4	ClC1=C(Cl)C(Cl)=C(Cl)C2=C1C(=O)C(C2=O)C1=CC=C2C=CC=C(N3C(=O)C4=C(C3=O)C(Cl)=C(Cl)C(Cl)=C4Cl)C2=N1	0	0	0	0	0	0	0	0	0	0	0	0	0	0	0	0	0	0	0	0	0	0	0	0	0	0	0	0	0	0	0	0	0	0	0	1	1	0	0	0	0	0	0	0
3089-17-6	CASRN	DTXSID1029253	2,9-Dichloro-5,12-dihydroquino[2,3-b]acridine-7,14-dione	3089-17-6	ClC1=CC=C2NC3=CC4=C(NC5=CC=C(Cl)C=C5C4=O)C=C3C(=O)C2=C1	0	0	0	0	0	0	0	0	0	0	0	0	0	0	0	0	0	0	0	0	0	0	0	0	0	0	0	0	0	0	0	0	0	0	0	0	0	0	0	0	0	0	0	0
31837-42-0	CASRN	DTXSID60865612	2-​[2-​[1-​[[(2,​3-​Dihydro-​2-​oxo-​1H-​benzimidazol-​5-​yl)​amino]​carbonyl]​-​2-​oxopropyl]​diazenyl]​-benzoic acid	31837-42-0	CC(=O)C(N=NC1=CC=CC=C1C(O)=O)C(=O)NC1=CC2=C(NC(=O)N2)C=C1	0	0	0	0	0	0	0	0	0	0	0	0	0	0	0	0	0	0	0	0	0	0	0	0	0	0	0	0	0	0	0	0	0	0	1	0	1	0	0	0	0	0	1	1
3468-63-1	CASRN	DTXSID6029258	C.I. Pigment Orange 5	3468-63-1	OC1=C(N=NC2=C(C=C(C=C2)[N+]([O-])=O)[N+]([O-])=O)C2=CC=CC=C2C=C1	0	0	0	0	0	0	0	0	0	0	0	0	0	0	0	0	0	0	0	0	0	0	0	0	0	0	0	0	0	0	0	0	0	0	0	0	0	0	0	0	0	0	0	0
3520-72-7	CASRN	DTXSID6052031	C.I. Pigment Orange 13	3520-72-7	CC1=NN(C(=O)C1N=NC1=CC=C(C=C1Cl)C1=CC(Cl)=C(C=C1)N=NC1C(C)=NN(C1=O)C1=CC=CC=C1)C1=CC=CC=C1	0	0	0	0	0	0	0	0	0	0	0	0	0	0	0	0	0	0	0	0	0	0	0	0	0	0	0	0	0	0	0	0	0	0	0	0	1	0	0	0	0	0	0	0
36888-99-0	CASRN	DTXSID7068007	C.I. Pigment Yellow 139	36888-99-0	O=C1NC(=O)C(C2=NC(C3=CC=CC=C23)=C2C(=O)NC(=O)NC2=O)C(=O)N1	0	0	0	0	0	0	0	0	0	0	0	0	0	0	0	0	0	0	0	0	0	0	0	0	0	0	0	0	0	0	0	0	0	0	1	0	1	0	0	0	0	0	0	0
3844-45-9	CASRN	DTXSID2020189	FD&C Blue No. 1	3844-45-9	CCN(CC1=CC(=CC=C1)S(O)(=O)=O)C1=CC=C(C=C1)C(=C1C=CC(C=C1)=[N+](CC)CC1=CC=CC(=C1)S(O)(=O)=O)C1=C(C=CC=C1)S(O)(=O)=O	0	1	0	0	0	0	0	0	0	0	0	0	0	0	0	0	0	0	0	0	0	0	0	0	0	0	0	0	0	0	0	0	0	0	0	0	0	0	0	0	0	0	0	0
4051-63-2	CASRN	DTXSID2052079	Pigment Red 177	4051-63-2	NC1=CC=C(C2=CC=C(N)C3=C2C(=O)C2=CC=CC=C2C3=O)C2=C1C(=O)C1=CC=CC=C1C2=O	0	0	0	0	0	0	0	0	0	0	0	0	0	0	0	0	0	0	0	0	0	0	0	0	0	0	0	0	0	0	0	0	0	0	0	0	0	0	0	0	0	0	0	0
4403-90-1	CASRN	DTXSID2024903	Benzenesulfonic acid, 2,2′-[(9,10-dihydro-9,10-dioxo-1,4-anthracenediyl)diimino]bis[5-methyl-, sodium salt (1:2)	4403-90-1	CC1=CC(=C(NC2=CC=C(NC3=C(C=C(C)C=C3)S(O)(=O)=O)C3=C2C(=O)C2=C(C=CC=C2)C3=O)C=C1)S(O)(=O)=O	0	1	0	0	0	0	0	0	0	0	0	0	0	0	0	0	0	0	0	0	0	0	0	0	0	0	0	0	0	0	0	0	0	0	0	0	0	0	0	0	0	0	0	0
4424-06-0	CASRN	DTXSID8025913	C.I. Pigment Orange 43	4424-06-0	O=C1N2C3=CC=CC=C3N=C2C2=C3C1=CC=C1C4=NC5=CC=CC=C5N4C(=O)C(C=C2)=C31	0	0	0	0	0	0	0	0	0	0	0	0	0	0	0	0	0	0	0	0	0	0	0	0	0	0	0	0	0	0	0	0	0	0	0	0	1	0	0	0	0	0	0	0
4948-15-6	CASRN	DTXSID4052130	C.I. Pigment Red 149	4948-15-6	CC1=CC(=CC(C)=C1)N1C(=O)C2=CC=C3C4=CC=C5C(=O)N(C6=CC(C)=CC(C)=C6)C(=O)C6=C5C4=C(C=C6)C4=C3C2=C(C=C4)C1=O	0	0	0	0	0	0	0	0	0	0	0	0	0	0	0	0	0	0	0	0	0	0	0	0	0	0	0	0	0	0	0	0	0	0	0	1	1	0	0	0	0	0	0	0
51274-00-1	CASRN	DTXSID2029371	C.I. Pigment Yellow 42	51274-00-1	N/A	N/A
51274-00-1	CASRN	DTXSID2029371	C.I. Pigment Yellow 42	51274-00-1	N/A	N/A
51920-12-8	CASRN	DTXSID2068686	N-(2,3-Dihydro-2-oxo-1H-benzimidazol-5-yl)-3-hydroxy-4-((2-methoxy-5-methyl-4-((methylamino)sulphonyl)phenyl)azo)naphthalene-2-carboxamide	51920-12-8	CNS(=O)(=O)C1=CC(OC)=C(C=C1C)N=NC1=C2C=CC=CC2=CC(C(=O)NC2=CC=C3NC(=O)NC3=C2)=C1O	0	0	0	0	0	0	0	0	0	0	0	0	0	0	0	0	0	0	0	0	0	0	0	0	0	0	0	0	0	0	0	0	0	0	1	0	1	0	0	0	0	0	0	0
5280-68-2	CASRN	DTXSID3063754	N-(4-Chloro-2,5-dimethoxyphenyl)-3-hydroxy-4-((2-methoxy-5-((phenylamino)carbonyl)phenyl)azo)naphthalene-2-carboxamide	5280-68-2	COC1=CC(NC(=O)C2=C(O)C(N=NC3=C(OC)C=CC(=C3)C(=O)NC3=CC=CC=C3)=C3C=CC=CC3=C2)=C(OC)C=C1Cl	0	0	0	0	0	0	0	0	0	0	0	0	0	0	0	0	0	0	0	0	0	0	0	0	0	0	0	0	0	0	0	0	0	0	1	0	1	0	0	0	0	0	0	0
5281_04_9	Searched by Synonym: Found 0 results	N/A	N/A	N/A	N/A	N/A
5281-04-9	CASRN	DTXSID7027594	C.I. Pigment Red 57, calcium salt (1:1)	5281-04-9	CC1=CC=C(N=NC2=C(O)C(=CC3=C2C=CC=C3)C(O)=O)C(=C1)S(O)(=O)=O	0	1	0	0	0	0	0	0	0	0	0	0	0	0	0	0	0	0	0	0	0	0	0	0	0	0	0	0	0	0	0	0	0	0	0	0	0	0	0	0	0	0	1	1
5468-75-7	CASRN	DTXSID9027601	C.I. Pigment Yellow 14	5468-75-7	CC(=O)C(N=NC1=C(Cl)C=C(C=C1)C1=CC(Cl)=C(C=C1)N=NC(C(C)=O)C(=O)NC1=C(C)C=CC=C1)C(=O)NC1=C(C)C=CC=C1	0	0	0	0	0	0	0	0	0	0	0	0	0	0	0	0	0	0	0	0	0	0	0	0	0	0	0	0	0	0	0	0	0	0	1	0	1	0	0	0	0	0	0	0
5521-31-3	CASRN	DTXSID9029273	C.I. Pigment Red 179	5521-31-3	CN1C(=O)C2=CC=C3C4=C5C(=CC=C6C(=O)N(C)C(=O)C(C=C4)=C56)C4=C3C2=C(C=C4)C1=O	0	0	0	0	0	0	0	0	0	0	0	0	0	0	0	0	0	0	0	0	0	0	0	0	0	0	0	0	0	0	0	0	0	0	0	1	1	0	0	0	0	0	0	0
5567-15-7	CASRN	DTXSID1021453	C.I. Pigment Yellow 83	5567-15-7	COC1=CC(NC(=O)C(N=NC2=CC=C(C=C2Cl)C2=CC(Cl)=C(C=C2)N=NC(C(C)=O)C(=O)NC2=CC(OC)=C(Cl)C=C2OC)C(C)=O)=C(OC)C=C1Cl	0	0	0	0	0	0	0	0	0	0	0	0	0	0	0	0	0	0	0	0	0	0	0	0	0	0	0	0	0	0	0	0	0	0	1	0	1	0	0	0	0	0	0	0
5850-16-8	CASRN	DTXSID2041707	C.I. Acid Brown 14, disodium salt	5850-16-8	OC1=CC=C(N=NC2=C3C=CC=CC3=C(C=C2)S(O)(=O)=O)C(O)=C1N=NC1=C2C=CC=CC2=C(C=C1)S(O)(=O)=O	0	1	0	0	0	0	0	0	0	0	0	0	0	0	0	0	0	0	0	0	0	0	0	0	0	0	0	0	0	0	0	0	0	0	0	0	0	0	0	0	0	0	0	0
5850-87-3	CASRN	DTXSID7064025	Benzenesulfonic acid, 4-[(2-hydroxy-1-naphthalenyl)azo]-2-methyl-, barium salt (2:1)	5850-87-3	N/A	0	1	0	0	0	0	0	0	0	0	0	0	0	0	0	0	0	0	0	0	0	0	0	0	0	0	0	0	0	0	0	0	0	0	0	0	0	0	0	0	0	0	0	0
6041-94-7	CASRN	DTXSID3025914	Pigment Red 2	6041-94-7	OC1=C(C=C2C=CC=CC2=C1N=NC1=CC(Cl)=CC=C1Cl)C(=O)NC1=CC=CC=C1	0	0	0	0	0	0	0	0	0	0	0	0	0	0	0	0	0	0	0	0	0	0	0	0	0	0	0	0	0	0	0	0	0	0	1	0	1	0	0	0	0	0	0	0
61036-28-0	Deleted CAS-RN	DTXSID60865612	2-​[2-​[1-​[[(2,​3-​Dihydro-​2-​oxo-​1H-​benzimidazol-​5-​yl)​amino]​carbonyl]​-​2-​oxopropyl]​diazenyl]​-benzoic acid	31837-42-0	CC(=O)C(N=NC1=CC=CC=C1C(O)=O)C(=O)NC1=CC2=C(NC(=O)N2)C=C1	0	0	0	0	0	0	0	0	0	0	0	0	0	0	0	0	0	0	0	0	0	0	0	0	0	0	0	0	0	0	0	0	0	0	1	0	1	0	0	0	0	0	1	1
61932-63-6	CASRN	DTXSID801015690	C.I. Pigment Red 210	61932-63-6	N/A	N/A
6358-30-1	CASRN	DTXSID2036293	8,18-Dichloro-5,15-diethyl-5,15-dihydrodiindolo[3,2-b:3′,2′-m]triphenodioxazine	6358-30-1	CCN1C2=CC=CC=C2C2=CC3=C(OC4=C(Cl)C5=NC6=CC7=C(C=C6OC5=C(Cl)C4=N3)N(CC)C3=CC=CC=C73)C=C12	0	0	0	0	0	0	0	0	0	0	0	0	0	0	0	0	0	0	0	0	0	0	0	0	0	0	0	0	0	0	0	0	0	0	0	0	0	0	0	0	0	0	0	0
6358-37-8	CASRN	DTXSID90863747	C.I. Pigment Yellow 55	6358-37-8	CC(=O)C(N=NC1=CC=C(C=C1Cl)C1=CC(Cl)=C(C=C1)N=NC(C(C)=O)C(=O)NC1=CC=C(C)C=C1)C(=O)NC1=CC=C(C)C=C1	0	0	0	0	0	0	0	0	0	0	0	0	0	0	0	0	0	0	0	0	0	0	0	0	0	0	0	0	0	0	0	0	0	0	1	0	1	0	0	0	0	0	0	0
6358-48-1	CASRN	DTXSID101123981	4-[2-(2,5-Dichlorophenyl)diazenyl]-N-(2-ethoxyphenyl)-3-hydroxy-2-naphthalenecarboxamide	6358-48-1	N/A	0	0	0	0	0	0	0	0	0	0	0	0	0	0	0	0	0	0	0	0	0	0	0	0	0	0	0	0	0	0	0	0	0	0	1	0	1	0	0	0	0	0	0	0
6358-85-6	CASRN	DTXSID1021451	C.I. Pigment Yellow 12	6358-85-6	CC(=O)C(N=NC1=C(Cl)C=C(C=C1)C1=CC(Cl)=C(C=C1)N=NC(C(C)=O)C(=O)NC1=CC=CC=C1)C(=O)NC1=CC=CC=C1	0	0	0	0	0	0	0	0	0	0	0	0	0	0	0	0	0	0	0	0	0	0	0	0	0	0	0	0	0	0	0	0	0	0	1	0	1	0	0	0	0	0	0	0
6373-73-5	CASRN	DTXSID2064288	N-(2,4-Dinitrophenyl)benzene-1,4-diamine	6373-73-5	NC1=CC=C(NC2=C(C=C(C=C2)[N+]([O-])=O)[N+]([O-])=O)C=C1	0	0	0	0	0	0	0	0	0	0	0	0	0	0	0	0	0	0	0	0	0	0	0	0	0	0	0	0	0	0	0	0	0	0	0	0	0	0	0	0	0	0	0	0
6375-58-2	CASRN	DTXSID701023680	C.I. Direct Red 53	6375-58-2	N/A	0	1	0	0	0	0	0	0	0	0	0	0	0	0	0	0	0	0	0	0	0	0	0	0	0	0	0	0	0	0	0	0	0	0	0	0	0	0	0	0	0	0	0	0
64070-98-0	CASRN	DTXSID001013040	Methanaminium, N-[4-[bis[4-(dimethylamino)phenyl]methylene]-2,5-cyclohexadien-1-ylidene]-N-methyl-, molybdatephosphate (1:?)	64070-98-0	N/A	N/A
6410-38-4	CASRN	DTXSID0064335	4-((2,5-Dichlorophenyl)azo)-3-hydroxy-N-(2-methoxyphenyl)naphthalene-2-carboxamide	6410-38-4	COC1=C(NC(=O)C2=C(O)C(N=NC3=C(Cl)C=CC(Cl)=C3)=C3C=CC=CC3=C2)C=CC=C1	0	0	0	0	0	0	0	0	0	0	0	0	0	0	0	0	0	0	0	0	0	0	0	0	0	0	0	0	0	0	0	0	0	0	1	0	1	0	0	0	0	0	0	0
6410-39-5	CASRN	DTXSID5064336	2-Naphthalenecarboxamide, 4-[(4-chloro-2-nitrophenyl)azo]-3-hydroxy-N-(2-methoxyphenyl)-	6410-39-5	COC1=C(NC(=O)C2=C(O)C(N=NC3=C(C=C(Cl)C=C3)[N+]([O-])=O)=C3C=CC=CC3=C2)C=CC=C1	0	0	0	0	0	0	0	0	0	0	0	0	0	0	0	0	0	0	0	0	0	0	0	0	0	0	0	0	0	0	0	0	0	0	1	0	1	0	0	0	0	0	0	0
6410-41-9	CASRN	DTXSID0050394	C.I. Pigment Red 5	6410-41-9	CCN(CC)S(=O)(=O)C1=CC=C(OC)C(=C1)N=NC1=C(O)C(=CC2=CC=CC=C12)C(=O)NC1=C(OC)C=C(OC)C(Cl)=C1	0	0	0	0	0	0	0	0	0	0	0	0	0	0	0	0	0	0	0	0	0	0	0	0	0	0	0	0	0	0	0	0	0	0	1	0	1	0	0	0	0	0	0	0
6417-83-0	CASRN	DTXSID4064347	C.I. Pigment Red 63, calcium salt (1:1)	6417-83-0	OC(=O)C1=C(O)C(N=NC2=CC=C3C=CC=CC3=C2S(O)(=O)=O)=C2C=CC=CC2=C1	0	1	0	0	0	0	0	0	0	0	0	0	0	0	0	0	0	0	0	0	0	0	0	0	0	0	0	0	0	0	0	0	0	0	0	0	0	0	0	0	0	0	1	1
6417-83-0	CASRN	DTXSID4064347	C.I. Pigment Red 63, calcium salt (1:1)	6417-83-0	OC(=O)C1=C(O)C(N=NC2=CC=C3C=CC=CC3=C2S(O)(=O)=O)=C2C=CC=CC2=C1	0	1	0	0	0	0	0	0	0	0	0	0	0	0	0	0	0	0	0	0	0	0	0	0	0	0	0	0	0	0	0	0	0	0	0	0	0	0	0	0	0	0	1	1
6471-50-7	CASRN	DTXSID0064381	2-Naphthalenecarboxamide, 4-[(4-chloro-2-nitrophenyl)azo]-3-hydroxy-N-(2-methylphenyl)-	6471-50-7	CC1=C(NC(=O)C2=C(O)C(N=NC3=C(C=C(Cl)C=C3)[N+]([O-])=O)=C3C=CC=CC3=C2)C=CC=C1	0	0	0	0	0	0	0	0	0	0	0	0	0	0	0	0	0	0	0	0	0	0	0	0	0	0	0	0	0	0	0	0	0	0	1	0	1	0	0	0	0	0	0	0
6471-51-8	CASRN	DTXSID5064382	C.I. Pigment Red 7	6471-51-8	CC1=C(NC(=O)C2=C(O)C(N=NC3=C(C)C=C(Cl)C=C3)=C3C=CC=CC3=C2)C=CC(Cl)=C1	0	0	0	0	0	0	0	0	0	0	0	0	0	0	0	0	0	0	0	0	0	0	0	0	0	0	0	0	0	0	0	0	0	0	1	0	1	0	0	0	0	0	0	0
6486-23-3	CASRN	DTXSID40863873	Butanamide, 2-[2-(4-chloro-2-nitrophenyl)diazenyl]-N-(2-chlorophenyl)-3-oxo-	6486-23-3	CC(=O)C(N=NC1=CC=C(Cl)C=C1[N+]([O-])=O)C(=O)NC1=CC=CC=C1Cl	0	0	0	0	0	0	0	0	0	0	0	0	0	0	0	0	0	0	0	0	0	0	0	0	0	0	0	0	0	0	0	0	0	0	1	0	1	0	0	0	0	0	0	0
6505-28-8	CASRN	DTXSID60863890	C.I. Pigment Orange 16	6505-28-8	COC1=CC(=CC=C1N=NC(C(C)=O)C(=O)NC1=CC=CC=C1)C1=CC(OC)=C(C=C1)N=NC(C(C)=O)C(=O)NC1=CC=CC=C1	0	0	0	0	0	0	0	0	0	0	0	0	0	0	0	0	0	0	0	0	0	0	0	0	0	0	0	0	0	0	0	0	0	0	1	0	1	0	0	0	0	0	0	0
655-84-1	CAS number fails checksum.	N/A	N/A	N/A	N/A	N/A
67990-05-0	CASRN	DTXSID0070942	N-(5-Chloro-2-methoxyphenyl)-3-hydroxy-4-((2-methoxy-5-((phenylamino)carbonyl)phenyl)azo)naphthalene-2-carboxamide	67990-05-0	COC1=C(NC(=O)C2=C(O)C(N=NC3=C(OC)C=CC(=C3)C(=O)NC3=CC=CC=C3)=C3C=CC=CC3=C2)C=C(Cl)C=C1	0	0	0	0	0	0	0	0	0	0	0	0	0	0	0	0	0	0	0	0	0	0	0	0	0	0	0	0	0	0	0	0	0	0	1	0	1	0	0	0	0	0	0	0
68134-22-5	CASRN	DTXSID50867488	Butanamide, N-(2,3-dihydro-2-oxo-1H-benzimidazol-5-yl)-3-oxo-2-[2-[2-(trifluoromethyl)phenyl]diazenyl]-	68134-22-5	CC(=O)C(N=NC1=CC=CC=C1C(F)(F)F)C(=O)NC1=CC2=C(NC(=O)N2)C=C1	0	0	0	0	0	0	0	0	0	0	0	0	0	0	0	0	0	0	0	0	0	0	0	0	0	0	0	0	0	0	0	0	0	0	1	0	1	0	0	0	0	0	0	0
68516-73-4	CASRN	DTXSID20867657	1,4-Benzenedicarboxylic acid, 2,2'-[1,4-phenylenebis[imino(1-acetyl-2-oxo-2,1-ethanediyl)-2,1-diazenediyl]]bis-, 1,1',4,4'-tetramethyl ester	68516-73-4	COC(=O)C1=CC=C(C(=O)OC)C(=C1)N=NC(C(C)=O)C(=O)NC1=CC=C(NC(=O)C(N=NC2=CC(=CC=C2C(=O)OC)C(=O)OC)C(C)=O)C=C1	0	0	0	0	0	0	0	0	0	0	0	0	0	0	0	0	0	0	0	0	0	0	0	0	0	0	0	0	0	0	0	0	0	0	1	0	1	0	0	0	0	0	0	0
68516-81-4	CASRN	DTXSID80864324	C.I. Disperse Blue 106	68516-81-4	CCN(CCO)C1=CC=C(N=NC2=NC=C(S2)[N+]([O-])=O)C(C)=C1	0	0	0	0	0	0	0	0	0	0	0	0	0	0	0	0	0	0	0	0	0	0	0	0	0	0	0	0	0	0	0	0	0	0	0	0	0	0	0	0	0	0	0	0
68921-42-6	CASRN	DTXSID8044256	FD&C Blue No.1 aluminum lake	68921-42-6	N/A	N/A
6992-11-6	CASRN	DTXSID5064542	4-((2,5-Dichlorophenyl)azo)-N-(2,3-dihydro-2-oxo-1H-benzimidazol-5-yl)-3-hydroxynaphthalene-2-carboxamide	6992-11-6	OC1=C(C=C2C=CC=CC2=C1N=NC1=C(Cl)C=CC(Cl)=C1)C(=O)NC1=CC=C2NC(=O)NC2=C1	0	0	0	0	0	0	0	0	0	0	0	0	0	0	0	0	0	0	0	0	0	0	0	0	0	0	0	0	0	0	0	0	0	0	1	0	1	0	0	0	0	0	0	0
72102-84-2	CASRN	DTXSID6072502	5-((2,3-Dihydro-6-methyl-2-oxo-1H-benzimidazol-5-yl)azo)barbituric acid	72102-84-2	CC1=C(C=C2NC(=O)NC2=C1)N=NC1C(=O)NC(=O)NC1=O	0	0	0	0	0	0	0	0	0	0	0	0	0	0	0	0	0	0	0	0	0	0	0	0	0	0	0	0	0	0	0	0	0	0	1	0	1	0	0	0	0	0	0	0
7440-44-0	CASRN	DTXSID9027651	Carbon	7440-44-0	[C]	0	0	0	0	0	0	0	0	0	0	0	0	0	0	0	0	0	0	0	0	0	0	0	0	0	0	0	0	0	0	0	0	0	0	0	0	0	0	0	0	0	0	0	0
77804-81-0	CASRN	DTXSID2052520	C.I. Pigment Yellow 180	77804-81-0	CC(=O)C(N=NC1=CC=CC(OCCOC2=C(C=CC=C2)N=NC(C(C)=O)C(=O)NC2=CC3=C(NC(=O)N3)C=C2)=C1)C(=O)NC1=CC2=C(NC(=O)N2)C=C1	0	0	0	0	0	0	0	0	0	0	0	0	0	0	0	0	0	0	0	0	0	0	0	0	0	0	0	0	0	0	0	0	0	0	1	0	1	0	0	0	0	0	0	0
8004-92-0	CASRN	DTXSID0041721	C.I. Acid Yellow 3 disodium salt	8004-92-0	N/A	N/A
8021-99-6	CASRN	DTXSID5027693	Charcoal, bone	8021-99-6	N/A	N/A
81-77-6	CASRN	DTXSID2026280	Vat Blue 4	81-77-6	O=C1C2=CC=CC=C2C(=O)C2=C1C=CC1=C2NC2=C(N1)C1=C(C=C2)C(=O)C2=C(C=CC=C2)C1=O	0	0	0	0	0	0	0	0	0	0	0	0	0	0	0	0	0	0	0	0	0	0	0	0	0	0	0	0	0	0	0	0	0	0	0	0	0	0	0	0	0	0	0	0
81-88-9	CASRN	DTXSID6042369	Rhodamine B	81-88-9	CCN(CC)C1=CC2=[O+]C3=C(C=CC(=C3)N(CC)CC)C(C3=CC=CC=C3C(O)=O)=C2C=C1	0	0	0	0	0	0	0	0	0	0	0	0	0	0	0	0	0	0	0	0	0	0	0	0	0	0	0	0	0	0	0	0	0	0	0	0	0	0	0	0	0	0	1	1
82199-12-0	CASRN	DTXSID90868651	Butanamide, N-(2,3-dihydro-2-oxo-1H-benzimidazol-5-yl)-2-[2-(2-methoxyphenyl)diazenyl]-3-oxo-	82199-12-0	COC1=CC=CC=C1N=NC(C(C)=O)C(=O)NC1=CC2=C(NC(=O)N2)C=C1	0	0	0	0	0	0	0	0	0	0	0	0	0	0	0	0	0	0	0	0	0	0	0	0	0	0	0	0	0	0	0	0	0	0	1	0	1	0	0	0	0	0	0	0
84473-86-9	CASRN	DTXSID80233450	3,4,5,6-Tetrachloro-2-(2,4,5,7-tetrabromo-3,6-dihydroxyxanthen-9-yl)benzoic acid, aluminium salt	84473-86-9	OC(=O)C1=C(C2C3=C(OC4=C2C=C(Br)C(O)=C4Br)C(Br)=C(O)C(Br)=C3)C(Cl)=C(Cl)C(Cl)=C1Cl	0	0	0	0	1	0	0	0	0	0	0	0	0	0	0	0	0	0	0	0	0	0	0	0	0	0	0	0	0	0	0	0	0	0	0	0	0	0	0	0	0	0	1	1
84632-59-7	CASRN	DTXSID601020021	C.I. Pigment Orange 73	84632-59-7	CC(C)(C)C1=CC=C(C=C1)C1=C2C(C(=O)N1)C(=NC2=O)C1=CC=C(C=C1)C(C)(C)C	0	0	0	0	0	0	0	0	0	0	0	0	0	0	0	0	0	0	0	0	0	0	0	0	0	0	0	0	0	0	0	0	0	0	1	0	1	0	0	0	0	0	0	0
84632-65-5	CASRN	DTXSID5044736	Pigment Red 254	84632-65-5	ClC1=CC=C(C=C1)C1=C2C(C(=O)N1)C(=NC2=O)C1=CC=C(Cl)C=C1	0	0	0	0	0	0	0	0	0	0	0	0	0	0	0	0	0	0	0	0	0	0	0	0	0	0	0	0	0	0	0	0	0	0	1	0	1	0	0	0	0	0	0	0
85776-14-3	CASRN	DTXSID90887786	2-Naphthalenecarboxamide, N-(4-chlorophenyl)-4-[2-[2,5-dichloro-4-[(dimethylamino)sulfonyl]phenyl]diazenyl]-3-hydroxy-	85776-14-3	CN(C)S(=O)(=O)C1=C(Cl)C=C(N=NC2=C(O)C(=CC3=C2C=CC=C3)C(=O)NC2=CC=C(Cl)C=C2)C(Cl)=C1	0	0	0	0	0	0	0	0	0	0	0	0	0	0	0	0	0	0	0	0	0	0	0	0	0	0	0	0	0	0	0	0	0	0	1	0	1	0	0	0	0	0	0	0
85-86-9	CASRN	DTXSID3041742	C.I. Solvent Red 23	85-86-9	OC1=C(N=NC2=CC=C(C=C2)N=NC2=CC=CC=C2)C2=CC=CC=C2C=C1	0	0	0	0	0	0	0	0	0	0	0	0	0	0	0	0	0	0	0	0	0	0	0	0	0	0	0	0	0	0	0	0	0	0	0	0	0	0	0	0	0	0	0	0
860-22-0	CASRN	DTXSID1020190	C.I. Acid Blue 74	860-22-0	OS(=O)(=O)C1=CC2=C(NC(C2=O)C2=NC3=C(C=C(C=C3)S(O)(=O)=O)C2=O)C=C1	0	1	0	0	0	0	0	0	0	0	0	0	0	0	0	0	0	0	0	0	0	0	0	0	0	0	0	0	0	0	0	0	0	0	0	0	0	0	0	0	0	0	0	0
980-26-7	CASRN	DTXSID2052655	C.I. Pigment Red 122	980-26-7	CC1=CC2=C(NC3=CC4=C(NC5=CC=C(C)C=C5C4=O)C=C3C2=O)C=C1	0	0	0	0	0	0	0	0	0	0	0	0	0	0	0	0	0	0	0	0	0	0	0	0	0	0	0	0	0	0	0	0	0	0	0	0	0	0	0	0	0	0	0	0
989-38-8	CASRN	DTXSID1021243	Rhodamine 6G	989-38-8	CCNC1=CC2=[O+]C3=C(C=C(C)C(NCC)=C3)C(=C2C=C1C)C1=C(C=CC=C1)C(=O)OCC	0	0	0	0	0	0	0	0	0	0	0	0	0	0	0	0	0	0	0	0	0	0	0	0	0	0	0	0	0	0	0	0	0	0	0	0	0	0	0	0	0	0	0	0
6471-49-4	CASRN	DTXSID3021227	C.I. Pigment Red 23	6471-49-4	COC1=CC=C(C=C1N=NC1=C(O)C(=CC2=C1C=CC=C2)C(=O)NC1=CC(=CC=C1)[N+]([O-])=O)[N+]([O-])=O	0	0	0	0	0	0	0	0	0	0	0	0	0	0	0	0	0	0	0	0	0	0	0	0	0	0	0	0	0	0	0	0	0	0	1	0	1	0	0	0	0	0	0	0
5858-81-1	CASRN	DTXSID6064038	C.I. Pigment Red 57	5858-81-1	CC1=CC=C(N=NC2=C(O)C(=CC3=C2C=CC=C3)C(O)=O)C(=C1)S(O)(=O)=O	0	1	0	0	0	0	0	0	0	0	0	0	0	0	0	0	0	0	0	0	0	0	0	0	0	0	0	0	0	0	0	0	0	0	0	0	0	0	0	0	0	0	1	1
[truncated: 685 more columns]
