# Supplementary material for: Applicability of In Silico New Approach Methods for the Risk Assessment of Tattoo Ink Ingredients
Source: Environ Mol Mutagen. 2025 May 19;66(4):199–209. doi: 10.1002/em.70010 (PMC12087733; doi:10.1002/em.70010)
Supplement: Supplementary file 1 — Data S1. Supporting Information. [file EM-66-199-s001.zip › supplemental_revised/3_tattooList_Combined.csv]

CASRN	INPUT	FOUND_BY	DTXSID	PREFERRED_NAME	QSAR_READY_SMILES	atom:element_main_group	atom:element_metal_group_I_II	atom:element_metal_group_III	atom:element_metal_metalloid	atom:element_metal_poor_metal	atom:element_metal_transistion_metal	atom:element_noble_gas	bond:C#N_cyano_acylcyanide	bond:C#N_cyano_cyanamide	bond:C#N_cyano_cyanohydrin	bond:C#N_nitrile_ab-acetylenic	bond:C#N_nitrile_ab-unsaturated	bond:C#N_nitrile_generic	bond:C#N_nitrile_isonitrile	bond:C#N_nitrile	bond:C(~Z)~C~Q_a-haloalcohol	bond:C(~Z)~C~Q_a-halocarbonyl	bond:C(~Z)~C~Q_a-haloether	bond:C(~Z)~C~Q_a-haloketone_perhalo	bond:C(~Z)~C~Q_b-halocarbonyl	bond:C(~Z)~C~Q_haloamine_haloethyl_(N-mustard)	bond:C(~Z)~C~Q_halocarbonyl_dichloro_quinone_(1_2-)	bond:C(~Z)~C~Q_halocarbonyl_dichloro_quinone_(1_4-)	bond:C(~Z)~C~Q_halocarbonyl_dichloro_quinone_(1_5-)	bond:C(~Z)~C~Q_haloether_dibenzodioxin_1-halo	bond:C(~Z)~C~Q_haloether_dibenzodioxin_2-halo	bond:C(~Z)~C~Q_haloether_dibenzodioxin_dichloro_(2_7-)	bond:C(~Z)~C~Q_haloether_dibenzodioxin_tetrachloro_(2_3_7_8-)	bond:C(~Z)~C~Q_haloether_pyrimidine_2-halo-	bond:C(=O)N_carbamate_dithio	bond:C(=O)N_carbamate_thio	bond:C(=O)N_carbamate_thio_generic	bond:C(=O)N_carbamate	bond:C(=O)N_carboxamide_(NH2)	bond:C(=O)N_carboxamide_(NHR)	bond:C(=O)N_carboxamide_(NR2)	bond:C(=O)N_carboxamide_generic	bond:C(=O)N_carboxamide_thio	bond:C(=O)N_dicarboxamide_N-hydroxy	bond:C(=O)O_acidAnhydride	bond:C(=O)O_carboxylicAcid_alkenyl	bond:C(=O)O_carboxylicAcid_alkyl	bond:C(=O)O_carboxylicAcid_aromatic	bond:C(=O)O_carboxylicAcid_generic
64070-98-0	DTXSID001013040	DSSTox_Substance_Id	DTXSID001013040	Methanaminium, N-[4-[bis[4-(dimethylamino)phenyl]methylene]-2,5-cyclohexadien-1-ylidene]-N-methyl-, molybdatephosphate (1:?)
101-80-4	DTXSID0021094	DSSTox_Substance_Id	DTXSID0021094	4,4'-Oxydianiline	NC1=CC=C(OC2=CC=C(N)C=C2)C=C1	0.0	0.0	0.0	0.0	0.0	0.0	0.0	0.0	0.0	0.0	0.0	0.0	0.0	0.0	0.0	0.0	0.0	0.0	0.0	0.0	0.0	0.0	0.0	0.0	0.0	0.0	0.0	0.0	0.0	0.0	0.0	0.0	0.0	0.0	0.0	0.0	0.0	0.0	0.0	0.0	0.0	0.0	0.0	0.0
218-01-9	DTXSID0022432	DSSTox_Substance_Id	DTXSID0022432	Chrysene	C1=CC=C2C(C=CC3=C2C=CC2=CC=CC=C32)=C1	0.0	0.0	0.0	0.0	0.0	0.0	0.0	0.0	0.0	0.0	0.0	0.0	0.0	0.0	0.0	0.0	0.0	0.0	0.0	0.0	0.0	0.0	0.0	0.0	0.0	0.0	0.0	0.0	0.0	0.0	0.0	0.0	0.0	0.0	0.0	0.0	0.0	0.0	0.0	0.0	0.0	0.0	0.0	0.0
205-99-2	DTXSID0023907	DSSTox_Substance_Id	DTXSID0023907	Benzo(b)fluoranthene	C1=CC=C2C(=C1)C1=CC=CC3=C4C=CC=CC4=CC2=C13	0.0	0.0	0.0	0.0	0.0	0.0	0.0	0.0	0.0	0.0	0.0	0.0	0.0	0.0	0.0	0.0	0.0	0.0	0.0	0.0	0.0	0.0	0.0	0.0	0.0	0.0	0.0	0.0	0.0	0.0	0.0	0.0	0.0	0.0	0.0	0.0	0.0	0.0	0.0	0.0	0.0	0.0	0.0	0.0
207-08-9	DTXSID0023909	DSSTox_Substance_Id	DTXSID0023909	Benzo[k]fluoranthene	C1=CC2=CC3=C(C=C2C=C1)C1=C2C3=CC=CC2=CC=C1	0.0	0.0	0.0	0.0	0.0	0.0	0.0	0.0	0.0	0.0	0.0	0.0	0.0	0.0	0.0	0.0	0.0	0.0	0.0	0.0	0.0	0.0	0.0	0.0	0.0	0.0	0.0	0.0	0.0	0.0	0.0	0.0	0.0	0.0	0.0	0.0	0.0	0.0	0.0	0.0	0.0	0.0	0.0	0.0
6528-34-3	DTXSID0052336	DSSTox_Substance_Id	DTXSID0052336	Pigment Yellow 65	COC1=CC(=C(C=C1)N=NC(C(C)=O)C(=O)NC1=C(OC)C=CC=C1)[N+]([O-])=O	0.0	0.0	0.0	0.0	0.0	0.0	0.0	0.0	0.0	0.0	0.0	0.0	0.0	0.0	0.0	0.0	0.0	0.0	0.0	0.0	0.0	0.0	0.0	0.0	0.0	0.0	0.0	0.0	0.0	0.0	0.0	0.0	0.0	0.0	1.0	0.0	1.0	0.0	0.0	0.0	0.0	0.0	0.0	0.0
6410-32-8	DTXSID0064333	DSSTox_Substance_Id	DTXSID0064333	3-Hydroxy-4-((2-methyl-4-nitrophenyl)azo)-N-(o-tolyl)naphthalene-2-carboxamide	CC1=C(NC(=O)C2=C(O)C(N=NC3=C(C)C=C(C=C3)[N+]([O-])=O)=C3C=CC=CC3=C2)C=CC=C1	0.0	0.0	0.0	0.0	0.0	0.0	0.0	0.0	0.0	0.0	0.0	0.0	0.0	0.0	0.0	0.0	0.0	0.0	0.0	0.0	0.0	0.0	0.0	0.0	0.0	0.0	0.0	0.0	0.0	0.0	0.0	0.0	0.0	0.0	1.0	0.0	1.0	0.0	0.0	0.0	0.0	0.0	0.0	0.0
6410-38-4	DTXSID0064335	DSSTox_Substance_Id	DTXSID0064335	4-((2,5-Dichlorophenyl)azo)-3-hydroxy-N-(2-methoxyphenyl)naphthalene-2-carboxamide	COC1=C(NC(=O)C2=C(O)C(N=NC3=C(Cl)C=CC(Cl)=C3)=C3C=CC=CC3=C2)C=CC=C1	0.0	0.0	0.0	0.0	0.0	0.0	0.0	0.0	0.0	0.0	0.0	0.0	0.0	0.0	0.0	0.0	0.0	0.0	0.0	0.0	0.0	0.0	0.0	0.0	0.0	0.0	0.0	0.0	0.0	0.0	0.0	0.0	0.0	0.0	1.0	0.0	1.0	0.0	0.0	0.0	0.0	0.0	0.0	0.0
6471-50-7	DTXSID0064381	DSSTox_Substance_Id	DTXSID0064381	2-Naphthalenecarboxamide, 4-[(4-chloro-2-nitrophenyl)azo]-3-hydroxy-N-(2-methylphenyl)-	CC1=C(NC(=O)C2=C(O)C(N=NC3=C(C=C(Cl)C=C3)[N+]([O-])=O)=C3C=CC=CC3=C2)C=CC=C1	0.0	0.0	0.0	0.0	0.0	0.0	0.0	0.0	0.0	0.0	0.0	0.0	0.0	0.0	0.0	0.0	0.0	0.0	0.0	0.0	0.0	0.0	0.0	0.0	0.0	0.0	0.0	0.0	0.0	0.0	0.0	0.0	0.0	0.0	1.0	0.0	1.0	0.0	0.0	0.0	0.0	0.0	0.0	0.0
67990-05-0	DTXSID0070942	DSSTox_Substance_Id	DTXSID0070942	N-(5-Chloro-2-methoxyphenyl)-3-hydroxy-4-((2-methoxy-5-((phenylamino)carbonyl)phenyl)azo)naphthalene-2-carboxamide	COC1=C(NC(=O)C2=C(O)C(N=NC3=C(OC)C=CC(=C3)C(=O)NC3=CC=CC=C3)=C3C=CC=CC3=C2)C=C(Cl)C=C1	0.0	0.0	0.0	0.0	0.0	0.0	0.0	0.0	0.0	0.0	0.0	0.0	0.0	0.0	0.0	0.0	0.0	0.0	0.0	0.0	0.0	0.0	0.0	0.0	0.0	0.0	0.0	0.0	0.0	0.0	0.0	0.0	0.0	0.0	1.0	0.0	1.0	0.0	0.0	0.0	0.0	0.0	0.0	0.0
97-56-3	DTXSID1020069	DSSTox_Substance_Id	DTXSID1020069	o-Aminoazotoluene	CC1=CC=CC=C1N=NC1=CC(C)=C(N)C=C1	0.0	0.0	0.0	0.0	0.0	0.0	0.0	0.0	0.0	0.0	0.0	0.0	0.0	0.0	0.0	0.0	0.0	0.0	0.0	0.0	0.0	0.0	0.0	0.0	0.0	0.0	0.0	0.0	0.0	0.0	0.0	0.0	0.0	0.0	0.0	0.0	0.0	0.0	0.0	0.0	0.0	0.0	0.0	0.0
120-71-8	DTXSID1020350	DSSTox_Substance_Id	DTXSID1020350	2-Methoxy-5-methylaniline	COC1=CC=C(C)C=C1N	0.0	0.0	0.0	0.0	0.0	0.0	0.0	0.0	0.0	0.0	0.0	0.0	0.0	0.0	0.0	0.0	0.0	0.0	0.0	0.0	0.0	0.0	0.0	0.0	0.0	0.0	0.0	0.0	0.0	0.0	0.0	0.0	0.0	0.0	0.0	0.0	0.0	0.0	0.0	0.0	0.0	0.0	0.0	0.0
989-38-8	DTXSID1021243	DSSTox_Substance_Id	DTXSID1021243	Rhodamine 6G	CCNC1=CC2=[O+]C3=C(C=C(C)C(NCC)=C3)C(=C2C=C1C)C1=C(C=CC=C1)C(=O)OCC	0.0	0.0	0.0	0.0	0.0	0.0	0.0	0.0	0.0	0.0	0.0	0.0	0.0	0.0	0.0	0.0	0.0	0.0	0.0	0.0	0.0	0.0	0.0	0.0	0.0	0.0	0.0	0.0	0.0	0.0	0.0	0.0	0.0	0.0	0.0	0.0	0.0	0.0	0.0	0.0	0.0	0.0	0.0	0.0
6358-85-6	DTXSID1021451	DSSTox_Substance_Id	DTXSID1021451	C.I. Pigment Yellow 12	CC(=O)C(N=NC1=C(Cl)C=C(C=C1)C1=CC(Cl)=C(C=C1)N=NC(C(C)=O)C(=O)NC1=CC=CC=C1)C(=O)NC1=CC=CC=C1	0.0	0.0	0.0	0.0	0.0	0.0	0.0	0.0	0.0	0.0	0.0	0.0	0.0	0.0	0.0	0.0	0.0	0.0	0.0	0.0	0.0	0.0	0.0	0.0	0.0	0.0	0.0	0.0	0.0	0.0	0.0	0.0	0.0	0.0	1.0	0.0	1.0	0.0	0.0	0.0	0.0	0.0	0.0	0.0
5567-15-7	DTXSID1021453	DSSTox_Substance_Id	DTXSID1021453	C.I. Pigment Yellow 83	COC1=CC(NC(=O)C(N=NC2=CC=C(C=C2Cl)C2=CC(Cl)=C(C=C2)N=NC(C(C)=O)C(=O)NC2=CC(OC)=C(Cl)C=C2OC)C(C)=O)=C(OC)C=C1Cl	0.0	0.0	0.0	0.0	0.0	0.0	0.0	0.0	0.0	0.0	0.0	0.0	0.0	0.0	0.0	0.0	0.0	0.0	0.0	0.0	0.0	0.0	0.0	0.0	0.0	0.0	0.0	0.0	0.0	0.0	0.0	0.0	0.0	0.0	1.0	0.0	1.0	0.0	0.0	0.0	0.0	0.0	0.0	0.0
7440-43-9	DTXSID1023940	DSSTox_Substance_Id	DTXSID1023940	Cadmium		0.0	0.0	0.0	0.0	0.0	1.0	0.0	0.0	0.0	0.0	0.0	0.0	0.0	0.0	0.0	0.0	0.0	0.0	0.0	0.0	0.0	0.0	0.0	0.0	0.0	0.0	0.0	0.0	0.0	0.0	0.0	0.0	0.0	0.0	0.0	0.0	0.0	0.0	0.0	0.0	0.0	0.0	0.0	0.0
7439-97-6	DTXSID1024172	DSSTox_Substance_Id	DTXSID1024172	Mercury		0.0	0.0	0.0	0.0	0.0	1.0	0.0	0.0	0.0	0.0	0.0	0.0	0.0	0.0	0.0	0.0	0.0	0.0	0.0	0.0	0.0	0.0	0.0	0.0	0.0	0.0	0.0	0.0	0.0	0.0	0.0	0.0	0.0	0.0	0.0	0.0	0.0	0.0	0.0	0.0	0.0	0.0	0.0	0.0
95-53-4	DTXSID1026164	DSSTox_Substance_Id	DTXSID1026164	2-Methylaniline	CC1=C(N)C=CC=C1	0.0	0.0	0.0	0.0	0.0	0.0	0.0	0.0	0.0	0.0	0.0	0.0	0.0	0.0	0.0	0.0	0.0	0.0	0.0	0.0	0.0	0.0	0.0	0.0	0.0	0.0	0.0	0.0	0.0	0.0	0.0	0.0	0.0	0.0	0.0	0.0	0.0	0.0	0.0	0.0	0.0	0.0	0.0	0.0
7440-48-4	DTXSID1031040	DSSTox_Substance_Id	DTXSID1031040	Cobalt		0.0	0.0	0.0	0.0	0.0	1.0	0.0	0.0	0.0	0.0	0.0	0.0	0.0	0.0	0.0	0.0	0.0	0.0	0.0	0.0	0.0	0.0	0.0	0.0	0.0	0.0	0.0	0.0	0.0	0.0	0.0	0.0	0.0	0.0	0.0	0.0	0.0	0.0	0.0	0.0	0.0	0.0	0.0	0.0
95-69-2	DTXSID1041508	DSSTox_Substance_Id	DTXSID1041508	4-Chloro-2-methylaniline	CC1=C(N)C=CC(Cl)=C1	0.0	0.0	0.0	0.0	0.0	0.0	0.0	0.0	0.0	0.0	0.0	0.0	0.0	0.0	0.0	0.0	0.0	0.0	0.0	0.0	0.0	0.0	0.0	0.0	0.0	0.0	0.0	0.0	0.0	0.0	0.0	0.0	0.0	0.0	0.0	0.0	0.0	0.0	0.0	0.0	0.0	0.0	0.0	0.0
4129-84-4	DTXSID1041635	DSSTox_Substance_Id	DTXSID1041635	C.I. Acid Violet 17	CCN(CC)C1=CC=C(C=C1)C(C1=CC=C(C=C1)N(CC)CC1=CC=CC(=C1)S(O)(=O)=O)=C1C=CC(C=C1)=[N+](CC)CC1=CC(=CC=C1)S(O)(=O)=O	0.0	1.0	0.0	0.0	0.0	0.0	0.0	0.0	0.0	0.0	0.0	0.0	0.0	0.0	0.0	0.0	0.0	0.0	0.0	0.0	0.0	0.0	0.0	0.0	0.0	0.0	0.0	0.0	0.0	0.0	0.0	0.0	0.0	0.0	0.0	0.0	0.0	0.0	0.0	0.0	0.0	0.0	0.0	0.0
5413-75-2	DTXSID1041712	DSSTox_Substance_Id	DTXSID1041712	C.I. Acid Red 73, disodium salt	OC1=C(N=NC2=CC=C(C=C2)N=NC2=CC=CC=C2)C2=C(C=C(C=C2C=C1)S(O)(=O)=O)S(O)(=O)=O	0.0	1.0	0.0	0.0	0.0	0.0	0.0	0.0	0.0	0.0	0.0	0.0	0.0	0.0	0.0	0.0	0.0	0.0	0.0	0.0	0.0	0.0	0.0	0.0	0.0	0.0	0.0	0.0	0.0	0.0	0.0	0.0	0.0	0.0	0.0	0.0	0.0	0.0	0.0	0.0	0.0	0.0	0.0	0.0
7440-31-5	DTXSID1049801	DSSTox_Substance_Id	DTXSID1049801	Tin		0.0	0.0	0.0	0.0	1.0	0.0	0.0	0.0	0.0	0.0	0.0	0.0	0.0	0.0	0.0	0.0	0.0	0.0	0.0	0.0	0.0	0.0	0.0	0.0	0.0	0.0	0.0	0.0	0.0	0.0	0.0	0.0	0.0	0.0	0.0	0.0	0.0	0.0	0.0	0.0	0.0	0.0	0.0	0.0
6448-95-9	DTXSID1052329	DSSTox_Substance_Id	DTXSID1052329	C.I. Pigment Red 22	CC1=CC=C(C=C1N=NC1=C(O)C(=CC2=CC=CC=C12)C(=O)NC1=CC=CC=C1)[N+]([O-])=O	0.0	0.0	0.0	0.0	0.0	0.0	0.0	0.0	0.0	0.0	0.0	0.0	0.0	0.0	0.0	0.0	0.0	0.0	0.0	0.0	0.0	0.0	0.0	0.0	0.0	0.0	0.0	0.0	0.0	0.0	0.0	0.0	0.0	0.0	1.0	0.0	1.0	0.0	0.0	0.0	0.0	0.0	0.0	0.0
6535-46-2	DTXSID1064403	DSSTox_Substance_Id	DTXSID1064403	C.I. Pigment Red 112	CC1=C(NC(=O)C2=C(O)C(N=NC3=C(Cl)C=C(Cl)C(Cl)=C3)=C3C=CC=CC3=C2)C=CC=C1	0.0	0.0	0.0	0.0	0.0	0.0	0.0	0.0	0.0	0.0	0.0	0.0	0.0	0.0	0.0	0.0	0.0	0.0	0.0	0.0	0.0	0.0	0.0	0.0	0.0	0.0	0.0	0.0	0.0	0.0	0.0	0.0	0.0	0.0	1.0	0.0	1.0	0.0	0.0	0.0	0.0	0.0	0.0	0.0
12768-78-4	DTXSID10925937	DSSTox_Substance_Id	DTXSID10925937	C.I. Acid Green 16
92-87-5	DTXSID2020137	DSSTox_Substance_Id	DTXSID2020137	4,4′-Diamino-1,1′-biphenyl	NC1=CC=C(C=C1)C1=CC=C(N)C=C1	0.0	0.0	0.0	0.0	0.0	0.0	0.0	0.0	0.0	0.0	0.0	0.0	0.0	0.0	0.0	0.0	0.0	0.0	0.0	0.0	0.0	0.0	0.0	0.0	0.0	0.0	0.0	0.0	0.0	0.0	0.0	0.0	0.0	0.0	0.0	0.0	0.0	0.0	0.0	0.0	0.0	0.0	0.0	0.0
50-32-8	DTXSID2020139	DSSTox_Substance_Id	DTXSID2020139	Benzo[a]pyrene	C1=CC=C2C(=C1)C=C1C=CC3=CC=CC4=CC=C2C1=C34	0.0	0.0	0.0	0.0	0.0	0.0	0.0	0.0	0.0	0.0	0.0	0.0	0.0	0.0	0.0	0.0	0.0	0.0	0.0	0.0	0.0	0.0	0.0	0.0	0.0	0.0	0.0	0.0	0.0	0.0	0.0	0.0	0.0	0.0	0.0	0.0	0.0	0.0	0.0	0.0	0.0	0.0	0.0	0.0
91-59-8	DTXSID2020921	DSSTox_Substance_Id	DTXSID2020921	2-Naphthylamine	NC1=CC2=C(C=CC=C2)C=C1	0.0	0.0	0.0	0.0	0.0	0.0	0.0	0.0	0.0	0.0	0.0	0.0	0.0	0.0	0.0	0.0	0.0	0.0	0.0	0.0	0.0	0.0	0.0	0.0	0.0	0.0	0.0	0.0	0.0	0.0	0.0	0.0	0.0	0.0	0.0	0.0	0.0	0.0	0.0	0.0	0.0	0.0	0.0	0.0
7440-02-0	DTXSID2020925	DSSTox_Substance_Id	DTXSID2020925	Nickel		0.0	0.0	0.0	0.0	0.0	1.0	0.0	0.0	0.0	0.0	0.0	0.0	0.0	0.0	0.0	0.0	0.0	0.0	0.0	0.0	0.0	0.0	0.0	0.0	0.0	0.0	0.0	0.0	0.0	0.0	0.0	0.0	0.0	0.0	0.0	0.0	0.0	0.0	0.0	0.0	0.0	0.0	0.0	0.0
67-56-1	DTXSID2021731	DSSTox_Substance_Id	DTXSID2021731	Methanol	CO	0.0	0.0	0.0	0.0	0.0	0.0	0.0	0.0	0.0	0.0	0.0	0.0	0.0	0.0	0.0	0.0	0.0	0.0	0.0	0.0	0.0	0.0	0.0	0.0	0.0	0.0	0.0	0.0	0.0	0.0	0.0	0.0	0.0	0.0	0.0	0.0	0.0	0.0	0.0	0.0	0.0	0.0	0.0	0.0
7440-50-8	DTXSID2023985	DSSTox_Substance_Id	DTXSID2023985	Copper		0.0	0.0	0.0	0.0	0.0	1.0	0.0	0.0	0.0	0.0	0.0	0.0	0.0	0.0	0.0	0.0	0.0	0.0	0.0	0.0	0.0	0.0	0.0	0.0	0.0	0.0	0.0	0.0	0.0	0.0	0.0	0.0	0.0	0.0	0.0	0.0	0.0	0.0	0.0	0.0	0.0	0.0	0.0	0.0
7439-92-1	DTXSID2024161	DSSTox_Substance_Id	DTXSID2024161	Lead		0.0	0.0	0.0	0.0	1.0	0.0	0.0	0.0	0.0	0.0	0.0	0.0	0.0	0.0	0.0	0.0	0.0	0.0	0.0	0.0	0.0	0.0	0.0	0.0	0.0	0.0	0.0	0.0	0.0	0.0	0.0	0.0	0.0	0.0	0.0	0.0	0.0	0.0	0.0	0.0	0.0	0.0	0.0	0.0
6373-73-5	DTXSID2064288	DSSTox_Substance_Id	DTXSID2064288	N-(2,4-Dinitrophenyl)benzene-1,4-diamine	NC1=CC=C(NC2=C(C=C(C=C2)[N+]([O-])=O)[N+]([O-])=O)C=C1	0.0	0.0	0.0	0.0	0.0	0.0	0.0	0.0	0.0	0.0	0.0	0.0	0.0	0.0	0.0	0.0	0.0	0.0	0.0	0.0	0.0	0.0	0.0	0.0	0.0	0.0	0.0	0.0	0.0	0.0	0.0	0.0	0.0	0.0	0.0	0.0	0.0	0.0	0.0	0.0	0.0	0.0	0.0	0.0
192-97-2	DTXSID3023764	DSSTox_Substance_Id	DTXSID3023764	Benzo[e]pyrene	C1=CC2=C3C=CC=C4C=CC5=CC=CC(=C2C=C1)C5=C34	0.0	0.0	0.0	0.0	0.0	0.0	0.0	0.0	0.0	0.0	0.0	0.0	0.0	0.0	0.0	0.0	0.0	0.0	0.0	0.0	0.0	0.0	0.0	0.0	0.0	0.0	0.0	0.0	0.0	0.0	0.0	0.0	0.0	0.0	0.0	0.0	0.0	0.0	0.0	0.0	0.0	0.0	0.0	0.0
119-90-4	DTXSID3025091	DSSTox_Substance_Id	DTXSID3025091	C.I. Disperse Black 6	COC1=CC(=CC=C1N)C1=CC(OC)=C(N)C=C1	0.0	0.0	0.0	0.0	0.0	0.0	0.0	0.0	0.0	0.0	0.0	0.0	0.0	0.0	0.0	0.0	0.0	0.0	0.0	0.0	0.0	0.0	0.0	0.0	0.0	0.0	0.0	0.0	0.0	0.0	0.0	0.0	0.0	0.0	0.0	0.0	0.0	0.0	0.0	0.0	0.0	0.0	0.0	0.0
6041-94-7	DTXSID3025914	DSSTox_Substance_Id	DTXSID3025914	Pigment Red 2	OC1=C(C=C2C=CC=CC2=C1N=NC1=CC(Cl)=CC=C1Cl)C(=O)NC1=CC=CC=C1	0.0	0.0	0.0	0.0	0.0	0.0	0.0	0.0	0.0	0.0	0.0	0.0	0.0	0.0	0.0	0.0	0.0	0.0	0.0	0.0	0.0	0.0	0.0	0.0	0.0	0.0	0.0	0.0	0.0	0.0	0.0	0.0	0.0	0.0	1.0	0.0	1.0	0.0	0.0	0.0	0.0	0.0	0.0	0.0
7440-47-3	DTXSID3031022	DSSTox_Substance_Id	DTXSID3031022	Chromium		0.0	0.0	0.0	0.0	0.0	1.0	0.0	0.0	0.0	0.0	0.0	0.0	0.0	0.0	0.0	0.0	0.0	0.0	0.0	0.0	0.0	0.0	0.0	0.0	0.0	0.0	0.0	0.0	0.0	0.0	0.0	0.0	0.0	0.0	0.0	0.0	0.0	0.0	0.0	0.0	0.0	0.0	0.0	0.0
85-86-9	DTXSID3041742	DSSTox_Substance_Id	DTXSID3041742	C.I. Solvent Red 23	OC1=C(N=NC2=CC=C(C=C2)N=NC2=CC=CC=C2)C2=CC=CC=C2C=C1	0.0	0.0	0.0	0.0	0.0	0.0	0.0	0.0	0.0	0.0	0.0	0.0	0.0	0.0	0.0	0.0	0.0	0.0	0.0	0.0	0.0	0.0	0.0	0.0	0.0	0.0	0.0	0.0	0.0	0.0	0.0	0.0	0.0	0.0	0.0	0.0	0.0	0.0	0.0	0.0	0.0	0.0	0.0	0.0
1229-55-6	DTXSID3061635	DSSTox_Substance_Id	DTXSID3061635	C.I. Solvent Red 1	COC1=C(C=CC=C1)N=NC1=C2C=CC=CC2=CC=C1O	0.0	0.0	0.0	0.0	0.0	0.0	0.0	0.0	0.0	0.0	0.0	0.0	0.0	0.0	0.0	0.0	0.0	0.0	0.0	0.0	0.0	0.0	0.0	0.0	0.0	0.0	0.0	0.0	0.0	0.0	0.0	0.0	0.0	0.0	0.0	0.0	0.0	0.0	0.0	0.0	0.0	0.0	0.0	0.0
5280-68-2	DTXSID3063754	DSSTox_Substance_Id	DTXSID3063754	N-(4-Chloro-2,5-dimethoxyphenyl)-3-hydroxy-4-((2-methoxy-5-((phenylamino)carbonyl)phenyl)azo)naphthalene-2-carboxamide	COC1=CC(NC(=O)C2=C(O)C(N=NC3=C(OC)C=CC(=C3)C(=O)NC3=CC=CC=C3)=C3C=CC=CC3=C2)=C(OC)C=C1Cl	0.0	0.0	0.0	0.0	0.0	0.0	0.0	0.0	0.0	0.0	0.0	0.0	0.0	0.0	0.0	0.0	0.0	0.0	0.0	0.0	0.0	0.0	0.0	0.0	0.0	0.0	0.0	0.0	0.0	0.0	0.0	0.0	0.0	0.0	1.0	0.0	1.0	0.0	0.0	0.0	0.0	0.0	0.0	0.0
15110-84-6	DTXSID30864556	DSSTox_Substance_Id	DTXSID30864556	C.I. Pigment Yellow 87	COC1=CC=C(OC)C(NC(=O)C(N=NC2=CC=C(C=C2Cl)C2=CC(Cl)=C(C=C2)N=NC(C(C)=O)C(=O)NC2=CC(OC)=CC=C2OC)C(C)=O)=C1	0.0	0.0	0.0	0.0	0.0	0.0	0.0	0.0	0.0	0.0	0.0	0.0	0.0	0.0	0.0	0.0	0.0	0.0	0.0	0.0	0.0	0.0	0.0	0.0	0.0	0.0	0.0	0.0	0.0	0.0	0.0	0.0	0.0	0.0	1.0	0.0	1.0	0.0	0.0	0.0	0.0	0.0	0.0	0.0
95-80-7	DTXSID4020402	DSSTox_Substance_Id	DTXSID4020402	2,4-Diaminotoluene	CC1=C(N)C=C(N)C=C1	0.0	0.0	0.0	0.0	0.0	0.0	0.0	0.0	0.0	0.0	0.0	0.0	0.0	0.0	0.0	0.0	0.0	0.0	0.0	0.0	0.0	0.0	0.0	0.0	0.0	0.0	0.0	0.0	0.0	0.0	0.0	0.0	0.0	0.0	0.0	0.0	0.0	0.0	0.0	0.0	0.0	0.0	0.0	0.0
99-55-8	DTXSID4020959	DSSTox_Substance_Id	DTXSID4020959	C.I. Azoic Diazo Component 12	CC1=C(N)C=C(C=C1)[N+]([O-])=O	0.0	0.0	0.0	0.0	0.0	0.0	0.0	0.0	0.0	0.0	0.0	0.0	0.0	0.0	0.0	0.0	0.0	0.0	0.0	0.0	0.0	0.0	0.0	0.0	0.0	0.0	0.0	0.0	0.0	0.0	0.0	0.0	0.0	0.0	0.0	0.0	0.0	0.0	0.0	0.0	0.0	0.0	0.0	0.0
7440-38-2	DTXSID4023886	DSSTox_Substance_Id	DTXSID4023886	Arsenic		0.0	0.0	0.0	1.0	0.0	0.0	0.0	0.0	0.0	0.0	0.0	0.0	0.0	0.0	0.0	0.0	0.0	0.0	0.0	0.0	0.0	0.0	0.0	0.0	0.0	0.0	0.0	0.0	0.0	0.0	0.0	0.0	0.0	0.0	0.0	0.0	0.0	0.0	0.0	0.0	0.0	0.0	0.0	0.0
2512-29-0	DTXSID4041735	DSSTox_Substance_Id	DTXSID4041735	C.I. Pigment Yellow 1	CC(=O)C(N=NC1=CC=C(C)C=C1[N+]([O-])=O)C(=O)NC1=CC=CC=C1	0.0	0.0	0.0	0.0	0.0	0.0	0.0	0.0	0.0	0.0	0.0	0.0	0.0	0.0	0.0	0.0	0.0	0.0	0.0	0.0	0.0	0.0	0.0	0.0	0.0	0.0	0.0	0.0	0.0	0.0	0.0	0.0	0.0	0.0	1.0	0.0	1.0	0.0	0.0	0.0	0.0	0.0	0.0	0.0
92-67-1	DTXSID5020071	DSSTox_Substance_Id	DTXSID5020071	4-Biphenylamine	NC1=CC=C(C=C1)C1=CC=CC=C1	0.0	0.0	0.0	0.0	0.0	0.0	0.0	0.0	0.0	0.0	0.0	0.0	0.0	0.0	0.0	0.0	0.0	0.0	0.0	0.0	0.0	0.0	0.0	0.0	0.0	0.0	0.0	0.0	0.0	0.0	0.0	0.0	0.0	0.0	0.0	0.0	0.0	0.0	0.0	0.0	0.0	0.0	0.0	0.0
60-11-7	DTXSID5020491	DSSTox_Substance_Id	DTXSID5020491	C.I. Solvent Yellow 2	CN(C)C1=CC=C(C=C1)N=NC1=CC=CC=C1	0.0	0.0	0.0	0.0	0.0	0.0	0.0	0.0	0.0	0.0	0.0	0.0	0.0	0.0	0.0	0.0	0.0	0.0	0.0	0.0	0.0	0.0	0.0	0.0	0.0	0.0	0.0	0.0	0.0	0.0	0.0	0.0	0.0	0.0	0.0	0.0	0.0	0.0	0.0	0.0	0.0	0.0	0.0	0.0
101-14-4	DTXSID5020865	DSSTox_Substance_Id	DTXSID5020865	4,4'-Methylenebis(2-chloroaniline)	NC1=C(Cl)C=C(CC2=CC(Cl)=C(N)C=C2)C=C1	0.0	0.0	0.0	0.0	0.0	0.0	0.0	0.0	0.0	0.0	0.0	0.0	0.0	0.0	0.0	0.0	0.0	0.0	0.0	0.0	0.0	0.0	0.0	0.0	0.0	0.0	0.0	0.0	0.0	0.0	0.0	0.0	0.0	0.0	0.0	0.0	0.0	0.0	0.0	0.0	0.0	0.0	0.0	0.0
838-88-0	DTXSID5020867	DSSTox_Substance_Id	DTXSID5020867	4,4'-Methylenebis(o-toluidine)	CC1=C(N)C=CC(CC2=CC(C)=C(N)C=C2)=C1	0.0	0.0	0.0	0.0	0.0	0.0	0.0	0.0	0.0	0.0	0.0	0.0	0.0	0.0	0.0	0.0	0.0	0.0	0.0	0.0	0.0	0.0	0.0	0.0	0.0	0.0	0.0	0.0	0.0	0.0	0.0	0.0	0.0	0.0	0.0	0.0	0.0	0.0	0.0	0.0	0.0	0.0	0.0	0.0
90-04-0	DTXSID5023877	DSSTox_Substance_Id	DTXSID5023877	2-Anisidine	COC1=CC=CC=C1N	0.0	0.0	0.0	0.0	0.0	0.0	0.0	0.0	0.0	0.0	0.0	0.0	0.0	0.0	0.0	0.0	0.0	0.0	0.0	0.0	0.0	0.0	0.0	0.0	0.0	0.0	0.0	0.0	0.0	0.0	0.0	0.0	0.0	0.0	0.0	0.0	0.0	0.0	0.0	0.0	0.0	0.0	0.0	0.0
7440-36-0	DTXSID5023879	DSSTox_Substance_Id	DTXSID5023879	Antimony		0.0	0.0	0.0	1.0	0.0	0.0	0.0	0.0	0.0	0.0	0.0	0.0	0.0	0.0	0.0	0.0	0.0	0.0	0.0	0.0	0.0	0.0	0.0	0.0	0.0	0.0	0.0	0.0	0.0	0.0	0.0	0.0	0.0	0.0	0.0	0.0	0.0	0.0	0.0	0.0	0.0	0.0	0.0	0.0
56-55-3	DTXSID5023902	DSSTox_Substance_Id	DTXSID5023902	Benz(a)anthracene	C1=CC2=C(C=C1)C=C1C(C=CC3=C1C=CC=C3)=C2	0.0	0.0	0.0	0.0	0.0	0.0	0.0	0.0	0.0	0.0	0.0	0.0	0.0	0.0	0.0	0.0	0.0	0.0	0.0	0.0	0.0	0.0	0.0	0.0	0.0	0.0	0.0	0.0	0.0	0.0	0.0	0.0	0.0	0.0	0.0	0.0	0.0	0.0	0.0	0.0	0.0	0.0	0.0	0.0
119-93-7	DTXSID5024059	DSSTox_Substance_Id	DTXSID5024059	3,3'-Dimethylbenzidine	CC1=CC(=CC=C1N)C1=CC=C(N)C(C)=C1	0.0	0.0	0.0	0.0	0.0	0.0	0.0	0.0	0.0	0.0	0.0	0.0	0.0	0.0	0.0	0.0	0.0	0.0	0.0	0.0	0.0	0.0	0.0	0.0	0.0	0.0	0.0	0.0	0.0	0.0	0.0	0.0	0.0	0.0	0.0	0.0	0.0	0.0	0.0	0.0	0.0	0.0	0.0	0.0
615-05-4	DTXSID5041358	DSSTox_Substance_Id	DTXSID5041358	2,4-Diaminoanisole	COC1=CC=C(N)C=C1N	0.0	0.0	0.0	0.0	0.0	0.0	0.0	0.0	0.0	0.0	0.0	0.0	0.0	0.0	0.0	0.0	0.0	0.0	0.0	0.0	0.0	0.0	0.0	0.0	0.0	0.0	0.0	0.0	0.0	0.0	0.0	0.0	0.0	0.0	0.0	0.0	0.0	0.0	0.0	0.0	0.0	0.0	0.0	0.0
6410-39-5	DTXSID5064336	DSSTox_Substance_Id	DTXSID5064336	2-Naphthalenecarboxamide, 4-[(4-chloro-2-nitrophenyl)azo]-3-hydroxy-N-(2-methoxyphenyl)-	COC1=C(NC(=O)C2=C(O)C(N=NC3=C(C=C(Cl)C=C3)[N+]([O-])=O)=C3C=CC=CC3=C2)C=CC=C1	0.0	0.0	0.0	0.0	0.0	0.0	0.0	0.0	0.0	0.0	0.0	0.0	0.0	0.0	0.0	0.0	0.0	0.0	0.0	0.0	0.0	0.0	0.0	0.0	0.0	0.0	0.0	0.0	0.0	0.0	0.0	0.0	0.0	0.0	1.0	0.0	1.0	0.0	0.0	0.0	0.0	0.0	0.0	0.0
6471-51-8	DTXSID5064382	DSSTox_Substance_Id	DTXSID5064382	C.I. Pigment Red 7	CC1=C(NC(=O)C2=C(O)C(N=NC3=C(C)C=C(Cl)C=C3)=C3C=CC=CC3=C2)C=CC(Cl)=C1	0.0	0.0	0.0	0.0	0.0	0.0	0.0	0.0	0.0	0.0	0.0	0.0	0.0	0.0	0.0	0.0	0.0	0.0	0.0	0.0	0.0	0.0	0.0	0.0	0.0	0.0	0.0	0.0	0.0	0.0	0.0	0.0	0.0	0.0	1.0	0.0	1.0	0.0	0.0	0.0	0.0	0.0	0.0	0.0
293733-21-8	DTXSID50657260	DSSTox_Substance_Id	DTXSID50657260	6-Ethoxynaphthalen-2-amine	CCOC1=CC2=C(C=C1)C=C(N)C=C2	0.0	0.0	0.0	0.0	0.0	0.0	0.0	0.0	0.0	0.0	0.0	0.0	0.0	0.0	0.0	0.0	0.0	0.0	0.0	0.0	0.0	0.0	0.0	0.0	0.0	0.0	0.0	0.0	0.0	0.0	0.0	0.0	0.0	0.0	0.0	0.0	0.0	0.0	0.0	0.0	0.0	0.0	0.0	0.0
399-95-1	DTXSID60192950	DSSTox_Substance_Id	DTXSID60192950	Phenol, 4-amino-3-fluoro-	NC1=C(F)C=C(O)C=C1	0.0	0.0	0.0	0.0	0.0	0.0	0.0	0.0	0.0	0.0	0.0	0.0	0.0	0.0	0.0	0.0	0.0	0.0	0.0	0.0	0.0	0.0	0.0	0.0	0.0	0.0	0.0	0.0	0.0	0.0	0.0	0.0	0.0	0.0	0.0	0.0	0.0	0.0	0.0	0.0	0.0	0.0	0.0	0.0
91-94-1	DTXSID6020432	DSSTox_Substance_Id	DTXSID6020432	3,3'-Dichlorobenzidine	NC1=C(Cl)C=C(C=C1)C1=CC(Cl)=C(N)C=C1	0.0	0.0	0.0	0.0	0.0	0.0	0.0	0.0	0.0	0.0	0.0	0.0	0.0	0.0	0.0	0.0	0.0	0.0	0.0	0.0	0.0	0.0	0.0	0.0	0.0	0.0	0.0	0.0	0.0	0.0	0.0	0.0	0.0	0.0	0.0	0.0	0.0	0.0	0.0	0.0	0.0	0.0	0.0	0.0
2832-40-8	DTXSID6021450	DSSTox_Substance_Id	DTXSID6021450	C.I. Disperse Yellow 3	CC(=O)NC1=CC=C(C=C1)N=NC1=C(O)C=CC(C)=C1	0.0	0.0	0.0	0.0	0.0	0.0	0.0	0.0	0.0	0.0	0.0	0.0	0.0	0.0	0.0	0.0	0.0	0.0	0.0	0.0	0.0	0.0	0.0	0.0	0.0	0.0	0.0	0.0	0.0	0.0	0.0	0.0	0.0	0.0	1.0	0.0	1.0	0.0	0.0	0.0	0.0	0.0	0.0	0.0
106-49-0	DTXSID6021872	DSSTox_Substance_Id	DTXSID6021872	4-Methylbenzenamine	CC1=CC=C(N)C=C1	0.0	0.0	0.0	0.0	0.0	0.0	0.0	0.0	0.0	0.0	0.0	0.0	0.0	0.0	0.0	0.0	0.0	0.0	0.0	0.0	0.0	0.0	0.0	0.0	0.0	0.0	0.0	0.0	0.0	0.0	0.0	0.0	0.0	0.0	0.0	0.0	0.0	0.0	0.0	0.0	0.0	0.0	0.0	0.0
101-77-9	DTXSID6022422	DSSTox_Substance_Id	DTXSID6022422	4,4'-Diaminobiphenyl methane	NC1=CC=C(CC2=CC=C(N)C=C2)C=C1	0.0	0.0	0.0	0.0	0.0	0.0	0.0	0.0	0.0	0.0	0.0	0.0	0.0	0.0	0.0	0.0	0.0	0.0	0.0	0.0	0.0	0.0	0.0	0.0	0.0	0.0	0.0	0.0	0.0	0.0	0.0	0.0	0.0	0.0	0.0	0.0	0.0	0.0	0.0	0.0	0.0	0.0	0.0	0.0
60-09-3	DTXSID6024460	DSSTox_Substance_Id	DTXSID6024460	C.I. Solvent Yellow 1	NC1=CC=C(C=C1)N=NC1=CC=CC=C1	0.0	0.0	0.0	0.0	0.0	0.0	0.0	0.0	0.0	0.0	0.0	0.0	0.0	0.0	0.0	0.0	0.0	0.0	0.0	0.0	0.0	0.0	0.0	0.0	0.0	0.0	0.0	0.0	0.0	0.0	0.0	0.0	0.0	0.0	0.0	0.0	0.0	0.0	0.0	0.0	0.0	0.0	0.0	0.0
121-57-3	DTXSID6024464	DSSTox_Substance_Id	DTXSID6024464	4-Aminobenzenesulfonic acid	NC1=CC=C(C=C1)S(O)(=O)=O	0.0	0.0	0.0	0.0	0.0	0.0	0.0	0.0	0.0	0.0	0.0	0.0	0.0	0.0	0.0	0.0	0.0	0.0	0.0	0.0	0.0	0.0	0.0	0.0	0.0	0.0	0.0	0.0	0.0	0.0	0.0	0.0	0.0	0.0	0.0	0.0	0.0	0.0	0.0	0.0	0.0	0.0	0.0	0.0
95-70-5	DTXSID6029123	DSSTox_Substance_Id	DTXSID6029123	2-Methyl-1,4-benzenediamine	CC1=C(N)C=CC(N)=C1	0.0	0.0	0.0	0.0	0.0	0.0	0.0	0.0	0.0	0.0	0.0	0.0	0.0	0.0	0.0	0.0	0.0	0.0	0.0	0.0	0.0	0.0	0.0	0.0	0.0	0.0	0.0	0.0	0.0	0.0	0.0	0.0	0.0	0.0	0.0	0.0	0.0	0.0	0.0	0.0	0.0	0.0	0.0	0.0
3520-72-7	DTXSID6052031	DSSTox_Substance_Id	DTXSID6052031	C.I. Pigment Orange 13	CC1=NN(C(=O)C1N=NC1=CC=C(C=C1Cl)C1=CC(Cl)=C(C=C1)N=NC1C(C)=NN(C1=O)C1=CC=CC=C1)C1=CC=CC=C1	0.0	0.0	0.0	0.0	0.0	0.0	0.0	0.0	0.0	0.0	0.0	0.0	0.0	0.0	0.0	0.0	0.0	0.0	0.0	0.0	0.0	0.0	0.0	0.0	0.0	0.0	0.0	0.0	0.0	0.0	0.0	0.0	0.0	0.0	0.0	0.0	1.0	0.0	0.0	0.0	0.0	0.0	0.0	0.0
2872-52-8	DTXSID6062678	DSSTox_Substance_Id	DTXSID6062678	C.I. Disperse Red 1	CCN(CCO)C1=CC=C(C=C1)N=NC1=CC=C(C=C1)[N+]([O-])=O	0.0	0.0	0.0	0.0	0.0	0.0	0.0	0.0	0.0	0.0	0.0	0.0	0.0	0.0	0.0	0.0	0.0	0.0	0.0	0.0	0.0	0.0	0.0	0.0	0.0	0.0	0.0	0.0	0.0	0.0	0.0	0.0	0.0	0.0	0.0	0.0	0.0	0.0	0.0	0.0	0.0	0.0	0.0	0.0
6505-28-8	DTXSID60863890	DSSTox_Substance_Id	DTXSID60863890	C.I. Pigment Orange 16	COC1=CC(=CC=C1N=NC(C(C)=O)C(=O)NC1=CC=CC=C1)C1=CC(OC)=C(C=C1)N=NC(C(C)=O)C(=O)NC1=CC=CC=C1	0.0	0.0	0.0	0.0	0.0	0.0	0.0	0.0	0.0	0.0	0.0	0.0	0.0	0.0	0.0	0.0	0.0	0.0	0.0	0.0	0.0	0.0	0.0	0.0	0.0	0.0	0.0	0.0	0.0	0.0	0.0	0.0	0.0	0.0	1.0	0.0	1.0	0.0	0.0	0.0	0.0	0.0	0.0	0.0
15793-73-4	DTXSID60864640	DSSTox_Substance_Id	DTXSID60864640	C.I. Pigment Orange 34	CC1=NN(C(=O)C1N=NC1=CC=C(C=C1Cl)C1=CC(Cl)=C(C=C1)N=NC1C(C)=NN(C1=O)C1=CC=C(C)C=C1)C1=CC=C(C)C=C1	0.0	0.0	0.0	0.0	0.0	0.0	0.0	0.0	0.0	0.0	0.0	0.0	0.0	0.0	0.0	0.0	0.0	0.0	0.0	0.0	0.0	0.0	0.0	0.0	0.0	0.0	0.0	0.0	0.0	0.0	0.0	0.0	0.0	0.0	0.0	0.0	1.0	0.0	0.0	0.0	0.0	0.0	0.0	0.0
6358-31-2	DTXSID7025920	DSSTox_Substance_Id	DTXSID7025920	C.I. Pigment Yellow 74	COC1=CC=CC=C1NC(=O)C(N=NC1=CC=C(C=C1OC)[N+]([O-])=O)C(C)=O	0.0	0.0	0.0	0.0	0.0	0.0	0.0	0.0	0.0	0.0	0.0	0.0	0.0	0.0	0.0	0.0	0.0	0.0	0.0	0.0	0.0	0.0	0.0	0.0	0.0	0.0	0.0	0.0	0.0	0.0	0.0	0.0	0.0	0.0	1.0	0.0	1.0	0.0	0.0	0.0	0.0	0.0	0.0	0.0
7440-66-6	DTXSID7035012	DSSTox_Substance_Id	DTXSID7035012	Zinc		0.0	0.0	0.0	0.0	0.0	1.0	0.0	0.0	0.0	0.0	0.0	0.0	0.0	0.0	0.0	0.0	0.0	0.0	0.0	0.0	0.0	0.0	0.0	0.0	0.0	0.0	0.0	0.0	0.0	0.0	0.0	0.0	0.0	0.0	0.0	0.0	0.0	0.0	0.0	0.0	0.0	0.0	0.0	0.0
1320-07-6	DTXSID7041708	DSSTox_Substance_Id	DTXSID7041708	C.I. Acid Orange 24, monosodium salt
6655-84-1	DTXSID7064443	DSSTox_Substance_Id	DTXSID7064443	C.I. Pigment Red 17	CC1=C(NC(=O)C2=C(O)C(N=NC3=C(C)C=CC(=C3)[N+]([O-])=O)=C3C=CC=CC3=C2)C=CC=C1	0.0	0.0	0.0	0.0	0.0	0.0	0.0	0.0	0.0	0.0	0.0	0.0	0.0	0.0	0.0	0.0	0.0	0.0	0.0	0.0	0.0	0.0	0.0	0.0	0.0	0.0	0.0	0.0	0.0	0.0	0.0	0.0	0.0	0.0	1.0	0.0	1.0	0.0	0.0	0.0	0.0	0.0	0.0	0.0
61932-63-6	DTXSID801015690	DSSTox_Substance_Id	DTXSID801015690	C.I. Pigment Red 210
62-53-3	DTXSID8020090	DSSTox_Substance_Id	DTXSID8020090	Aniline	NC1=CC=CC=C1	0.0	0.0	0.0	0.0	0.0	0.0	0.0	0.0	0.0	0.0	0.0	0.0	0.0	0.0	0.0	0.0	0.0	0.0	0.0	0.0	0.0	0.0	0.0	0.0	0.0	0.0	0.0	0.0	0.0	0.0	0.0	0.0	0.0	0.0	0.0	0.0	0.0	0.0	0.0	0.0	0.0	0.0	0.0	0.0
91-20-3	DTXSID8020913	DSSTox_Substance_Id	DTXSID8020913	Naphthalene	C1=CC2=CC=CC=C2C=C1	0.0	0.0	0.0	0.0	0.0	0.0	0.0	0.0	0.0	0.0	0.0	0.0	0.0	0.0	0.0	0.0	0.0	0.0	0.0	0.0	0.0	0.0	0.0	0.0	0.0	0.0	0.0	0.0	0.0	0.0	0.0	0.0	0.0	0.0	0.0	0.0	0.0	0.0	0.0	0.0	0.0	0.0	0.0	0.0
3761-53-3	DTXSID8021228	DSSTox_Substance_Id	DTXSID8021228	Acid Red 26	CC1=CC(C)=C(C=C1)N=NC1=C(O)C(=CC2=CC=C(C=C12)S(O)(=O)=O)S(O)(=O)=O	0.0	1.0	0.0	0.0	0.0	0.0	0.0	0.0	0.0	0.0	0.0	0.0	0.0	0.0	0.0	0.0	0.0	0.0	0.0	0.0	0.0	0.0	0.0	0.0	0.0	0.0	0.0	0.0	0.0	0.0	0.0	0.0	0.0	0.0	0.0	0.0	0.0	0.0	0.0	0.0	0.0	0.0	0.0	0.0
7440-39-3	DTXSID8023894	DSSTox_Substance_Id	DTXSID8023894	Barium		0.0	1.0	0.0	0.0	0.0	0.0	0.0	0.0	0.0	0.0	0.0	0.0	0.0	0.0	0.0	0.0	0.0	0.0	0.0	0.0	0.0	0.0	0.0	0.0	0.0	0.0	0.0	0.0	0.0	0.0	0.0	0.0	0.0	0.0	0.0	0.0	0.0	0.0	0.0	0.0	0.0	0.0	0.0	0.0
95-68-1	DTXSID8026305	DSSTox_Substance_Id	DTXSID8026305	2,4-Dimethylaniline	CC1=CC(C)=C(N)C=C1	0.0	0.0	0.0	0.0	0.0	0.0	0.0	0.0	0.0	0.0	0.0	0.0	0.0	0.0	0.0	0.0	0.0	0.0	0.0	0.0	0.0	0.0	0.0	0.0	0.0	0.0	0.0	0.0	0.0	0.0	0.0	0.0	0.0	0.0	0.0	0.0	0.0	0.0	0.0	0.0	0.0	0.0	0.0	0.0
87-62-7	DTXSID8026307	DSSTox_Substance_Id	DTXSID8026307	2,6-Dimethylaniline	CC1=CC=CC(C)=C1N	0.0	0.0	0.0	0.0	0.0	0.0	0.0	0.0	0.0	0.0	0.0	0.0	0.0	0.0	0.0	0.0	0.0	0.0	0.0	0.0	0.0	0.0	0.0	0.0	0.0	0.0	0.0	0.0	0.0	0.0	0.0	0.0	0.0	0.0	0.0	0.0	0.0	0.0	0.0	0.0	0.0	0.0	0.0	0.0
1325-82-2	DTXSID8051332	DSSTox_Substance_Id	DTXSID8051332	C.I. Pigment Violet 3
205-82-3	DTXSID8052691	DSSTox_Substance_Id	DTXSID8052691	Benzo(j)fluoranthene	C1=CC2=C(C=C1)C1=C(C=C2)C2=CC=CC3=CC=CC1=C23	0.0	0.0	0.0	0.0	0.0	0.0	0.0	0.0	0.0	0.0	0.0	0.0	0.0	0.0	0.0	0.0	0.0	0.0	0.0	0.0	0.0	0.0	0.0	0.0	0.0	0.0	0.0	0.0	0.0	0.0	0.0	0.0	0.0	0.0	0.0	0.0	0.0	0.0	0.0	0.0	0.0	0.0	0.0	0.0
13716-91-1	DTXSID8073394	DSSTox_Substance_Id	DTXSID8073394	1,5-Diamino-4,8-dihydroxy-2-(4-hydroxyphenyl)-9,10-anthracenedione	NC1=C2C(=O)C3=C(C(N)=C(C=C3O)C3=CC=C(O)C=C3)C(=O)C2=C(O)C=C1	0.0	0.0	0.0	0.0	0.0	0.0	0.0	0.0	0.0	0.0	0.0	0.0	0.0	0.0	0.0	0.0	0.0	0.0	0.0	0.0	0.0	0.0	0.0	0.0	0.0	0.0	0.0	0.0	0.0	0.0	0.0	0.0	0.0	0.0	0.0	0.0	0.0	0.0	0.0	0.0	0.0	0.0	0.0	0.0
68516-81-4	DTXSID80864324	DSSTox_Substance_Id	DTXSID80864324	C.I. Disperse Blue 106	CCN(CCO)C1=CC=C(N=NC2=NC=C(S2)[N+]([O-])=O)C(C)=C1	0.0	0.0	0.0	0.0	0.0	0.0	0.0	0.0	0.0	0.0	0.0	0.0	0.0	0.0	0.0	0.0	0.0	0.0	0.0	0.0	0.0	0.0	0.0	0.0	0.0	0.0	0.0	0.0	0.0	0.0	0.0	0.0	0.0	0.0	0.0	0.0	0.0	0.0	0.0	0.0	0.0	0.0	0.0	0.0
3179-89-3	DTXSID80879791	DSSTox_Substance_Id	DTXSID80879791	C.I. Disperse Red 17	CC1=CC(=CC=C1N=NC1=CC=C(C=C1)[N+]([O-])=O)N(CCO)CCO	0.0	0.0	0.0	0.0	0.0	0.0	0.0	0.0	0.0	0.0	0.0	0.0	0.0	0.0	0.0	0.0	0.0	0.0	0.0	0.0	0.0	0.0	0.0	0.0	0.0	0.0	0.0	0.0	0.0	0.0	0.0	0.0	0.0	0.0	0.0	0.0	0.0	0.0	0.0	0.0	0.0	0.0	0.0	0.0
106-47-8	DTXSID9020295	DSSTox_Substance_Id	DTXSID9020295	4-Chloroaniline	NC1=CC=C(Cl)C=C1	0.0	0.0	0.0	0.0	0.0	0.0	0.0	0.0	0.0	0.0	0.0	0.0	0.0	0.0	0.0	0.0	0.0	0.0	0.0	0.0	0.0	0.0	0.0	0.0	0.0	0.0	0.0	0.0	0.0	0.0	0.0	0.0	0.0	0.0	0.0	0.0	0.0	0.0	0.0	0.0	0.0	0.0	0.0	0.0
53-70-3	DTXSID9020409	DSSTox_Substance_Id	DTXSID9020409	Dibenz[a,h]anthracene	C1=CC2=CC=C3C=C4C(C=CC5=CC=CC=C45)=CC3=C2C=C1	0.0	0.0	0.0	0.0	0.0	0.0	0.0	0.0	0.0	0.0	0.0	0.0	0.0	0.0	0.0	0.0	0.0	0.0	0.0	0.0	0.0	0.0	0.0	0.0	0.0	0.0	0.0	0.0	0.0	0.0	0.0	0.0	0.0	0.0	0.0	0.0	0.0	0.0	0.0	0.0	0.0	0.0	0.0	0.0
106-50-3	DTXSID9021138	DSSTox_Substance_Id	DTXSID9021138	1,4-Benzenediamine	NC1=CC=C(N)C=C1	0.0	0.0	0.0	0.0	0.0	0.0	0.0	0.0	0.0	0.0	0.0	0.0	0.0	0.0	0.0	0.0	0.0	0.0	0.0	0.0	0.0	0.0	0.0	0.0	0.0	0.0	0.0	0.0	0.0	0.0	0.0	0.0	0.0	0.0	0.0	0.0	0.0	0.0	0.0	0.0	0.0	0.0	0.0	0.0
7782-49-2	DTXSID9021261	DSSTox_Substance_Id	DTXSID9021261	Selenium		1.0	0.0	0.0	0.0	0.0	0.0	0.0	0.0	0.0	0.0	0.0	0.0	0.0	0.0	0.0	0.0	0.0	0.0	0.0	0.0	0.0	0.0	0.0	0.0	0.0	0.0	0.0	0.0	0.0	0.0	0.0	0.0	0.0	0.0	0.0	0.0	0.0	0.0	0.0	0.0	0.0	0.0	0.0	0.0
139-65-1	DTXSID9021344	DSSTox_Substance_Id	DTXSID9021344	4,4'-Thiodianiline	NC1=CC=C(SC2=CC=C(N)C=C2)C=C1	0.0	0.0	0.0	0.0	0.0	0.0	0.0	0.0	0.0	0.0	0.0	0.0	0.0	0.0	0.0	0.0	0.0	0.0	0.0	0.0	0.0	0.0	0.0	0.0	0.0	0.0	0.0	0.0	0.0	0.0	0.0	0.0	0.0	0.0	0.0	0.0	0.0	0.0	0.0	0.0	0.0	0.0	0.0	0.0
137-17-7	DTXSID9021398	DSSTox_Substance_Id	DTXSID9021398	2,4,5-Trimethylaniline	CC1=CC(C)=C(N)C=C1C	0.0	0.0	0.0	0.0	0.0	0.0	0.0	0.0	0.0	0.0	0.0	0.0	0.0	0.0	0.0	0.0	0.0	0.0	0.0	0.0	0.0	0.0	0.0	0.0	0.0	0.0	0.0	0.0	0.0	0.0	0.0	0.0	0.0	0.0	0.0	0.0	0.0	0.0	0.0	0.0	0.0	0.0	0.0	0.0
5468-75-7	DTXSID9027601	DSSTox_Substance_Id	DTXSID9027601	C.I. Pigment Yellow 14	CC(=O)C(N=NC1=C(Cl)C=C(C=C1)C1=CC(Cl)=C(C=C1)N=NC(C(C)=O)C(=O)NC1=C(C)C=CC=C1)C(=O)NC1=C(C)C=CC=C1	0.0	0.0	0.0	0.0	0.0	0.0	0.0	0.0	0.0	0.0	0.0	0.0	0.0	0.0	0.0	0.0	0.0	0.0	0.0	0.0	0.0	0.0	0.0	0.0	0.0	0.0	0.0	0.0	0.0	0.0	0.0	0.0	0.0	0.0	1.0	0.0	1.0	0.0	0.0	0.0	0.0	0.0	0.0	0.0
12225-18-2	DTXSID9041736	DSSTox_Substance_Id	DTXSID9041736	C.I. Pigment Yellow 97	COC1=CC(Cl)=C(OC)C=C1NC(=O)C(N=NC1=CC(OC)=C(C=C1OC)S(=O)(=O)NC1=CC=CC=C1)C(C)=O	0.0	0.0	0.0	0.0	0.0	0.0	0.0	0.0	0.0	0.0	0.0	0.0	0.0	0.0	0.0	0.0	0.0	0.0	0.0	0.0	0.0	0.0	0.0	0.0	0.0	0.0	0.0	0.0	0.0	0.0	0.0	0.0	0.0	0.0	1.0	0.0	1.0	0.0	0.0	0.0	0.0	0.0	0.0	0.0
13301-61-6	DTXSID9044538	DSSTox_Substance_Id	DTXSID9044538	C.I. Disperse Orange 37	CCN(CCC#N)C1=CC=C(C=C1)N=NC1=C(Cl)C=C(C=C1Cl)[N+]([O-])=O	0.0	0.0	0.0	0.0	0.0	0.0	0.0	0.0	0.0	0.0	0.0	0.0	1.0	0.0	1.0	0.0	0.0	0.0	0.0	0.0	0.0	0.0	0.0	0.0	0.0	0.0	0.0	0.0	0.0	0.0	0.0	0.0	0.0	0.0	0.0	0.0	0.0	0.0	0.0	0.0	0.0	0.0	0.0	0.0
6358-37-8	DTXSID90863747	DSSTox_Substance_Id	DTXSID90863747	C.I. Pigment Yellow 55	CC(=O)C(N=NC1=CC=C(C=C1Cl)C1=CC(Cl)=C(C=C1)N=NC(C(C)=O)C(=O)NC1=CC=C(C)C=C1)C(=O)NC1=CC=C(C)C=C1	0.0	0.0	0.0	0.0	0.0	0.0	0.0	0.0	0.0	0.0	0.0	0.0	0.0	0.0	0.0	0.0	0.0	0.0	0.0	0.0	0.0	0.0	0.0	0.0	0.0	0.0	0.0	0.0	0.0	0.0	0.0	0.0	0.0	0.0	1.0	0.0	1.0	0.0	0.0	0.0	0.0	0.0	0.0	0.0
85776-14-3	DTXSID90887786	DSSTox_Substance_Id	DTXSID90887786	2-Naphthalenecarboxamide, N-(4-chlorophenyl)-4-[2-[2,5-dichloro-4-[(dimethylamino)sulfonyl]phenyl]diazenyl]-3-hydroxy-	CN(C)S(=O)(=O)C1=C(Cl)C=C(N=NC2=C(O)C(=CC3=C2C=CC=C3)C(=O)NC2=CC=C(Cl)C=C2)C(Cl)=C1	0.0	0.0	0.0	0.0	0.0	0.0	0.0	0.0	0.0	0.0	0.0	0.0	0.0	0.0	0.0	0.0	0.0	0.0	0.0	0.0	0.0	0.0	0.0	0.0	0.0	0.0	0.0	0.0	0.0	0.0	0.0	0.0	0.0	0.0	1.0	0.0	1.0	0.0	0.0	0.0	0.0	0.0	0.0	0.0
	220-036-2	Searched by Synonym: Found 0 results
2814-77-9	2814-77-9	CASRN	DTXSID7044637	D&C Red No. 36	OC1=C(N=NC2=CC=C(C=C2Cl)[N+]([O-])=O)C2=C(C=CC=C2)C=C1	0.0	0.0	0.0	0.0	0.0	0.0	0.0	0.0	0.0	0.0	0.0	0.0	0.0	0.0	0.0	0.0	0.0	0.0	0.0	0.0	0.0	0.0	0.0	0.0	0.0	0.0	0.0	0.0	0.0	0.0	0.0	0.0	0.0	0.0	0.0	0.0	0.0	0.0	0.0	0.0	0.0	0.0	0.0	0.0
10101-66-3	10101-66-3	CASRN	DTXSID70889526	Ammonium manganese pyrophosphate		0.0	0.0	0.0	0.0	0.0	1.0	0.0	0.0	0.0	0.0	0.0	0.0	0.0	0.0	0.0	0.0	0.0	0.0	0.0	0.0	0.0	0.0	0.0	0.0	0.0	0.0	0.0	0.0	0.0	0.0	0.0	0.0	0.0	0.0	0.0	0.0	0.0	0.0	0.0	0.0	0.0	0.0	0.0	0.0
1047-16-1	1047-16-1	CASRN	DTXSID5027354	5,12-Dihydroquino[2,3-b]acridine-7,14-dione	O=C1C2=CC3=C(C=C2NC2=C1C=CC=C2)C(=O)C1=C(N3)C=CC=C1	0.0	0.0	0.0	0.0	0.0	0.0	0.0	0.0	0.0	0.0	0.0	0.0	0.0	0.0	0.0	0.0	0.0	0.0	0.0	0.0	0.0	0.0	0.0	0.0	0.0	0.0	0.0	0.0	0.0	0.0	0.0	0.0	0.0	0.0	0.0	0.0	0.0	0.0	0.0	0.0	0.0	0.0	0.0	0.0
12225-08-0	12225-08-0	CASRN	DTXSID0065278	C.I. Pigment Violet 32	CNS(=O)(=O)C1=CC(OC)=C(C=C1OC)N=NC1=C2C=CC=CC2=CC(C(=O)NC2=CC=C3NC(=O)NC3=C2)=C1O	0.0	0.0	0.0	0.0	0.0	0.0	0.0	0.0	0.0	0.0	0.0	0.0	0.0	0.0	0.0	0.0	0.0	0.0	0.0	0.0	0.0	0.0	0.0	0.0	0.0	0.0	0.0	0.0	0.0	0.0	0.0	0.0	0.0	0.0	1.0	0.0	1.0	0.0	0.0	0.0	0.0	0.0	0.0	0.0
12225-21-7	12225-21-7	CASRN	DTXSID2025921	C.I. Pigment Yellow 100
12227-89-3	12227-89-3	CASRN	DTXSID0093972	C.I. Pigment Black 11
12236-62-3	12236-62-3	CASRN	DTXSID9041732	C.I. Pigment Orange 36	CC(=O)C(N=NC1=CC=C(Cl)C=C1[N+]([O-])=O)C(=O)NC1=CC=C2NC(=O)NC2=C1	0.0	0.0	0.0	0.0	0.0	0.0	0.0	0.0	0.0	0.0	0.0	0.0	0.0	0.0	0.0	0.0	0.0	0.0	0.0	0.0	0.0	0.0	0.0	0.0	0.0	0.0	0.0	0.0	0.0	0.0	0.0	0.0	0.0	0.0	1.0	0.0	1.0	0.0	0.0	0.0	0.0	0.0	0.0	0.0
1260-17-9	1260-17-9	CASRN	DTXSID9022817	Carminic acid	CC1=C2C(=O)C3=C(C(O)=C(O)C(C4OC(CO)C(O)C(O)C4O)=C3O)C(=O)C2=CC(O)=C1C(O)=O	0.0	0.0	0.0	0.0	0.0	0.0	0.0	0.0	0.0	0.0	0.0	0.0	0.0	0.0	0.0	0.0	0.0	0.0	0.0	0.0	0.0	0.0	0.0	0.0	0.0	0.0	0.0	0.0	0.0	0.0	0.0	0.0	0.0	0.0	0.0	0.0	0.0	0.0	0.0	0.0	0.0	0.0	1.0	1.0
12769-96-9	12769-96-9	CASRN	DTXSID80893199	C.I. Pigment Violet 15
1308-38-9	1308-38-9	CASRN	DTXSID4043721	Chromium(III) oxide		0.0	0.0	0.0	0.0	0.0	1.0	0.0	0.0	0.0	0.0	0.0	0.0	0.0	0.0	0.0	0.0	0.0	0.0	0.0	0.0	0.0	0.0	0.0	0.0	0.0	0.0	0.0	0.0	0.0	0.0	0.0	0.0	0.0	0.0	0.0	0.0	0.0	0.0	0.0	0.0	0.0	0.0	0.0	0.0
1309-37-1	1309-37-1	CASRN	DTXSID0029632	Iron oxide (Fe2O3)
1302-83-6	1317-97-1	Deleted CAS-RN	DTXSID301018651	Lazurite
1324-76-1	1324-76-1	CASRN	DTXSID2027383	C.I. Pigment Blue 61
1326-03-0	1326-03-0	CASRN	DTXSID3025918	C.I. Pigment Violet 1
1328-53-6	1328-53-6	CASRN	DTXSID8025911	Pigment Green 7
1330-38-7	1330-38-7	CASRN	DTXSID3051674	Direct Blue 86	OS(=O)(=O)C1=CC=CC2=C1C1NC2=NC2=NC(=NC3NC(=NC4=NC(=N1)C1=C4C=CC=C1)C1=CC=CC=C31)C1=C(C=CC=C21)S(O)(=O)=O	0.0	1.0	0.0	0.0	0.0	1.0	0.0	0.0	0.0	0.0	0.0	0.0	0.0	0.0	0.0	0.0	0.0	0.0	0.0	0.0	0.0	0.0	0.0	0.0	0.0	0.0	0.0	0.0	0.0	0.0	0.0	0.0	0.0	0.0	0.0	0.0	0.0	0.0	0.0	0.0	0.0	0.0	0.0	0.0
1332-37-2	1332-37-2	CASRN	DTXSID6049648	Iron oxide
1333-86-4	1333-86-4	CASRN	DTXSID7051216	Carbon black
1339-82-8	1339-82-8	CASRN	DTXSID401010905	C.I. Pigment Black 8
1345-25-1	1345-25-1	CASRN	DTXSID1041976	Ferrous oxide		1.0	0.0	0.0	0.0	0.0	1.0	0.0	0.0	0.0	0.0	0.0	0.0	0.0	0.0	0.0	0.0	0.0	0.0	0.0	0.0	0.0	0.0	0.0	0.0	0.0	0.0	0.0	0.0	0.0	0.0	0.0	0.0	0.0	0.0	0.0	0.0	0.0	0.0	0.0	0.0	0.0	0.0	0.0	0.0
13463-67-7	13463-67-7	CASRN	DTXSID3021352	Titanium dioxide		1.0	0.0	0.0	0.0	0.0	1.0	0.0	0.0	0.0	0.0	0.0	0.0	0.0	0.0	0.0	0.0	0.0	0.0	0.0	0.0	0.0	0.0	0.0	0.0	0.0	0.0	0.0	0.0	0.0	0.0	0.0	0.0	0.0	0.0	0.0	0.0	0.0	0.0	0.0	0.0	0.0	0.0	0.0	0.0
1390-65-4	1390-65-4	CASRN	DTXSID2044216	Carmine
14302-13-7	14302-13-7	CASRN	DTXSID3025912	C.I. Pigment green 36		0.0	0.0	0.0	0.0	0.0	1.0	0.0	0.0	0.0	0.0	0.0	0.0	0.0	0.0	0.0	0.0	0.0	0.0	0.0	0.0	0.0	0.0	0.0	0.0	0.0	0.0	0.0	0.0	0.0	0.0	0.0	0.0	0.0	0.0	0.0	0.0	0.0	0.0	0.0	0.0	0.0	0.0	0.0	0.0
147-14-8	147-14-8	CASRN	DTXSID8027117	C.I. Pigment Blue 15	N1\\C2=N/C3=N/C(=N\\C4=C5C=CC=CC5=C(N4)\\N=C4/N=C(/N=C1/C1=CC=CC=C21)C1=CC=CC=C41)/C1=CC=CC=C31	0.0	0.0	0.0	0.0	0.0	1.0	0.0	0.0	0.0	0.0	0.0	0.0	0.0	0.0	0.0	0.0	0.0	0.0	0.0	0.0	0.0	0.0	0.0	0.0	0.0	0.0	0.0	0.0	0.0	0.0	0.0	0.0	0.0	0.0	0.0	0.0	0.0	0.0	0.0	0.0	0.0	0.0	0.0	0.0
15790-07-5	15790-07-5	CASRN	DTXSID6044222	C.I. Food Yellow 3 Aluminum Lake
15876-39-8	15876-39-8	CASRN	DTXSID60879810	Pigment Red 90:1	OC(=O)C1=C(C=CC=C1)C1=C2C=C(Br)C(=O)C(Br)=C2OC2=C(Br)C(O)=C(Br)C=C12	0.0	0.0	0.0	0.0	1.0	0.0	0.0	0.0	0.0	0.0	0.0	0.0	0.0	0.0	0.0	0.0	1.0	0.0	0.0	0.0	0.0	0.0	0.0	0.0	0.0	0.0	0.0	0.0	0.0	0.0	0.0	0.0	0.0	0.0	0.0	0.0	0.0	0.0	0.0	0.0	0.0	0.0	1.0	1.0
16043-40-6	16043-40-6	CASRN	DTXSID10864655	3,10-Dimethyl-5,12-dihydroquinolino[2,3-b]acridine-7,14-dione	CC1=CC2=C(C=C1)C(=O)C1=CC3=C(C=C1N2)C(=O)C1=CC=C(C)C=C1N3	0.0	0.0	0.0	0.0	0.0	0.0	0.0	0.0	0.0	0.0	0.0	0.0	0.0	0.0	0.0	0.0	0.0	0.0	0.0	0.0	0.0	0.0	0.0	0.0	0.0	0.0	0.0	0.0	0.0	0.0	0.0	0.0	0.0	0.0	0.0	0.0	0.0	0.0	0.0	0.0	0.0	0.0	0.0	0.0
171599-85-2	171599-85-2	CASRN	DTXSID001022762	N,N'-Bis(6-chloro-4-(6-(4-vinylsulfonylphenylazo)-2,7-disulfonicacid 5-hydroxy-napht-4-ylamino)-1,3,5-triazin-2-yl)-N-(2-hydroxyethyl)-ethane-1,2-diamine, sodium salt
17741-63-8	17741-63-8	CASRN	DTXSID4066256	Benzamide, N,N'-[6,13-bis(acetylamino)-2,9-diethoxy-3,10-triphenodioxazinediyl]bis-	CCOC1=C(NC(=O)C2=CC=CC=C2)C=C2OC3C(=NC(C)=O)C4=NC5=CC(OCC)=C(NC(=O)C6=CC=CC=C6)C=C5OC4C(=NC(C)=O)C3=NC2=C1	0.0	0.0	0.0	0.0	0.0	0.0	0.0	0.0	0.0	0.0	0.0	0.0	0.0	0.0	0.0	0.0	0.0	0.0	0.0	0.0	0.0	0.0	0.0	0.0	0.0	0.0	0.0	0.0	0.0	0.0	0.0	0.0	0.0	0.0	1.0	0.0	1.0	0.0	0.0	0.0	0.0	0.0	0.0	0.0
17852-98-1	17852-98-1	CASRN	DTXSID30884991	2-Naphthalenecarboxylic acid, 3-hydroxy-4-[2-(4-methyl-2-sulfophenyl)diazenyl]-, barium salt (1:1)	CC1=CC=C(N=NC2=C(O)C(=CC3=C2C=CC=C3)C(O)=O)C(=C1)S(O)(=O)=O	0.0	1.0	0.0	0.0	0.0	0.0	0.0	0.0	0.0	0.0	0.0	0.0	0.0	0.0	0.0	0.0	0.0	0.0	0.0	0.0	0.0	0.0	0.0	0.0	0.0	0.0	0.0	0.0	0.0	0.0	0.0	0.0	0.0	0.0	0.0	0.0	0.0	0.0	0.0	0.0	0.0	0.0	1.0	1.0
17852-99-2	17852-99-2	CASRN	DTXSID2066270	C.I. Pigment Red 52, calcium salt (1:1)	CC1=C(Cl)C=C(C(=C1)N=NC1=C(O)C(=CC2=CC=CC=C12)C(O)=O)S(O)(=O)=O	0.0	1.0	0.0	0.0	0.0	0.0	0.0	0.0	0.0	0.0	0.0	0.0	0.0	0.0	0.0	0.0	0.0	0.0	0.0	0.0	0.0	0.0	0.0	0.0	0.0	0.0	0.0	0.0	0.0	0.0	0.0	0.0	0.0	0.0	0.0	0.0	0.0	0.0	0.0	0.0	0.0	0.0	1.0	1.0
1934-21-0	1934-21-0	CASRN	DTXSID1021455	C.I. Acid Yellow 23	OC(=O)C1=NN(C(=O)C1N=NC1=CC=C(C=C1)S(O)(=O)=O)C1=CC=C(C=C1)S(O)(=O)=O	0.0	1.0	0.0	0.0	0.0	0.0	0.0	0.0	0.0	0.0	0.0	0.0	0.0	0.0	0.0	0.0	0.0	0.0	0.0	0.0	0.0	0.0	0.0	0.0	0.0	0.0	0.0	0.0	0.0	0.0	0.0	0.0	0.0	0.0	0.0	0.0	1.0	0.0	0.0	0.0	1.0	0.0	0.0	1.0
20344-49-4	20344-49-4	CASRN	DTXSID3042057	Iron hydroxide oxide		0.0	0.0	0.0	0.0	0.0	1.0	0.0	0.0	0.0	0.0	0.0	0.0	0.0	0.0	0.0	0.0	0.0	0.0	0.0	0.0	0.0	0.0	0.0	0.0	0.0	0.0	0.0	0.0	0.0	0.0	0.0	0.0	0.0	0.0	0.0	0.0	0.0	0.0	0.0	0.0	0.0	0.0	0.0	0.0
2092-56-0	2092-56-0	CASRN	DTXSID6062173	D&C Red No. 8	CC1=CC(N=NC2=C3C=CC=CC3=CC=C2O)=C(C=C1Cl)S(O)(=O)=O	0.0	1.0	0.0	0.0	0.0	0.0	0.0	0.0	0.0	0.0	0.0	0.0	0.0	0.0	0.0	0.0	0.0	0.0	0.0	0.0	0.0	0.0	0.0	0.0	0.0	0.0	0.0	0.0	0.0	0.0	0.0	0.0	0.0	0.0	0.0	0.0	0.0	0.0	0.0	0.0	0.0	0.0	0.0	0.0
2379-74-0	2379-74-0	CASRN	DTXSID9058735	D&C Red No. 30	CC1=CC(Cl)=CC2=C1C(=O)C(S2)=C1SC2=CC(Cl)=CC(C)=C2C1=O	0.0	0.0	0.0	0.0	0.0	0.0	0.0	0.0	0.0	0.0	0.0	0.0	0.0	0.0	0.0	0.0	0.0	0.0	0.0	0.0	0.0	0.0	0.0	0.0	0.0	0.0	0.0	0.0	0.0	0.0	0.0	0.0	0.0	0.0	0.0	0.0	0.0	0.0	0.0	0.0	0.0	0.0	0.0	0.0
2465-29-4	2465-29-4	CASRN	DTXSID90883849	Xanthylium, 3,6-bis(methylamino)-, chloride (1:1)	CNC1=CC2=[O+]C3=C(C=CC(NC)=C3)C=C2C=C1	0.0	0.0	0.0	0.0	0.0	0.0	0.0	0.0	0.0	0.0	0.0	0.0	0.0	0.0	0.0	0.0	0.0	0.0	0.0	0.0	0.0	0.0	0.0	0.0	0.0	0.0	0.0	0.0	0.0	0.0	0.0	0.0	0.0	0.0	0.0	0.0	0.0	0.0	0.0	0.0	0.0	0.0	0.0	0.0
25869-00-5	25869-00-5	CASRN	DTXSID1029332	Ferrate(4-), hexakis(cyano-.kappa.C)-, ammonium iron(3+) (1:1:1), (OC-6-11)-	C#N	0.0	0.0	0.0	0.0	0.0	1.0	0.0	0.0	0.0	0.0	0.0	0.0	0.0	0.0	1.0	0.0	0.0	0.0	0.0	0.0	0.0	0.0	0.0	0.0	0.0	0.0	0.0	0.0	0.0	0.0	0.0	0.0	0.0	0.0	0.0	0.0	0.0	0.0	0.0	0.0	0.0	0.0	0.0	0.0
25956-17-6	25956-17-6	CASRN	DTXSID4024436	Allura Red C.I.16035		0.0	1.0	0.0	0.0	0.0	0.0	0.0	0.0	0.0	0.0	0.0	0.0	0.0	0.0	0.0	0.0	0.0	0.0	0.0	0.0	0.0	0.0	0.0	0.0	0.0	0.0	0.0	0.0	0.0	0.0	0.0	0.0	0.0	0.0	0.0	0.0	0.0	0.0	0.0	0.0	0.0	0.0	0.0	0.0
2611-82-7	2611-82-7	CASRN	DTXSID9021213	C.I. Acid Red 18, trisodium salt		0.0	1.0	0.0	0.0	0.0	0.0	0.0	0.0	0.0	0.0	0.0	0.0	0.0	0.0	0.0	0.0	0.0	0.0	0.0	0.0	0.0	0.0	0.0	0.0	0.0	0.0	0.0	0.0	0.0	0.0	0.0	0.0	0.0	0.0	0.0	0.0	0.0	0.0	0.0	0.0	0.0	0.0	0.0	0.0
2786-76-7	2786-76-7	CASRN	DTXSID7029243	C.I. Pigment Red 170	CCOC1=C(NC(=O)C2=CC3=C(C=CC=C3)C(N=NC3=CC=C(C=C3)C(N)=O)=C2O)C=CC=C1	0.0	0.0	0.0	0.0	0.0	0.0	0.0	0.0	0.0	0.0	0.0	0.0	0.0	0.0	0.0	0.0	0.0	0.0	0.0	0.0	0.0	0.0	0.0	0.0	0.0	0.0	0.0	0.0	0.0	0.0	0.0	0.0	0.0	1.0	1.0	0.0	1.0	0.0	0.0	0.0	0.0	0.0	0.0	0.0
29920-31-8	29920-31-8	CASRN	DTXSID40865519	1,3-Benzenedicarboxylic acid, 5-[2-[1-[[(2,3-dihydro-2-oxo-1H-benzimidazol-5-yl)amino]carbonyl]-2-oxopropyl]diazenyl]-, 1,3-dimethyl ester	COC(=O)C1=CC(=CC(=C1)N=NC(C(C)=O)C(=O)NC1=CC2=C(NC(=O)N2)C=C1)C(=O)OC	0.0	0.0	0.0	0.0	0.0	0.0	0.0	0.0	0.0	0.0	0.0	0.0	0.0	0.0	0.0	0.0	0.0	0.0	0.0	0.0	0.0	0.0	0.0	0.0	0.0	0.0	0.0	0.0	0.0	0.0	0.0	0.0	0.0	0.0	1.0	0.0	1.0	0.0	0.0	0.0	0.0	0.0	0.0	0.0
30125-47-4	30125-47-4	CASRN	DTXSID2067539	C.I. Pigment Yellow 138	ClC1=C(Cl)C(Cl)=C(Cl)C2=C1C(=O)C(C2=O)C1=CC=C2C=CC=C(N3C(=O)C4=C(C3=O)C(Cl)=C(Cl)C(Cl)=C4Cl)C2=N1	0.0	0.0	0.0	0.0	0.0	0.0	0.0	0.0	0.0	0.0	0.0	0.0	0.0	0.0	0.0	0.0	0.0	0.0	0.0	0.0	0.0	0.0	0.0	0.0	0.0	0.0	0.0	0.0	0.0	0.0	0.0	0.0	0.0	0.0	0.0	1.0	1.0	0.0	0.0	0.0	0.0	0.0	0.0	0.0
3089-17-6	3089-17-6	CASRN	DTXSID1029253	2,9-Dichloro-5,12-dihydroquino[2,3-b]acridine-7,14-dione	ClC1=CC=C2NC3=CC4=C(NC5=CC=C(Cl)C=C5C4=O)C=C3C(=O)C2=C1	0.0	0.0	0.0	0.0	0.0	0.0	0.0	0.0	0.0	0.0	0.0	0.0	0.0	0.0	0.0	0.0	0.0	0.0	0.0	0.0	0.0	0.0	0.0	0.0	0.0	0.0	0.0	0.0	0.0	0.0	0.0	0.0	0.0	0.0	0.0	0.0	0.0	0.0	0.0	0.0	0.0	0.0	0.0	0.0
31837-42-0	31837-42-0	CASRN	DTXSID60865612	2-​[2-​[1-​[[(2,​3-​Dihydro-​2-​oxo-​1H-​benzimidazol-​5-​yl)​amino]​carbonyl]​-​2-​oxopropyl]​diazenyl]​-benzoic acid	CC(=O)C(N=NC1=CC=CC=C1C(O)=O)C(=O)NC1=CC2=C(NC(=O)N2)C=C1	0.0	0.0	0.0	0.0	0.0	0.0	0.0	0.0	0.0	0.0	0.0	0.0	0.0	0.0	0.0	0.0	0.0	0.0	0.0	0.0	0.0	0.0	0.0	0.0	0.0	0.0	0.0	0.0	0.0	0.0	0.0	0.0	0.0	0.0	1.0	0.0	1.0	0.0	0.0	0.0	0.0	0.0	1.0	1.0
3468-63-1	3468-63-1	CASRN	DTXSID6029258	C.I. Pigment Orange 5	OC1=C(N=NC2=C(C=C(C=C2)[N+]([O-])=O)[N+]([O-])=O)C2=CC=CC=C2C=C1	0.0	0.0	0.0	0.0	0.0	0.0	0.0	0.0	0.0	0.0	0.0	0.0	0.0	0.0	0.0	0.0	0.0	0.0	0.0	0.0	0.0	0.0	0.0	0.0	0.0	0.0	0.0	0.0	0.0	0.0	0.0	0.0	0.0	0.0	0.0	0.0	0.0	0.0	0.0	0.0	0.0	0.0	0.0	0.0
36888-99-0	36888-99-0	CASRN	DTXSID7068007	C.I. Pigment Yellow 139	O=C1NC(=O)C(C2=NC(C3=CC=CC=C23)=C2C(=O)NC(=O)NC2=O)C(=O)N1	0.0	0.0	0.0	0.0	0.0	0.0	0.0	0.0	0.0	0.0	0.0	0.0	0.0	0.0	0.0	0.0	0.0	0.0	0.0	0.0	0.0	0.0	0.0	0.0	0.0	0.0	0.0	0.0	0.0	0.0	0.0	0.0	0.0	0.0	1.0	0.0	1.0	0.0	0.0	0.0	0.0	0.0	0.0	0.0
3844-45-9	3844-45-9	CASRN	DTXSID2020189	FD&C Blue No. 1	CCN(CC1=CC(=CC=C1)S(O)(=O)=O)C1=CC=C(C=C1)C(=C1C=CC(C=C1)=[N+](CC)CC1=CC=CC(=C1)S(O)(=O)=O)C1=C(C=CC=C1)S(O)(=O)=O	0.0	1.0	0.0	0.0	0.0	0.0	0.0	0.0	0.0	0.0	0.0	0.0	0.0	0.0	0.0	0.0	0.0	0.0	0.0	0.0	0.0	0.0	0.0	0.0	0.0	0.0	0.0	0.0	0.0	0.0	0.0	0.0	0.0	0.0	0.0	0.0	0.0	0.0	0.0	0.0	0.0	0.0	0.0	0.0
4051-63-2	4051-63-2	CASRN	DTXSID2052079	Pigment Red 177	NC1=CC=C(C2=CC=C(N)C3=C2C(=O)C2=CC=CC=C2C3=O)C2=C1C(=O)C1=CC=CC=C1C2=O	0.0	0.0	0.0	0.0	0.0	0.0	0.0	0.0	0.0	0.0	0.0	0.0	0.0	0.0	0.0	0.0	0.0	0.0	0.0	0.0	0.0	0.0	0.0	0.0	0.0	0.0	0.0	0.0	0.0	0.0	0.0	0.0	0.0	0.0	0.0	0.0	0.0	0.0	0.0	0.0	0.0	0.0	0.0	0.0
4403-90-1	4403-90-1	CASRN	DTXSID2024903	Benzenesulfonic acid, 2,2′-[(9,10-dihydro-9,10-dioxo-1,4-anthracenediyl)diimino]bis[5-methyl-, sodium salt (1:2)	CC1=CC(=C(NC2=CC=C(NC3=C(C=C(C)C=C3)S(O)(=O)=O)C3=C2C(=O)C2=C(C=CC=C2)C3=O)C=C1)S(O)(=O)=O	0.0	1.0	0.0	0.0	0.0	0.0	0.0	0.0	0.0	0.0	0.0	0.0	0.0	0.0	0.0	0.0	0.0	0.0	0.0	0.0	0.0	0.0	0.0	0.0	0.0	0.0	0.0	0.0	0.0	0.0	0.0	0.0	0.0	0.0	0.0	0.0	0.0	0.0	0.0	0.0	0.0	0.0	0.0	0.0
4424-06-0	4424-06-0	CASRN	DTXSID8025913	C.I. Pigment Orange 43	O=C1N2C3=CC=CC=C3N=C2C2=C3C1=CC=C1C4=NC5=CC=CC=C5N4C(=O)C(C=C2)=C31	0.0	0.0	0.0	0.0	0.0	0.0	0.0	0.0	0.0	0.0	0.0	0.0	0.0	0.0	0.0	0.0	0.0	0.0	0.0	0.0	0.0	0.0	0.0	0.0	0.0	0.0	0.0	0.0	0.0	0.0	0.0	0.0	0.0	0.0	0.0	0.0	1.0	0.0	0.0	0.0	0.0	0.0	0.0	0.0
4948-15-6	4948-15-6	CASRN	DTXSID4052130	C.I. Pigment Red 149	CC1=CC(=CC(C)=C1)N1C(=O)C2=CC=C3C4=CC=C5C(=O)N(C6=CC(C)=CC(C)=C6)C(=O)C6=C5C4=C(C=C6)C4=C3C2=C(C=C4)C1=O	0.0	0.0	0.0	0.0	0.0	0.0	0.0	0.0	0.0	0.0	0.0	0.0	0.0	0.0	0.0	0.0	0.0	0.0	0.0	0.0	0.0	0.0	0.0	0.0	0.0	0.0	0.0	0.0	0.0	0.0	0.0	0.0	0.0	0.0	0.0	1.0	1.0	0.0	0.0	0.0	0.0	0.0	0.0	0.0
51274-00-1	51274-00-1	CASRN	DTXSID2029371	C.I. Pigment Yellow 42
51920-12-8	51920-12-8	CASRN	DTXSID2068686	N-(2,3-Dihydro-2-oxo-1H-benzimidazol-5-yl)-3-hydroxy-4-((2-methoxy-5-methyl-4-((methylamino)sulphonyl)phenyl)azo)naphthalene-2-carboxamide	CNS(=O)(=O)C1=CC(OC)=C(C=C1C)N=NC1=C2C=CC=CC2=CC(C(=O)NC2=CC=C3NC(=O)NC3=C2)=C1O	0.0	0.0	0.0	0.0	0.0	0.0	0.0	0.0	0.0	0.0	0.0	0.0	0.0	0.0	0.0	0.0	0.0	0.0	0.0	0.0	0.0	0.0	0.0	0.0	0.0	0.0	0.0	0.0	0.0	0.0	0.0	0.0	0.0	0.0	1.0	0.0	1.0	0.0	0.0	0.0	0.0	0.0	0.0	0.0
5281-04-9	5281-04-9	CASRN	DTXSID7027594	C.I. Pigment Red 57, calcium salt (1:1)	CC1=CC=C(N=NC2=C(O)C(=CC3=C2C=CC=C3)C(O)=O)C(=C1)S(O)(=O)=O	0.0	1.0	0.0	0.0	0.0	0.0	0.0	0.0	0.0	0.0	0.0	0.0	0.0	0.0	0.0	0.0	0.0	0.0	0.0	0.0	0.0	0.0	0.0	0.0	0.0	0.0	0.0	0.0	0.0	0.0	0.0	0.0	0.0	0.0	0.0	0.0	0.0	0.0	0.0	0.0	0.0	0.0	1.0	1.0
5521-31-3	5521-31-3	CASRN	DTXSID9029273	C.I. Pigment Red 179	CN1C(=O)C2=CC=C3C4=C5C(=CC=C6C(=O)N(C)C(=O)C(C=C4)=C56)C4=C3C2=C(C=C4)C1=O	0.0	0.0	0.0	0.0	0.0	0.0	0.0	0.0	0.0	0.0	0.0	0.0	0.0	0.0	0.0	0.0	0.0	0.0	0.0	0.0	0.0	0.0	0.0	0.0	0.0	0.0	0.0	0.0	0.0	0.0	0.0	0.0	0.0	0.0	0.0	1.0	1.0	0.0	0.0	0.0	0.0	0.0	0.0	0.0
5850-16-8	5850-16-8	CASRN	DTXSID2041707	C.I. Acid Brown 14, disodium salt	OC1=CC=C(N=NC2=C3C=CC=CC3=C(C=C2)S(O)(=O)=O)C(O)=C1N=NC1=C2C=CC=CC2=C(C=C1)S(O)(=O)=O	0.0	1.0	0.0	0.0	0.0	0.0	0.0	0.0	0.0	0.0	0.0	0.0	0.0	0.0	0.0	0.0	0.0	0.0	0.0	0.0	0.0	0.0	0.0	0.0	0.0	0.0	0.0	0.0	0.0	0.0	0.0	0.0	0.0	0.0	0.0	0.0	0.0	0.0	0.0	0.0	0.0	0.0	0.0	0.0
5850-87-3	5850-87-3	CASRN	DTXSID7064025	Benzenesulfonic acid, 4-[(2-hydroxy-1-naphthalenyl)azo]-2-methyl-, barium salt (2:1)		0.0	1.0	0.0	0.0	0.0	0.0	0.0	0.0	0.0	0.0	0.0	0.0	0.0	0.0	0.0	0.0	0.0	0.0	0.0	0.0	0.0	0.0	0.0	0.0	0.0	0.0	0.0	0.0	0.0	0.0	0.0	0.0	0.0	0.0	0.0	0.0	0.0	0.0	0.0	0.0	0.0	0.0	0.0	0.0
6358-30-1	6358-30-1	CASRN	DTXSID2036293	8,18-Dichloro-5,15-diethyl-5,15-dihydrodiindolo[3,2-b:3′,2′-m]triphenodioxazine	CCN1C2=CC=CC=C2C2=CC3=C(OC4=C(Cl)C5=NC6=CC7=C(C=C6OC5=C(Cl)C4=N3)N(CC)C3=CC=CC=C73)C=C12	0.0	0.0	0.0	0.0	0.0	0.0	0.0	0.0	0.0	0.0	0.0	0.0	0.0	0.0	0.0	0.0	0.0	0.0	0.0	0.0	0.0	0.0	0.0	0.0	0.0	0.0	0.0	0.0	0.0	0.0	0.0	0.0	0.0	0.0	0.0	0.0	0.0	0.0	0.0	0.0	0.0	0.0	0.0	0.0
6358-48-1	6358-48-1	CASRN	DTXSID101123981	4-[2-(2,5-Dichlorophenyl)diazenyl]-N-(2-ethoxyphenyl)-3-hydroxy-2-naphthalenecarboxamide		0.0	0.0	0.0	0.0	0.0	0.0	0.0	0.0	0.0	0.0	0.0	0.0	0.0	0.0	0.0	0.0	0.0	0.0	0.0	0.0	0.0	0.0	0.0	0.0	0.0	0.0	0.0	0.0	0.0	0.0	0.0	0.0	0.0	0.0	1.0	0.0	1.0	0.0	0.0	0.0	0.0	0.0	0.0	0.0
6375-58-2	6375-58-2	CASRN	DTXSID701023680	C.I. Direct Red 53		0.0	1.0	0.0	0.0	0.0	0.0	0.0	0.0	0.0	0.0	0.0	0.0	0.0	0.0	0.0	0.0	0.0	0.0	0.0	0.0	0.0	0.0	0.0	0.0	0.0	0.0	0.0	0.0	0.0	0.0	0.0	0.0	0.0	0.0	0.0	0.0	0.0	0.0	0.0	0.0	0.0	0.0	0.0	0.0
6410-41-9	6410-41-9	CASRN	DTXSID0050394	C.I. Pigment Red 5	CCN(CC)S(=O)(=O)C1=CC=C(OC)C(=C1)N=NC1=C(O)C(=CC2=CC=CC=C12)C(=O)NC1=C(OC)C=C(OC)C(Cl)=C1	0.0	0.0	0.0	0.0	0.0	0.0	0.0	0.0	0.0	0.0	0.0	0.0	0.0	0.0	0.0	0.0	0.0	0.0	0.0	0.0	0.0	0.0	0.0	0.0	0.0	0.0	0.0	0.0	0.0	0.0	0.0	0.0	0.0	0.0	1.0	0.0	1.0	0.0	0.0	0.0	0.0	0.0	0.0	0.0
6417-83-0	6417-83-0	CASRN	DTXSID4064347	C.I. Pigment Red 63, calcium salt (1:1)	OC(=O)C1=C(O)C(N=NC2=CC=C3C=CC=CC3=C2S(O)(=O)=O)=C2C=CC=CC2=C1	0.0	1.0	0.0	0.0	0.0	0.0	0.0	0.0	0.0	0.0	0.0	0.0	0.0	0.0	0.0	0.0	0.0	0.0	0.0	0.0	0.0	0.0	0.0	0.0	0.0	0.0	0.0	0.0	0.0	0.0	0.0	0.0	0.0	0.0	0.0	0.0	0.0	0.0	0.0	0.0	0.0	0.0	1.0	1.0
6486-23-3	6486-23-3	CASRN	DTXSID40863873	Butanamide, 2-[2-(4-chloro-2-nitrophenyl)diazenyl]-N-(2-chlorophenyl)-3-oxo-	CC(=O)C(N=NC1=CC=C(Cl)C=C1[N+]([O-])=O)C(=O)NC1=CC=CC=C1Cl	0.0	0.0	0.0	0.0	0.0	0.0	0.0	0.0	0.0	0.0	0.0	0.0	0.0	0.0	0.0	0.0	0.0	0.0	0.0	0.0	0.0	0.0	0.0	0.0	0.0	0.0	0.0	0.0	0.0	0.0	0.0	0.0	0.0	0.0	1.0	0.0	1.0	0.0	0.0	0.0	0.0	0.0	0.0	0.0
68134-22-5	68134-22-5	CASRN	DTXSID50867488	Butanamide, N-(2,3-dihydro-2-oxo-1H-benzimidazol-5-yl)-3-oxo-2-[2-[2-(trifluoromethyl)phenyl]diazenyl]-	CC(=O)C(N=NC1=CC=CC=C1C(F)(F)F)C(=O)NC1=CC2=C(NC(=O)N2)C=C1	0.0	0.0	0.0	0.0	0.0	0.0	0.0	0.0	0.0	0.0	0.0	0.0	0.0	0.0	0.0	0.0	0.0	0.0	0.0	0.0	0.0	0.0	0.0	0.0	0.0	0.0	0.0	0.0	0.0	0.0	0.0	0.0	0.0	0.0	1.0	0.0	1.0	0.0	0.0	0.0	0.0	0.0	0.0	0.0
68516-73-4	68516-73-4	CASRN	DTXSID20867657	1,4-Benzenedicarboxylic acid, 2,2'-[1,4-phenylenebis[imino(1-acetyl-2-oxo-2,1-ethanediyl)-2,1-diazenediyl]]bis-, 1,1',4,4'-tetramethyl ester	COC(=O)C1=CC=C(C(=O)OC)C(=C1)N=NC(C(C)=O)C(=O)NC1=CC=C(NC(=O)C(N=NC2=CC(=CC=C2C(=O)OC)C(=O)OC)C(C)=O)C=C1	0.0	0.0	0.0	0.0	0.0	0.0	0.0	0.0	0.0	0.0	0.0	0.0	0.0	0.0	0.0	0.0	0.0	0.0	0.0	0.0	0.0	0.0	0.0	0.0	0.0	0.0	0.0	0.0	0.0	0.0	0.0	0.0	0.0	0.0	1.0	0.0	1.0	0.0	0.0	0.0	0.0	0.0	0.0	0.0
68921-42-6	68921-42-6	CASRN	DTXSID8044256	FD&C Blue No.1 aluminum lake
6992-11-6	6992-11-6	CASRN	DTXSID5064542	4-((2,5-Dichlorophenyl)azo)-N-(2,3-dihydro-2-oxo-1H-benzimidazol-5-yl)-3-hydroxynaphthalene-2-carboxamide	OC1=C(C=C2C=CC=CC2=C1N=NC1=C(Cl)C=CC(Cl)=C1)C(=O)NC1=CC=C2NC(=O)NC2=C1	0.0	0.0	0.0	0.0	0.0	0.0	0.0	0.0	0.0	0.0	0.0	0.0	0.0	0.0	0.0	0.0	0.0	0.0	0.0	0.0	0.0	0.0	0.0	0.0	0.0	0.0	0.0	0.0	0.0	0.0	0.0	0.0	0.0	0.0	1.0	0.0	1.0	0.0	0.0	0.0	0.0	0.0	0.0	0.0
72102-84-2	72102-84-2	CASRN	DTXSID6072502	5-((2,3-Dihydro-6-methyl-2-oxo-1H-benzimidazol-5-yl)azo)barbituric acid	CC1=C(C=C2NC(=O)NC2=C1)N=NC1C(=O)NC(=O)NC1=O	0.0	0.0	0.0	0.0	0.0	0.0	0.0	0.0	0.0	0.0	0.0	0.0	0.0	0.0	0.0	0.0	0.0	0.0	0.0	0.0	0.0	0.0	0.0	0.0	0.0	0.0	0.0	0.0	0.0	0.0	0.0	0.0	0.0	0.0	1.0	0.0	1.0	0.0	0.0	0.0	0.0	0.0	0.0	0.0
7440-44-0	7440-44-0	CASRN	DTXSID9027651	Carbon	[C]	0.0	0.0	0.0	0.0	0.0	0.0	0.0	0.0	0.0	0.0	0.0	0.0	0.0	0.0	0.0	0.0	0.0	0.0	0.0	0.0	0.0	0.0	0.0	0.0	0.0	0.0	0.0	0.0	0.0	0.0	0.0	0.0	0.0	0.0	0.0	0.0	0.0	0.0	0.0	0.0	0.0	0.0	0.0	0.0
77804-81-0	77804-81-0	CASRN	DTXSID2052520	C.I. Pigment Yellow 180	CC(=O)C(N=NC1=CC=CC(OCCOC2=C(C=CC=C2)N=NC(C(C)=O)C(=O)NC2=CC3=C(NC(=O)N3)C=C2)=C1)C(=O)NC1=CC2=C(NC(=O)N2)C=C1	0.0	0.0	0.0	0.0	0.0	0.0	0.0	0.0	0.0	0.0	0.0	0.0	0.0	0.0	0.0	0.0	0.0	0.0	0.0	0.0	0.0	0.0	0.0	0.0	0.0	0.0	0.0	0.0	0.0	0.0	0.0	0.0	0.0	0.0	1.0	0.0	1.0	0.0	0.0	0.0	0.0	0.0	0.0	0.0
8004-92-0	8004-92-0	CASRN	DTXSID0041721	C.I. Acid Yellow 3 disodium salt
8021-99-6	8021-99-6	CASRN	DTXSID5027693	Charcoal, bone
81-77-6	81-77-6	CASRN	DTXSID2026280	Vat Blue 4	O=C1C2=CC=CC=C2C(=O)C2=C1C=CC1=C2NC2=C(N1)C1=C(C=C2)C(=O)C2=C(C=CC=C2)C1=O	0.0	0.0	0.0	0.0	0.0	0.0	0.0	0.0	0.0	0.0	0.0	0.0	0.0	0.0	0.0	0.0	0.0	0.0	0.0	0.0	0.0	0.0	0.0	0.0	0.0	0.0	0.0	0.0	0.0	0.0	0.0	0.0	0.0	0.0	0.0	0.0	0.0	0.0	0.0	0.0	0.0	0.0	0.0	0.0
81-88-9	81-88-9	CASRN	DTXSID6042369	Rhodamine B	CCN(CC)C1=CC2=[O+]C3=C(C=CC(=C3)N(CC)CC)C(C3=CC=CC=C3C(O)=O)=C2C=C1	0.0	0.0	0.0	0.0	0.0	0.0	0.0	0.0	0.0	0.0	0.0	0.0	0.0	0.0	0.0	0.0	0.0	0.0	0.0	0.0	0.0	0.0	0.0	0.0	0.0	0.0	0.0	0.0	0.0	0.0	0.0	0.0	0.0	0.0	0.0	0.0	0.0	0.0	0.0	0.0	0.0	0.0	1.0	1.0
82199-12-0	82199-12-0	CASRN	DTXSID90868651	Butanamide, N-(2,3-dihydro-2-oxo-1H-benzimidazol-5-yl)-2-[2-(2-methoxyphenyl)diazenyl]-3-oxo-	COC1=CC=CC=C1N=NC(C(C)=O)C(=O)NC1=CC2=C(NC(=O)N2)C=C1	0.0	0.0	0.0	0.0	0.0	0.0	0.0	0.0	0.0	0.0	0.0	0.0	0.0	0.0	0.0	0.0	0.0	0.0	0.0	0.0	0.0	0.0	0.0	0.0	0.0	0.0	0.0	0.0	0.0	0.0	0.0	0.0	0.0	0.0	1.0	0.0	1.0	0.0	0.0	0.0	0.0	0.0	0.0	0.0
84473-86-9	84473-86-9	CASRN	DTXSID80233450	3,4,5,6-Tetrachloro-2-(2,4,5,7-tetrabromo-3,6-dihydroxyxanthen-9-yl)benzoic acid, aluminium salt	OC(=O)C1=C(C2C3=C(OC4=C2C=C(Br)C(O)=C4Br)C(Br)=C(O)C(Br)=C3)C(Cl)=C(Cl)C(Cl)=C1Cl	0.0	0.0	0.0	0.0	1.0	0.0	0.0	0.0	0.0	0.0	0.0	0.0	0.0	0.0	0.0	0.0	0.0	0.0	0.0	0.0	0.0	0.0	0.0	0.0	0.0	0.0	0.0	0.0	0.0	0.0	0.0	0.0	0.0	0.0	0.0	0.0	0.0	0.0	0.0	0.0	0.0	0.0	1.0	1.0
84632-59-7	84632-59-7	CASRN	DTXSID601020021	C.I. Pigment Orange 73	CC(C)(C)C1=CC=C(C=C1)C1=C2C(C(=O)N1)C(=NC2=O)C1=CC=C(C=C1)C(C)(C)C	0.0	0.0	0.0	0.0	0.0	0.0	0.0	0.0	0.0	0.0	0.0	0.0	0.0	0.0	0.0	0.0	0.0	0.0	0.0	0.0	0.0	0.0	0.0	0.0	0.0	0.0	0.0	0.0	0.0	0.0	0.0	0.0	0.0	0.0	1.0	0.0	1.0	0.0	0.0	0.0	0.0	0.0	0.0	0.0
84632-65-5	84632-65-5	CASRN	DTXSID5044736	Pigment Red 254	ClC1=CC=C(C=C1)C1=C2C(C(=O)N1)C(=NC2=O)C1=CC=C(Cl)C=C1	0.0	0.0	0.0	0.0	0.0	0.0	0.0	0.0	0.0	0.0	0.0	0.0	0.0	0.0	0.0	0.0	0.0	0.0	0.0	0.0	0.0	0.0	0.0	0.0	0.0	0.0	0.0	0.0	0.0	0.0	0.0	0.0	0.0	0.0	1.0	0.0	1.0	0.0	0.0	0.0	0.0	0.0	0.0	0.0
860-22-0	860-22-0	CASRN	DTXSID1020190	C.I. Acid Blue 74	OS(=O)(=O)C1=CC2=C(NC(C2=O)C2=NC3=C(C=C(C=C3)S(O)(=O)=O)C2=O)C=C1	0.0	1.0	0.0	0.0	0.0	0.0	0.0	0.0	0.0	0.0	0.0	0.0	0.0	0.0	0.0	0.0	0.0	0.0	0.0	0.0	0.0	0.0	0.0	0.0	0.0	0.0	0.0	0.0	0.0	0.0	0.0	0.0	0.0	0.0	0.0	0.0	0.0	0.0	0.0	0.0	0.0	0.0	0.0	0.0
980-26-7	980-26-7	CASRN	DTXSID2052655	C.I. Pigment Red 122	CC1=CC2=C(NC3=CC4=C(NC5=CC=C(C)C=C5C4=O)C=C3C2=O)C=C1	0.0	0.0	0.0	0.0	0.0	0.0	0.0	0.0	0.0	0.0	0.0	0.0	0.0	0.0	0.0	0.0	0.0	0.0	0.0	0.0	0.0	0.0	0.0	0.0	0.0	0.0	0.0	0.0	0.0	0.0	0.0	0.0	0.0	0.0	0.0	0.0	0.0	0.0	0.0	0.0	0.0	0.0	0.0	0.0
6471-49-4	6471-49-4	CASRN	DTXSID3021227	C.I. Pigment Red 23	COC1=CC=C(C=C1N=NC1=C(O)C(=CC2=C1C=CC=C2)C(=O)NC1=CC(=CC=C1)[N+]([O-])=O)[N+]([O-])=O	0.0	0.0	0.0	0.0	0.0	0.0	0.0	0.0	0.0	0.0	0.0	0.0	0.0	0.0	0.0	0.0	0.0	0.0	0.0	0.0	0.0	0.0	0.0	0.0	0.0	0.0	0.0	0.0	0.0	0.0	0.0	0.0	0.0	0.0	1.0	0.0	1.0	0.0	0.0	0.0	0.0	0.0	0.0	0.0
5858-81-1	5858-81-1	CASRN	DTXSID6064038	C.I. Pigment Red 57	CC1=CC=C(N=NC2=C(O)C(=CC3=C2C=CC=C3)C(O)=O)C(=C1)S(O)(=O)=O	0.0	1.0	0.0	0.0	0.0	0.0	0.0	0.0	0.0	0.0	0.0	0.0	0.0	0.0	0.0	0.0	0.0	0.0	0.0	0.0	0.0	0.0	0.0	0.0	0.0	0.0	0.0	0.0	0.0	0.0	0.0	0.0	0.0	0.0	0.0	0.0	0.0	0.0	0.0	0.0	0.0	0.0	1.0	1.0
[truncated: 685 more columns]
