# Supplementary material for: Applicability of In Silico New Approach Methods for the Risk Assessment of Tattoo Ink Ingredients
Source: Environ Mol Mutagen. 2025 May 19;66(4):199–209. doi: 10.1002/em.70010 (PMC12087733; doi:10.1002/em.70010)
Supplement: Supplementary file 1 — Data S1. Supporting Information. [file EM-66-199-s001.zip › supplemental_revised/4_tattooList_WithReachData.smi]

NC1=CC=C(OC2=CC=C(N)C=C2)C=C1	101-80-4
COC1=CC(=C(C=C1)N=NC(C(C)=O)C(=O)NC1=C(OC)C=CC=C1)[N+]([O-])=O	6528-34-3
CC1=C(NC(=O)C2=C(O)C(N=NC3=C(C)C=C(C=C3)[N+]([O-])=O)=C3C=CC=CC3=C2)C=CC=C1	6410-32-8
COC1=C(NC(=O)C2=C(O)C(N=NC3=C(OC)C=CC(=C3)C(=O)NC3=CC=CC=C3)=C3C=CC=CC3=C2)C=C(Cl)C=C1	67990-05-0
CCNC1=CC2=[O+]C3=C(C=C(C)C(NCC)=C3)C(=C2C=C1C)C1=C(C=CC=C1)C(=O)OCC	989-38-8
CC(=O)C(N=NC1=C(Cl)C=C(C=C1)C1=CC(Cl)=C(C=C1)N=NC(C(C)=O)C(=O)NC1=CC=CC=C1)C(=O)NC1=CC=CC=C1	6358-85-6
COC1=CC(NC(=O)C(N=NC2=CC=C(C=C2Cl)C2=CC(Cl)=C(C=C2)N=NC(C(C)=O)C(=O)NC2=CC(OC)=C(Cl)C=C2OC)C(C)=O)=C(OC)C=C1Cl	5567-15-7
CC1=C(N)C=CC=C1	95-53-4
CC1=C(NC(=O)C2=C(O)C(N=NC3=C(Cl)C=C(Cl)C(Cl)=C3)=C3C=CC=CC3=C2)C=CC=C1	6535-46-2
CO	67-56-1
OC1=C(C=C2C=CC=CC2=C1N=NC1=CC(Cl)=CC=C1Cl)C(=O)NC1=CC=CC=C1	6041-94-7
COC1=C(C=CC=C1)N=NC1=C2C=CC=CC2=CC=C1O	1229-55-6
CC(=O)C(N=NC1=CC=C(C)C=C1[N+]([O-])=O)C(=O)NC1=CC=CC=C1	2512-29-0
NC1=C(Cl)C=C(CC2=CC(Cl)=C(N)C=C2)C=C1	101-14-4
COC1=CC=CC=C1N	90-04-0
NC1=C(F)C=C(O)C=C1	399-95-1
NC1=CC=C(CC2=CC=C(N)C=C2)C=C1	101-77-9
NC1=CC=C(C=C1)N=NC1=CC=CC=C1	60-09-3
NC1=CC=C(C=C1)S(O)(=O)=O	121-57-3
CC1=C(N)C=CC(N)=C1	95-70-5
CC1=NN(C(=O)C1N=NC1=CC=C(C=C1Cl)C1=CC(Cl)=C(C=C1)N=NC1C(C)=NN(C1=O)C1=CC=CC=C1)C1=CC=CC=C1	3520-72-7
COC1=CC(=CC=C1N=NC(C(C)=O)C(=O)NC1=CC=CC=C1)C1=CC(OC)=C(C=C1)N=NC(C(C)=O)C(=O)NC1=CC=CC=C1	6505-28-8
CC1=NN(C(=O)C1N=NC1=CC=C(C=C1Cl)C1=CC(Cl)=C(C=C1)N=NC1C(C)=NN(C1=O)C1=CC=C(C)C=C1)C1=CC=C(C)C=C1	15793-73-4
COC1=CC=CC=C1NC(=O)C(N=NC1=CC=C(C=C1OC)[N+]([O-])=O)C(C)=O	6358-31-2
NC1=CC=CC=C1	62-53-3
C1=CC2=CC=CC=C2C=C1	91-20-3
CC1=CC(C)=C(N)C=C1	95-68-1
CC1=CC=CC(C)=C1N	87-62-7
NC1=CC=C(Cl)C=C1	106-47-8
CC(=O)C(N=NC1=C(Cl)C=C(C=C1)C1=CC(Cl)=C(C=C1)N=NC(C(C)=O)C(=O)NC1=C(C)C=CC=C1)C(=O)NC1=C(C)C=CC=C1	5468-75-7
CC(=O)C(N=NC1=CC=C(C=C1Cl)C1=CC(Cl)=C(C=C1)N=NC(C(C)=O)C(=O)NC1=CC=C(C)C=C1)C(=O)NC1=CC=C(C)C=C1	6358-37-8
CN(C)S(=O)(=O)C1=C(Cl)C=C(N=NC2=C(O)C(=CC3=C2C=CC=C3)C(=O)NC2=CC=C(Cl)C=C2)C(Cl)=C1	85776-14-3
CNS(=O)(=O)C1=CC(OC)=C(C=C1OC)N=NC1=C2C=CC=CC2=CC(C(=O)NC2=CC=C3NC(=O)NC3=C2)=C1O	12225-08-0
CC(=O)C(N=NC1=CC=C(Cl)C=C1[N+]([O-])=O)C(=O)NC1=CC=C2NC(=O)NC2=C1	12236-62-3
OC(=O)C1=C(C=CC=C1)C1=C2C=C(Br)C(=O)C(Br)=C2OC2=C(Br)C(O)=C(Br)C=C12	15876-39-8
CC1=CC=C(N=NC2=C(O)C(=CC3=C2C=CC=C3)C(O)=O)C(=C1)S(O)(=O)=O	17852-98-1
C#N	25869-00-5
COC(=O)C1=CC(=CC(=C1)N=NC(C(C)=O)C(=O)NC1=CC2=C(NC(=O)N2)C=C1)C(=O)OC	29920-31-8
CC(=O)C(N=NC1=CC=CC=C1C(O)=O)C(=O)NC1=CC2=C(NC(=O)N2)C=C1	31837-42-0
O=C1NC(=O)C(C2=NC(C3=CC=CC=C23)=C2C(=O)NC(=O)NC2=O)C(=O)N1	36888-99-0
NC1=CC=C(C2=CC=C(N)C3=C2C(=O)C2=CC=CC=C2C3=O)C2=C1C(=O)C1=CC=CC=C1C2=O	4051-63-2
CC1=CC(=CC(C)=C1)N1C(=O)C2=CC=C3C4=CC=C5C(=O)N(C6=CC(C)=CC(C)=C6)C(=O)C6=C5C4=C(C=C6)C4=C3C2=C(C=C4)C1=O	4948-15-6
CNS(=O)(=O)C1=CC(OC)=C(C=C1C)N=NC1=C2C=CC=CC2=CC(C(=O)NC2=CC=C3NC(=O)NC3=C2)=C1O	51920-12-8
CC1=CC=C(N=NC2=C(O)C(=CC3=C2C=CC=C3)C(O)=O)C(=C1)S(O)(=O)=O	5281-04-9
CN1C(=O)C2=CC=C3C4=C5C(=CC=C6C(=O)N(C)C(=O)C(C=C4)=C56)C4=C3C2=C(C=C4)C1=O	5521-31-3
OC(=O)C1=C(O)C(N=NC2=CC=C3C=CC=CC3=C2S(O)(=O)=O)=C2C=CC=CC2=C1	6417-83-0
CC(=O)C(N=NC1=CC=C(Cl)C=C1[N+]([O-])=O)C(=O)NC1=CC=CC=C1Cl	6486-23-3
CC(=O)C(N=NC1=CC=CC=C1C(F)(F)F)C(=O)NC1=CC2=C(NC(=O)N2)C=C1	68134-22-5
COC(=O)C1=CC=C(C(=O)OC)C(=C1)N=NC(C(C)=O)C(=O)NC1=CC=C(NC(=O)C(N=NC2=CC(=CC=C2C(=O)OC)C(=O)OC)C(C)=O)C=C1	68516-73-4
OC1=C(C=C2C=CC=CC2=C1N=NC1=C(Cl)C=CC(Cl)=C1)C(=O)NC1=CC=C2NC(=O)NC2=C1	6992-11-6
CC1=C(C=C2NC(=O)NC2=C1)N=NC1C(=O)NC(=O)NC1=O	72102-84-2
O=C1C2=CC=CC=C2C(=O)C2=C1C=CC1=C2NC2=C(N1)C1=C(C=C2)C(=O)C2=C(C=CC=C2)C1=O	81-77-6
COC1=CC=CC=C1N=NC(C(C)=O)C(=O)NC1=CC2=C(NC(=O)N2)C=C1	82199-12-0
OC(=O)C1=C(C2C3=C(OC4=C2C=C(Br)C(O)=C4Br)C(Br)=C(O)C(Br)=C3)C(Cl)=C(Cl)C(Cl)=C1Cl	84473-86-9
CC1=CC2=C(NC3=CC4=C(NC5=CC=C(C)C=C5C4=O)C=C3C2=O)C=C1	980-26-7
CC1=CC=C(N=NC2=C(O)C(=CC3=C2C=CC=C3)C(O)=O)C(=C1)S(O)(=O)=O	5858-81-1
