# Supplementary material for: Applicability of In Silico New Approach Methods for the Risk Assessment of Tattoo Ink Ingredients
Source: Environ Mol Mutagen. 2025 May 19;66(4):199–209. doi: 10.1002/em.70010 (PMC12087733; doi:10.1002/em.70010)
Supplement: Supplementary file 1 — Data S1. Supporting Information. [file EM-66-199-s001.zip › supplemental_revised/5_tattooList_WithoutReachData.smi]

C1=CC=C2C(C=CC3=C2C=CC2=CC=CC=C32)=C1	218-01-9
C1=CC=C2C(=C1)C1=CC=CC3=C4C=CC=CC4=CC2=C13	205-99-2
C1=CC2=CC3=C(C=C2C=C1)C1=C2C3=CC=CC2=CC=C1	207-08-9
COC1=C(NC(=O)C2=C(O)C(N=NC3=C(Cl)C=CC(Cl)=C3)=C3C=CC=CC3=C2)C=CC=C1	6410-38-4
CC1=C(NC(=O)C2=C(O)C(N=NC3=C(C=C(Cl)C=C3)[N+]([O-])=O)=C3C=CC=CC3=C2)C=CC=C1	6471-50-7
CC1=CC=CC=C1N=NC1=CC(C)=C(N)C=C1	97-56-3
COC1=CC=C(C)C=C1N	120-71-8
CC1=C(N)C=CC(Cl)=C1	95-69-2
CCN(CC)C1=CC=C(C=C1)C(C1=CC=C(C=C1)N(CC)CC1=CC=CC(=C1)S(O)(=O)=O)=C1C=CC(C=C1)=[N+](CC)CC1=CC(=CC=C1)S(O)(=O)=O	4129-84-4
OC1=C(N=NC2=CC=C(C=C2)N=NC2=CC=CC=C2)C2=C(C=C(C=C2C=C1)S(O)(=O)=O)S(O)(=O)=O	5413-75-2
CC1=CC=C(C=C1N=NC1=C(O)C(=CC2=CC=CC=C12)C(=O)NC1=CC=CC=C1)[N+]([O-])=O	6448-95-9
NC1=CC=C(C=C1)C1=CC=C(N)C=C1	92-87-5
C1=CC=C2C(=C1)C=C1C=CC3=CC=CC4=CC=C2C1=C34	50-32-8
NC1=CC2=C(C=CC=C2)C=C1	91-59-8
NC1=CC=C(NC2=C(C=C(C=C2)[N+]([O-])=O)[N+]([O-])=O)C=C1	6373-73-5
C1=CC2=C3C=CC=C4C=CC5=CC=CC(=C2C=C1)C5=C34	192-97-2
COC1=CC(=CC=C1N)C1=CC(OC)=C(N)C=C1	119-90-4
OC1=C(N=NC2=CC=C(C=C2)N=NC2=CC=CC=C2)C2=CC=CC=C2C=C1	85-86-9
COC1=CC(NC(=O)C2=C(O)C(N=NC3=C(OC)C=CC(=C3)C(=O)NC3=CC=CC=C3)=C3C=CC=CC3=C2)=C(OC)C=C1Cl	5280-68-2
COC1=CC=C(OC)C(NC(=O)C(N=NC2=CC=C(C=C2Cl)C2=CC(Cl)=C(C=C2)N=NC(C(C)=O)C(=O)NC2=CC(OC)=CC=C2OC)C(C)=O)=C1	15110-84-6
CC1=C(N)C=C(N)C=C1	95-80-7
CC1=C(N)C=C(C=C1)[N+]([O-])=O	99-55-8
NC1=CC=C(C=C1)C1=CC=CC=C1	92-67-1
CN(C)C1=CC=C(C=C1)N=NC1=CC=CC=C1	60-11-7
CC1=C(N)C=CC(CC2=CC(C)=C(N)C=C2)=C1	838-88-0
C1=CC2=C(C=C1)C=C1C(C=CC3=C1C=CC=C3)=C2	56-55-3
CC1=CC(=CC=C1N)C1=CC=C(N)C(C)=C1	119-93-7
COC1=CC=C(N)C=C1N	615-05-4
COC1=C(NC(=O)C2=C(O)C(N=NC3=C(C=C(Cl)C=C3)[N+]([O-])=O)=C3C=CC=CC3=C2)C=CC=C1	6410-39-5
CC1=C(NC(=O)C2=C(O)C(N=NC3=C(C)C=C(Cl)C=C3)=C3C=CC=CC3=C2)C=CC(Cl)=C1	6471-51-8
CCOC1=CC2=C(C=C1)C=C(N)C=C2	293733-21-8
NC1=C(Cl)C=C(C=C1)C1=CC(Cl)=C(N)C=C1	91-94-1
CC(=O)NC1=CC=C(C=C1)N=NC1=C(O)C=CC(C)=C1	2832-40-8
CC1=CC=C(N)C=C1	106-49-0
CCN(CCO)C1=CC=C(C=C1)N=NC1=CC=C(C=C1)[N+]([O-])=O	2872-52-8
CC1=C(NC(=O)C2=C(O)C(N=NC3=C(C)C=CC(=C3)[N+]([O-])=O)=C3C=CC=CC3=C2)C=CC=C1	6655-84-1
CC1=CC(C)=C(C=C1)N=NC1=C(O)C(=CC2=CC=C(C=C12)S(O)(=O)=O)S(O)(=O)=O	3761-53-3
C1=CC2=C(C=C1)C1=C(C=C2)C2=CC=CC3=CC=CC1=C23	205-82-3
NC1=C2C(=O)C3=C(C(N)=C(C=C3O)C3=CC=C(O)C=C3)C(=O)C2=C(O)C=C1	13716-91-1
CCN(CCO)C1=CC=C(N=NC2=NC=C(S2)[N+]([O-])=O)C(C)=C1	68516-81-4
CC1=CC(=CC=C1N=NC1=CC=C(C=C1)[N+]([O-])=O)N(CCO)CCO	3179-89-3
C1=CC2=CC=C3C=C4C(C=CC5=CC=CC=C45)=CC3=C2C=C1	53-70-3
NC1=CC=C(N)C=C1	106-50-3
NC1=CC=C(SC2=CC=C(N)C=C2)C=C1	139-65-1
CC1=CC(C)=C(N)C=C1C	137-17-7
COC1=CC(Cl)=C(OC)C=C1NC(=O)C(N=NC1=CC(OC)=C(C=C1OC)S(=O)(=O)NC1=CC=CC=C1)C(C)=O	12225-18-2
CCN(CCC#N)C1=CC=C(C=C1)N=NC1=C(Cl)C=C(C=C1Cl)[N+]([O-])=O	13301-61-6
OC1=C(N=NC2=CC=C(C=C2Cl)[N+]([O-])=O)C2=C(C=CC=C2)C=C1	2814-77-9
O=C1C2=CC3=C(C=C2NC2=C1C=CC=C2)C(=O)C1=C(N3)C=CC=C1	1047-16-1
CC1=C2C(=O)C3=C(C(O)=C(O)C(C4OC(CO)C(O)C(O)C4O)=C3O)C(=O)C2=CC(O)=C1C(O)=O	1260-17-9
OS(=O)(=O)C1=CC=CC2=C1C1NC2=NC2=NC(=NC3NC(=NC4=NC(=N1)C1=C4C=CC=C1)C1=CC=CC=C31)C1=C(C=CC=C21)S(O)(=O)=O	1330-38-7
N1\\C2=N/C3=N/C(=N\\C4=C5C=CC=CC5=C(N4)\\N=C4/N=C(/N=C1/C1=CC=CC=C21)C1=CC=CC=C41)/C1=CC=CC=C31	147-14-8
CC1=CC2=C(C=C1)C(=O)C1=CC3=C(C=C1N2)C(=O)C1=CC=C(C)C=C1N3	16043-40-6
CCOC1=C(NC(=O)C2=CC=CC=C2)C=C2OC3C(=NC(C)=O)C4=NC5=CC(OCC)=C(NC(=O)C6=CC=CC=C6)C=C5OC4C(=NC(C)=O)C3=NC2=C1	17741-63-8
CC1=C(Cl)C=C(C(=C1)N=NC1=C(O)C(=CC2=CC=CC=C12)C(O)=O)S(O)(=O)=O	17852-99-2
OC(=O)C1=NN(C(=O)C1N=NC1=CC=C(C=C1)S(O)(=O)=O)C1=CC=C(C=C1)S(O)(=O)=O	1934-21-0
CC1=CC(N=NC2=C3C=CC=CC3=CC=C2O)=C(C=C1Cl)S(O)(=O)=O	2092-56-0
CC1=CC(Cl)=CC2=C1C(=O)C(S2)=C1SC2=CC(Cl)=CC(C)=C2C1=O	2379-74-0
CNC1=CC2=[O+]C3=C(C=CC(NC)=C3)C=C2C=C1	2465-29-4
CCOC1=C(NC(=O)C2=CC3=C(C=CC=C3)C(N=NC3=CC=C(C=C3)C(N)=O)=C2O)C=CC=C1	2786-76-7
ClC1=C(Cl)C(Cl)=C(Cl)C2=C1C(=O)C(C2=O)C1=CC=C2C=CC=C(N3C(=O)C4=C(C3=O)C(Cl)=C(Cl)C(Cl)=C4Cl)C2=N1	30125-47-4
ClC1=CC=C2NC3=CC4=C(NC5=CC=C(Cl)C=C5C4=O)C=C3C(=O)C2=C1	3089-17-6
OC1=C(N=NC2=C(C=C(C=C2)[N+]([O-])=O)[N+]([O-])=O)C2=CC=CC=C2C=C1	3468-63-1
CCN(CC1=CC(=CC=C1)S(O)(=O)=O)C1=CC=C(C=C1)C(=C1C=CC(C=C1)=[N+](CC)CC1=CC=CC(=C1)S(O)(=O)=O)C1=C(C=CC=C1)S(O)(=O)=O	3844-45-9
CC1=CC(=C(NC2=CC=C(NC3=C(C=C(C)C=C3)S(O)(=O)=O)C3=C2C(=O)C2=C(C=CC=C2)C3=O)C=C1)S(O)(=O)=O	4403-90-1
O=C1N2C3=CC=CC=C3N=C2C2=C3C1=CC=C1C4=NC5=CC=CC=C5N4C(=O)C(C=C2)=C31	4424-06-0
OC1=CC=C(N=NC2=C3C=CC=CC3=C(C=C2)S(O)(=O)=O)C(O)=C1N=NC1=C2C=CC=CC2=C(C=C1)S(O)(=O)=O	5850-16-8
CCN1C2=CC=CC=C2C2=CC3=C(OC4=C(Cl)C5=NC6=CC7=C(C=C6OC5=C(Cl)C4=N3)N(CC)C3=CC=CC=C73)C=C12	6358-30-1
CCN(CC)S(=O)(=O)C1=CC=C(OC)C(=C1)N=NC1=C(O)C(=CC2=CC=CC=C12)C(=O)NC1=C(OC)C=C(OC)C(Cl)=C1	6410-41-9
[C]	7440-44-0
CC(=O)C(N=NC1=CC=CC(OCCOC2=C(C=CC=C2)N=NC(C(C)=O)C(=O)NC2=CC3=C(NC(=O)N3)C=C2)=C1)C(=O)NC1=CC2=C(NC(=O)N2)C=C1	77804-81-0
CCN(CC)C1=CC2=[O+]C3=C(C=CC(=C3)N(CC)CC)C(C3=CC=CC=C3C(O)=O)=C2C=C1	81-88-9
CC(C)(C)C1=CC=C(C=C1)C1=C2C(C(=O)N1)C(=NC2=O)C1=CC=C(C=C1)C(C)(C)C	84632-59-7
ClC1=CC=C(C=C1)C1=C2C(C(=O)N1)C(=NC2=O)C1=CC=C(Cl)C=C1	84632-65-5
OS(=O)(=O)C1=CC2=C(NC(C2=O)C2=NC3=C(C=C(C=C3)S(O)(=O)=O)C2=O)C=C1	860-22-0
COC1=CC=C(C=C1N=NC1=C(O)C(=CC2=C1C=CC=C2)C(=O)NC1=CC(=CC=C1)[N+]([O-])=O)[N+]([O-])=O	6471-49-4
