# Supplementary material for: Applicability of In Silico New Approach Methods for the Risk Assessment of Tattoo Ink Ingredients
Source: Environ Mol Mutagen. 2025 May 19;66(4):199–209. doi: 10.1002/em.70010 (PMC12087733; doi:10.1002/em.70010)
Supplement: Supplementary file 1 — Data S1. Supporting Information. [file EM-66-199-s001.zip › supplemental_revised/6_REACH_data.xlsx]

## Sheet: Sheet1
No.	CASRN	Dossier UUID	ESR ID	ESR Data	Result Number	ResultsAndDiscussion_TestRs_uuid	ResultsAndDiscussion_TestRs_KeyResult	ResultsAndDiscussion_TestRs_Organism	ResultsAndDiscussion_TestRs_MetActIndicator	ResultsAndDiscussion_TestRs_Genotoxicity	ResultsAndDiscussion_TestRs_Cytotoxicity	ResultsAndDiscussion_TestRs_VehContrValid	ResultsAndDiscussion_TestRs_NegContrValid	ResultsAndDiscussion_TestRs_PosContrValid	AdministrativeData_Endpoint	AdministrativeData_StudyResultType	AdministrativeData_PurposeFlag	AdministrativeData_Reliability	AdministrativeData_CrossReference_uuid	AdministrativeData_CrossReference_ReasonPurpose	AdministrativeData_CrossReference_RelatedInformation	aggregated_study_type	simple_aggregate	simpleaggregate
1_0	60-09-3	aaff4b77-6de6-4012-b770-ab70b94509a4	53c7a1ec-e01a-495e-af81-5d09a36beccc	[{'key': '53c7a1ec-e01a-495e-af81-5d09a36beccc/aaff4b77-6de6-4012-b770-ab70b94509a4', 'definition': 'ENDPOINT_STUDY_RECORD.GeneticToxicityVitro', 'definitionVersion': '8.0', 'parentKey': '527047b9-f468-47c7-b9a9-9263dbfbcdf7/aaff4b77-6de6-4012-b770-ab70b94509a4', 'parentDefinition': 'SUBSTANCE', 'parentDefinitionVersion': '8.0', 'order': 1, 'createdOn': '2023-06-04T01:37:06Z', 'modifiedOn': '2009…	0	a178fca9-5ee5-48af-808a-df2cd36de8f5	FALSE	S. typhimurium TA 1535	with	positive	not specified	valid	valid	valid	in vitro gene mutation study in bacteria	experimental study	key study	2 (reliable with restrictions)				Ames	Ames	Ames
1_1	60-09-3	aaff4b77-6de6-4012-b770-ab70b94509a4	53c7a1ec-e01a-495e-af81-5d09a36beccc	[{'key': '53c7a1ec-e01a-495e-af81-5d09a36beccc/aaff4b77-6de6-4012-b770-ab70b94509a4', 'definition': 'ENDPOINT_STUDY_RECORD.GeneticToxicityVitro', 'definitionVersion': '8.0', 'parentKey': '527047b9-f468-47c7-b9a9-9263dbfbcdf7/aaff4b77-6de6-4012-b770-ab70b94509a4', 'parentDefinition': 'SUBSTANCE', 'parentDefinitionVersion': '8.0', 'order': 1, 'createdOn': '2023-06-04T01:37:06Z', 'modifiedOn': '2009…	1	b175fb3a-a113-4936-b63a-739e0c672d4a	FALSE	S. typhimurium TA 1538	with	positive	not specified	valid	valid	valid	in vitro gene mutation study in bacteria	experimental study	key study	2 (reliable with restrictions)				Ames	Ames	Ames
1_2	60-09-3	aaff4b77-6de6-4012-b770-ab70b94509a4	53c7a1ec-e01a-495e-af81-5d09a36beccc	[{'key': '53c7a1ec-e01a-495e-af81-5d09a36beccc/aaff4b77-6de6-4012-b770-ab70b94509a4', 'definition': 'ENDPOINT_STUDY_RECORD.GeneticToxicityVitro', 'definitionVersion': '8.0', 'parentKey': '527047b9-f468-47c7-b9a9-9263dbfbcdf7/aaff4b77-6de6-4012-b770-ab70b94509a4', 'parentDefinition': 'SUBSTANCE', 'parentDefinitionVersion': '8.0', 'order': 1, 'createdOn': '2023-06-04T01:37:06Z', 'modifiedOn': '2009…	2	37f34eaf-1a30-4e99-a069-51e0f9c56ab9	FALSE	S. typhimurium TA 98	with	positive	not specified	valid	valid	valid	in vitro gene mutation study in bacteria	experimental study	key study	2 (reliable with restrictions)				Ames	Ames	Ames
1_3	60-09-3	aaff4b77-6de6-4012-b770-ab70b94509a4	53c7a1ec-e01a-495e-af81-5d09a36beccc	[{'key': '53c7a1ec-e01a-495e-af81-5d09a36beccc/aaff4b77-6de6-4012-b770-ab70b94509a4', 'definition': 'ENDPOINT_STUDY_RECORD.GeneticToxicityVitro', 'definitionVersion': '8.0', 'parentKey': '527047b9-f468-47c7-b9a9-9263dbfbcdf7/aaff4b77-6de6-4012-b770-ab70b94509a4', 'parentDefinition': 'SUBSTANCE', 'parentDefinitionVersion': '8.0', 'order': 1, 'createdOn': '2023-06-04T01:37:06Z', 'modifiedOn': '2009…	3	a841a266-79e7-4f8b-9773-a0ee93349d8f	FALSE	S. typhimurium TA 100	with	positive	not specified	valid	valid	valid	in vitro gene mutation study in bacteria	experimental study	key study	2 (reliable with restrictions)				Ames	Ames	Ames
2_0	60-09-3	aaff4b77-6de6-4012-b770-ab70b94509a4	8fdca3c3-0bab-4200-b9a4-0e36bd9b3b21	[{'key': '8fdca3c3-0bab-4200-b9a4-0e36bd9b3b21/aaff4b77-6de6-4012-b770-ab70b94509a4', 'definition': 'ENDPOINT_STUDY_RECORD.GeneticToxicityVitro', 'definitionVersion': '8.0', 'parentKey': '527047b9-f468-47c7-b9a9-9263dbfbcdf7/aaff4b77-6de6-4012-b770-ab70b94509a4', 'parentDefinition': 'SUBSTANCE', 'parentDefinitionVersion': '8.0', 'order': 2, 'createdOn': '2023-06-04T01:37:06Z', 'modifiedOn': '2009…	0	aa702dcc-a4fd-407c-9c09-c38a692169f4	FALSE	mammalian cell line, other:	with	negative	not specified	not examined	valid	not examined	in vitro gene mutation study in mammalian cells	experimental study	key study	2 (reliable with restrictions)				ivt_gene_mutation	gene_mutation	other
2_1	60-09-3	aaff4b77-6de6-4012-b770-ab70b94509a4	8fdca3c3-0bab-4200-b9a4-0e36bd9b3b21	[{'key': '8fdca3c3-0bab-4200-b9a4-0e36bd9b3b21/aaff4b77-6de6-4012-b770-ab70b94509a4', 'definition': 'ENDPOINT_STUDY_RECORD.GeneticToxicityVitro', 'definitionVersion': '8.0', 'parentKey': '527047b9-f468-47c7-b9a9-9263dbfbcdf7/aaff4b77-6de6-4012-b770-ab70b94509a4', 'parentDefinition': 'SUBSTANCE', 'parentDefinitionVersion': '8.0', 'order': 2, 'createdOn': '2023-06-04T01:37:06Z', 'modifiedOn': '2009…	1	a3571a1a-5ff7-46d9-b7c3-ceea83fb1c6f	FALSE	mammalian cell line, other:	with	negative	cytotoxicity	not examined	valid	not examined	in vitro gene mutation study in mammalian cells	experimental study	key study	2 (reliable with restrictions)				ivt_gene_mutation	gene_mutation	other
3_0	60-09-3	aaff4b77-6de6-4012-b770-ab70b94509a4	31db288d-07cc-4119-90ae-eb41ccbd0774	[{'key': '31db288d-07cc-4119-90ae-eb41ccbd0774/aaff4b77-6de6-4012-b770-ab70b94509a4', 'definition': 'ENDPOINT_STUDY_RECORD.GeneticToxicityVitro', 'definitionVersion': '8.0', 'parentKey': '527047b9-f468-47c7-b9a9-9263dbfbcdf7/aaff4b77-6de6-4012-b770-ab70b94509a4', 'parentDefinition': 'SUBSTANCE', 'parentDefinitionVersion': '8.0', 'order': 3, 'createdOn': '2023-06-04T01:37:06Z', 'modifiedOn': '2009…	0	9aa13b3a-2e7d-49ea-ad30-a04f6ea25b1d	FALSE	mouse lymphoma L5178Y cells	with	positive	cytotoxicity	valid	not examined	valid	in vitro gene mutation study in mammalian cells	experimental study	key study	2 (reliable with restrictions)				ivt_gene_mutation	gene_mutation	other
4_0	60-09-3	aaff4b77-6de6-4012-b770-ab70b94509a4	b8f06218-2578-4441-97a2-783910561996	[{'key': 'b8f06218-2578-4441-97a2-783910561996/aaff4b77-6de6-4012-b770-ab70b94509a4', 'definition': 'ENDPOINT_STUDY_RECORD.GeneticToxicityVitro', 'definitionVersion': '8.0', 'parentKey': '527047b9-f468-47c7-b9a9-9263dbfbcdf7/aaff4b77-6de6-4012-b770-ab70b94509a4', 'parentDefinition': 'SUBSTANCE', 'parentDefinitionVersion': '8.0', 'order': 4, 'createdOn': '2023-06-04T01:37:06Z', 'modifiedOn': '2009…	0	cef45fab-d286-49fc-a16d-8cfee7f7d9e3	FALSE	hepatocytes:	with	positive	cytotoxicity	valid	not examined	valid	in vitro DNA damage and/or repair study	experimental study	key study	2 (reliable with restrictions)				DNA damage/repair	other	other
5_0	60-09-3	aaff4b77-6de6-4012-b770-ab70b94509a4	a4b3143e-e735-4d47-b369-1902d883c479	[{'key': 'a4b3143e-e735-4d47-b369-1902d883c479/aaff4b77-6de6-4012-b770-ab70b94509a4', 'definition': 'ENDPOINT_STUDY_RECORD.GeneticToxicityVitro', 'definitionVersion': '8.0', 'parentKey': '527047b9-f468-47c7-b9a9-9263dbfbcdf7/aaff4b77-6de6-4012-b770-ab70b94509a4', 'parentDefinition': 'SUBSTANCE', 'parentDefinitionVersion': '8.0', 'order': 5, 'createdOn': '2023-06-04T01:37:06Z', 'modifiedOn': '2009…	0	64b8711a-cd29-4ed4-8766-78d7d7470afe	FALSE	other:	without	negative	not specified	valid	not examined	valid	in vitro gene mutation study in bacteria	experimental study	supporting study	2 (reliable with restrictions)				other	other	other
5_1	60-09-3	aaff4b77-6de6-4012-b770-ab70b94509a4	a4b3143e-e735-4d47-b369-1902d883c479	[{'key': 'a4b3143e-e735-4d47-b369-1902d883c479/aaff4b77-6de6-4012-b770-ab70b94509a4', 'definition': 'ENDPOINT_STUDY_RECORD.GeneticToxicityVitro', 'definitionVersion': '8.0', 'parentKey': '527047b9-f468-47c7-b9a9-9263dbfbcdf7/aaff4b77-6de6-4012-b770-ab70b94509a4', 'parentDefinition': 'SUBSTANCE', 'parentDefinitionVersion': '8.0', 'order': 5, 'createdOn': '2023-06-04T01:37:06Z', 'modifiedOn': '2009…	1	8b8f9e37-3462-4a71-8146-0b22a64350d6	FALSE	S. typhimurium TA 98	with	positive	not specified	valid	not examined	valid	in vitro gene mutation study in bacteria	experimental study	supporting study	2 (reliable with restrictions)				Ames	Ames	Ames
5_2	60-09-3	aaff4b77-6de6-4012-b770-ab70b94509a4	a4b3143e-e735-4d47-b369-1902d883c479	[{'key': 'a4b3143e-e735-4d47-b369-1902d883c479/aaff4b77-6de6-4012-b770-ab70b94509a4', 'definition': 'ENDPOINT_STUDY_RECORD.GeneticToxicityVitro', 'definitionVersion': '8.0', 'parentKey': '527047b9-f468-47c7-b9a9-9263dbfbcdf7/aaff4b77-6de6-4012-b770-ab70b94509a4', 'parentDefinition': 'SUBSTANCE', 'parentDefinitionVersion': '8.0', 'order': 5, 'createdOn': '2023-06-04T01:37:06Z', 'modifiedOn': '2009…	2	3df9c0ae-694a-4fd1-a1b8-0ae2440192cd	FALSE	S. typhimurium TA 100	with	positive	not specified	valid	not examined	valid	in vitro gene mutation study in bacteria	experimental study	supporting study	2 (reliable with restrictions)				Ames	Ames	Ames
6_0	12225-08-0	a4f9eff6-9bf3-44fe-be54-70273d470a4b	9bb5442b-405f-42bb-8fe4-105597991fa5	[{'key': '9bb5442b-405f-42bb-8fe4-105597991fa5/a4f9eff6-9bf3-44fe-be54-70273d470a4b', 'definition': 'ENDPOINT_STUDY_RECORD.GeneticToxicityVitro', 'definitionVersion': '8.0', 'parentKey': '1960c769-fbd0-4339-b0d2-e4a7589ab2b5/a4f9eff6-9bf3-44fe-be54-70273d470a4b', 'parentDefinition': 'SUBSTANCE', 'parentDefinitionVersion': '8.0', 'order': 1, 'createdOn': '2023-06-03T23:08:23Z', 'modifiedOn': '2021…	0	a277bbc6-7472-46eb-ae6a-5d406161eda7	TRUE	other:	with and without	negative	cytotoxicity	valid	not examined	valid	in vitro gene mutation study in bacteria	experimental study	key study	1 (reliable without restriction)				other	other	other
7_0	12225-08-0	a4f9eff6-9bf3-44fe-be54-70273d470a4b	f0089ef1-b8f3-4968-a70b-ac1a5d4a8a49	[{'key': 'f0089ef1-b8f3-4968-a70b-ac1a5d4a8a49/a4f9eff6-9bf3-44fe-be54-70273d470a4b', 'definition': 'ENDPOINT_STUDY_RECORD.GeneticToxicityVitro', 'definitionVersion': '8.0', 'parentKey': '1960c769-fbd0-4339-b0d2-e4a7589ab2b5/a4f9eff6-9bf3-44fe-be54-70273d470a4b', 'parentDefinition': 'SUBSTANCE', 'parentDefinitionVersion': '8.0', 'order': 2, 'createdOn': '2023-06-03T23:08:23Z', 'modifiedOn': '2021…	0	cced6e9a-ba66-4328-9c3b-ee8b09efaca7	TRUE	lymphocytes:	with and without	negative	no cytotoxicity, but tested up to precipitating concentrations	valid	not examined	valid	in vitro chromosome aberration study in mammalian cells	experimental study	key study	1 (reliable without restriction)				ivtCA	clastogen	clastogen
8_0	12225-08-0	a4f9eff6-9bf3-44fe-be54-70273d470a4b	abb72ca6-e851-446f-b83d-fa353413c8ca	[{'key': 'abb72ca6-e851-446f-b83d-fa353413c8ca/a4f9eff6-9bf3-44fe-be54-70273d470a4b', 'definition': 'ENDPOINT_STUDY_RECORD.GeneticToxicityVitro', 'definitionVersion': '8.0', 'parentKey': '1960c769-fbd0-4339-b0d2-e4a7589ab2b5/a4f9eff6-9bf3-44fe-be54-70273d470a4b', 'parentDefinition': 'SUBSTANCE', 'parentDefinitionVersion': '8.0', 'order': 3, 'createdOn': '2023-06-03T23:08:23Z', 'modifiedOn': '2021…	0	d0b88c0e-4687-4e07-92aa-155d4c3b4e40	TRUE	Chinese hamster lung fibroblasts (V79)	with and without	negative	no cytotoxicity, but tested up to precipitating concentrations	valid	not examined	valid	in vitro gene mutation study in mammalian cells	experimental study	key study	1 (reliable without restriction)				ivt_gene_mutation	gene_mutation	other
9_0	12225-08-0	a4f9eff6-9bf3-44fe-be54-70273d470a4b	809f7845-9a14-4b0b-b3e2-437db53d4928	[{'key': '809f7845-9a14-4b0b-b3e2-437db53d4928/a4f9eff6-9bf3-44fe-be54-70273d470a4b', 'definition': 'ENDPOINT_STUDY_RECORD.GeneticToxicityVitro', 'definitionVersion': '8.0', 'parentKey': '1960c769-fbd0-4339-b0d2-e4a7589ab2b5/a4f9eff6-9bf3-44fe-be54-70273d470a4b', 'parentDefinition': 'SUBSTANCE', 'parentDefinitionVersion': '8.0', 'order': 4, 'createdOn': '2023-06-03T23:08:23Z', 'modifiedOn': '2021…	0	cced6e9a-ba66-4328-9c3b-ee8b09efaca7	TRUE	lymphocytes:	with and without	negative	no cytotoxicity, but tested up to precipitating concentrations	valid	not examined	valid	in vitro chromosome aberration study in mammalian cells	read-across from supporting substance (structural analogue or surrogate)	key study		423af0d9-e9a7-4cfc-bd97-e218dd17ec93	read-across source	f0089ef1-b8f3-4968-a70b-ac1a5d4a8a49/a4f9eff6-9bf3-44fe-be54-70273d470a4b	ivtCA	clastogen	clastogen
10_0	12225-08-0	a4f9eff6-9bf3-44fe-be54-70273d470a4b	bf6d8392-baf9-4f2a-917c-6435bf891b70	[{'key': 'bf6d8392-baf9-4f2a-917c-6435bf891b70/a4f9eff6-9bf3-44fe-be54-70273d470a4b', 'definition': 'ENDPOINT_STUDY_RECORD.GeneticToxicityVitro', 'definitionVersion': '8.0', 'parentKey': '1960c769-fbd0-4339-b0d2-e4a7589ab2b5/a4f9eff6-9bf3-44fe-be54-70273d470a4b', 'parentDefinition': 'SUBSTANCE', 'parentDefinitionVersion': '8.0', 'order': 5, 'createdOn': '2023-06-03T23:08:23Z', 'modifiedOn': '2021…	0	d0b88c0e-4687-4e07-92aa-155d4c3b4e40	TRUE	Chinese hamster lung fibroblasts (V79)	with and without	negative	no cytotoxicity, but tested up to precipitating concentrations	valid	not examined	valid	in vitro gene mutation study in mammalian cells	read-across from supporting substance (structural analogue or surrogate)	key study		805030ee-f7b8-4bdd-b632-7f87308437a0	read-across source	abb72ca6-e851-446f-b83d-fa353413c8ca/a4f9eff6-9bf3-44fe-be54-70273d470a4b	ivt_gene_mutation	gene_mutation	other
11_0	12225-08-0	a4f9eff6-9bf3-44fe-be54-70273d470a4b	3cdaacfa-865b-4012-aa8a-f6b3ea665e9e	[{'key': '3cdaacfa-865b-4012-aa8a-f6b3ea665e9e/a4f9eff6-9bf3-44fe-be54-70273d470a4b', 'definition': 'ENDPOINT_STUDY_RECORD.GeneticToxicityVitro', 'definitionVersion': '8.0', 'parentKey': '1960c769-fbd0-4339-b0d2-e4a7589ab2b5/a4f9eff6-9bf3-44fe-be54-70273d470a4b', 'parentDefinition': 'SUBSTANCE', 'parentDefinitionVersion': '8.0', 'order': 6, 'createdOn': '2023-06-03T23:08:23Z', 'modifiedOn': '2021…	0	c851e0e7-8f61-4895-a5b6-d349ba9379f1	FALSE	S. typhimurium TA 1535, TA 1537, TA 98 and TA 100	with and without	negative	no cytotoxicity, but tested up to precipitating concentrations	valid	not examined	valid	in vitro gene mutation study in bacteria	experimental study	supporting study	3 (not reliable)				Ames	Ames	Ames
11_1	12225-08-0	a4f9eff6-9bf3-44fe-be54-70273d470a4b	3cdaacfa-865b-4012-aa8a-f6b3ea665e9e	[{'key': '3cdaacfa-865b-4012-aa8a-f6b3ea665e9e/a4f9eff6-9bf3-44fe-be54-70273d470a4b', 'definition': 'ENDPOINT_STUDY_RECORD.GeneticToxicityVitro', 'definitionVersion': '8.0', 'parentKey': '1960c769-fbd0-4339-b0d2-e4a7589ab2b5/a4f9eff6-9bf3-44fe-be54-70273d470a4b', 'parentDefinition': 'SUBSTANCE', 'parentDefinitionVersion': '8.0', 'order': 6, 'createdOn': '2023-06-03T23:08:23Z', 'modifiedOn': '2021…	1	dbc29000-3f75-423c-a844-190cce049d27	FALSE	S. typhimurium TA 1538	with and without	negative	no cytotoxicity, but tested up to precipitating concentrations	valid	not examined	valid	in vitro gene mutation study in bacteria	experimental study	supporting study	3 (not reliable)				Ames	Ames	Ames
11_2	12225-08-0	a4f9eff6-9bf3-44fe-be54-70273d470a4b	3cdaacfa-865b-4012-aa8a-f6b3ea665e9e	[{'key': '3cdaacfa-865b-4012-aa8a-f6b3ea665e9e/a4f9eff6-9bf3-44fe-be54-70273d470a4b', 'definition': 'ENDPOINT_STUDY_RECORD.GeneticToxicityVitro', 'definitionVersion': '8.0', 'parentKey': '1960c769-fbd0-4339-b0d2-e4a7589ab2b5/a4f9eff6-9bf3-44fe-be54-70273d470a4b', 'parentDefinition': 'SUBSTANCE', 'parentDefinitionVersion': '8.0', 'order': 6, 'createdOn': '2023-06-03T23:08:23Z', 'modifiedOn': '2021…	2	e996dfcf-dd04-4b83-bd56-96b1201727e7	FALSE	E. coli WP2 uvr A	with and without	negative	no cytotoxicity, but tested up to precipitating concentrations	valid	not examined	valid	in vitro gene mutation study in bacteria	experimental study	supporting study	3 (not reliable)				Ames	Ames	Ames
12_0	6528-34-3	f7e59c90-3254-478e-b952-a978d0c0627d	a4e4231e-be66-4ba1-bcd9-4ee0ee127b40	[{'key': 'a4e4231e-be66-4ba1-bcd9-4ee0ee127b40/f7e59c90-3254-478e-b952-a978d0c0627d', 'definition': 'ENDPOINT_STUDY_RECORD.GeneticToxicityVitro', 'definitionVersion': '8.0', 'parentKey': 'eb812697-6444-4c8c-b652-ef7cde7e8838/f7e59c90-3254-478e-b952-a978d0c0627d', 'parentDefinition': 'SUBSTANCE', 'parentDefinitionVersion': '8.0', 'order': 1, 'createdOn': '2023-06-04T04:34:41Z', 'modifiedOn': '2021…	0	edb398fa-3869-4b31-bf29-e41ae4f2d626	FALSE	other:	with and without	negative	no cytotoxicity	valid	valid	valid	in vitro gene mutation study in bacteria	experimental study	key study	1 (reliable without restriction)				other	other	other
13_0	6528-34-3	f7e59c90-3254-478e-b952-a978d0c0627d	ab664eb8-81c3-449a-8a51-2e4cad10f8fe	[{'key': 'ab664eb8-81c3-449a-8a51-2e4cad10f8fe/f7e59c90-3254-478e-b952-a978d0c0627d', 'definition': 'ENDPOINT_STUDY_RECORD.GeneticToxicityVitro', 'definitionVersion': '8.0', 'parentKey': 'eb812697-6444-4c8c-b652-ef7cde7e8838/f7e59c90-3254-478e-b952-a978d0c0627d', 'parentDefinition': 'SUBSTANCE', 'parentDefinitionVersion': '8.0', 'order': 2, 'createdOn': '2023-06-04T04:34:41Z', 'modifiedOn': '2021…	0	c4db224d-586c-4db2-ac07-6733cd2821fc	FALSE	S. typhimurium TA 1535, TA 1537, TA 98 and TA 100	with and without	negative	no cytotoxicity	valid	valid	valid	in vitro gene mutation study in bacteria	experimental study	key study	2 (reliable with restrictions)				Ames	Ames	Ames
14_0	6528-34-3	f7e59c90-3254-478e-b952-a978d0c0627d	0f947d73-fa47-4111-a750-4fd57b9414b4	[{'key': '0f947d73-fa47-4111-a750-4fd57b9414b4/f7e59c90-3254-478e-b952-a978d0c0627d', 'definition': 'ENDPOINT_STUDY_RECORD.GeneticToxicityVitro', 'definitionVersion': '8.0', 'parentKey': 'eb812697-6444-4c8c-b652-ef7cde7e8838/f7e59c90-3254-478e-b952-a978d0c0627d', 'parentDefinition': 'SUBSTANCE', 'parentDefinitionVersion': '8.0', 'order': 3, 'createdOn': '2023-06-04T04:34:41Z', 'modifiedOn': '2021…	0	37a4d758-c305-4ac5-b367-1520c46c2686	FALSE	Chinese hamster lung fibroblasts (V79)	with and without	negative	cytotoxicity	valid	not examined	valid	in vitro chromosome aberration study in mammalian cells	experimental study	key study	1 (reliable without restriction)				ivtCA	clastogen	clastogen
15_0	6528-34-3	f7e59c90-3254-478e-b952-a978d0c0627d	d6496fd0-5d00-4deb-abcd-71f17d86c4d4	[{'key': 'd6496fd0-5d00-4deb-abcd-71f17d86c4d4/f7e59c90-3254-478e-b952-a978d0c0627d', 'definition': 'ENDPOINT_STUDY_RECORD.GeneticToxicityVitro', 'definitionVersion': '8.0', 'parentKey': 'eb812697-6444-4c8c-b652-ef7cde7e8838/f7e59c90-3254-478e-b952-a978d0c0627d', 'parentDefinition': 'SUBSTANCE', 'parentDefinitionVersion': '8.0', 'order': 4, 'createdOn': '2023-06-04T04:34:41Z', 'modifiedOn': '2021…	0	50a1db41-6ff7-4564-90c9-6ff731269d07	FALSE	Chinese hamster lung fibroblasts (V79)	with and without	negative	no cytotoxicity, but tested up to precipitating concentrations	valid	not applicable	valid	in vitro gene mutation study in mammalian cells	experimental study	key study	1 (reliable without restriction)				ivt_gene_mutation	gene_mutation	other
16_0	6528-34-3	f7e59c90-3254-478e-b952-a978d0c0627d	24997ba9-acc5-4f6c-82e0-e96f0f0700bf	[{'key': '24997ba9-acc5-4f6c-82e0-e96f0f0700bf/f7e59c90-3254-478e-b952-a978d0c0627d', 'definition': 'ENDPOINT_STUDY_RECORD.GeneticToxicityVitro', 'definitionVersion': '8.0', 'parentKey': 'eb812697-6444-4c8c-b652-ef7cde7e8838/f7e59c90-3254-478e-b952-a978d0c0627d', 'parentDefinition': 'SUBSTANCE', 'parentDefinitionVersion': '8.0', 'order': 5, 'createdOn': '2023-06-04T04:34:41Z', 'modifiedOn': '2021…	0	27975b98-683e-4586-bab6-765b478b301e	FALSE	S. typhimurium TA 1535, TA 1537, TA 98 and TA 100	with and without	negative	cytotoxicity	valid	valid	valid	in vitro gene mutation study in bacteria	experimental study	key study	1 (reliable without restriction)				Ames	Ames	Ames
16_1	6528-34-3	f7e59c90-3254-478e-b952-a978d0c0627d	24997ba9-acc5-4f6c-82e0-e96f0f0700bf	[{'key': '24997ba9-acc5-4f6c-82e0-e96f0f0700bf/f7e59c90-3254-478e-b952-a978d0c0627d', 'definition': 'ENDPOINT_STUDY_RECORD.GeneticToxicityVitro', 'definitionVersion': '8.0', 'parentKey': 'eb812697-6444-4c8c-b652-ef7cde7e8838/f7e59c90-3254-478e-b952-a978d0c0627d', 'parentDefinition': 'SUBSTANCE', 'parentDefinitionVersion': '8.0', 'order': 5, 'createdOn': '2023-06-04T04:34:41Z', 'modifiedOn': '2021…	1	55970570-2171-48bc-bb9d-71d640c64963	FALSE	E. coli WP2 uvr A	with and without	negative	no cytotoxicity	valid	valid	valid	in vitro gene mutation study in bacteria	experimental study	key study	1 (reliable without restriction)				Ames	Ames	Ames
17_0	6528-34-3	f7e59c90-3254-478e-b952-a978d0c0627d	93aaa920-f422-492e-9b4a-825336a53fe2	[{'key': '93aaa920-f422-492e-9b4a-825336a53fe2/f7e59c90-3254-478e-b952-a978d0c0627d', 'definition': 'ENDPOINT_STUDY_RECORD.GeneticToxicityVitro', 'definitionVersion': '8.0', 'parentKey': 'eb812697-6444-4c8c-b652-ef7cde7e8838/f7e59c90-3254-478e-b952-a978d0c0627d', 'parentDefinition': 'SUBSTANCE', 'parentDefinitionVersion': '8.0', 'order': 6, 'createdOn': '2023-06-04T04:34:41Z', 'modifiedOn': '2021…	0	c369f970-4e11-4ff6-84a0-77c32e2c88f8	FALSE	Chinese hamster lung fibroblasts (V79)	with and without	negative	no cytotoxicity	valid		valid	in vitro / micronucleus study	experimental study	key study	1 (reliable without restriction)				ivtCA/ivTMN	clastogen	clastogen
18_0	6528-34-3	f7e59c90-3254-478e-b952-a978d0c0627d	ddee4d36-905a-4116-a550-d658770021af	[{'key': 'ddee4d36-905a-4116-a550-d658770021af/f7e59c90-3254-478e-b952-a978d0c0627d', 'definition': 'ENDPOINT_STUDY_RECORD.GeneticToxicityVitro', 'definitionVersion': '8.0', 'parentKey': 'eb812697-6444-4c8c-b652-ef7cde7e8838/f7e59c90-3254-478e-b952-a978d0c0627d', 'parentDefinition': 'SUBSTANCE', 'parentDefinitionVersion': '8.0', 'order': 7, 'createdOn': '2023-06-04T04:34:41Z', 'modifiedOn': '2021…	0	4c271bbd-a445-497c-88be-9f35cf759302	FALSE	mouse lymphoma L5178Y cells	with and without	negative	no cytotoxicity	valid	not specified	valid	in vitro gene mutation study in mammalian cells	experimental study	key study	2 (reliable with restrictions)	73dde2c5-f219-49da-9dd9-918216348555	reference to same study		ivt_gene_mutation	gene_mutation	other
19_0	6528-34-3	f7e59c90-3254-478e-b952-a978d0c0627d	1f7b653b-3c4c-403a-883c-ad888a651637	[{'key': '1f7b653b-3c4c-403a-883c-ad888a651637/f7e59c90-3254-478e-b952-a978d0c0627d', 'definition': 'ENDPOINT_STUDY_RECORD.GeneticToxicityVitro', 'definitionVersion': '8.0', 'parentKey': 'eb812697-6444-4c8c-b652-ef7cde7e8838/f7e59c90-3254-478e-b952-a978d0c0627d', 'parentDefinition': 'SUBSTANCE', 'parentDefinitionVersion': '8.0', 'order': 8, 'createdOn': '2023-06-04T04:34:41Z', 'modifiedOn': '2021…	0	c4db224d-586c-4db2-ac07-6733cd2821fc	FALSE	S. typhimurium TA 1535, TA 1537, TA 98 and TA 100	with and without	negative	no cytotoxicity	valid	valid	valid	in vitro gene mutation study in bacteria	read-across from supporting substance (structural analogue or surrogate)	key study	2 (reliable with restrictions)	e4fb1f08-1be7-4011-bdce-f28c8c72dafb	read-across source	ab664eb8-81c3-449a-8a51-2e4cad10f8fe/f7e59c90-3254-478e-b952-a978d0c0627d	Ames	Ames	Ames
20_0	6528-34-3	f7e59c90-3254-478e-b952-a978d0c0627d	2efb40cb-74f9-4d25-ad47-83de8dd53d67	[{'key': '2efb40cb-74f9-4d25-ad47-83de8dd53d67/f7e59c90-3254-478e-b952-a978d0c0627d', 'definition': 'ENDPOINT_STUDY_RECORD.GeneticToxicityVitro', 'definitionVersion': '8.0', 'parentKey': 'eb812697-6444-4c8c-b652-ef7cde7e8838/f7e59c90-3254-478e-b952-a978d0c0627d', 'parentDefinition': 'SUBSTANCE', 'parentDefinitionVersion': '8.0', 'order': 9, 'createdOn': '2023-06-04T04:34:41Z', 'modifiedOn': '2021…	0	50a1db41-6ff7-4564-90c9-6ff731269d07	FALSE	Chinese hamster lung fibroblasts (V79)	with and without	negative	no cytotoxicity, but tested up to precipitating concentrations	valid	not applicable	valid	in vitro gene mutation study in mammalian cells	read-across from supporting substance (structural analogue or surrogate)	key study	1 (reliable without restriction)	05562e3d-60ea-43c2-a7c9-84ca2f27bb6f	read-across source	d6496fd0-5d00-4deb-abcd-71f17d86c4d4/f7e59c90-3254-478e-b952-a978d0c0627d	ivt_gene_mutation	gene_mutation	other
21_0	6528-34-3	f7e59c90-3254-478e-b952-a978d0c0627d	c817dbbf-a7b9-4d92-a759-e91fc1e8a69b	[{'key': 'c817dbbf-a7b9-4d92-a759-e91fc1e8a69b/f7e59c90-3254-478e-b952-a978d0c0627d', 'definition': 'ENDPOINT_STUDY_RECORD.GeneticToxicityVitro', 'definitionVersion': '8.0', 'parentKey': 'eb812697-6444-4c8c-b652-ef7cde7e8838/f7e59c90-3254-478e-b952-a978d0c0627d', 'parentDefinition': 'SUBSTANCE', 'parentDefinitionVersion': '8.0', 'order': 10, 'createdOn': '2023-06-04T04:34:41Z', 'modifiedOn': '202…	0	37a4d758-c305-4ac5-b367-1520c46c2686	FALSE	Chinese hamster lung fibroblasts (V79)	with and without	negative	cytotoxicity	valid	not examined	valid	in vitro chromosome aberration study in mammalian cells	read-across from supporting substance (structural analogue or surrogate)	key study	1 (reliable without restriction)	14afae45-85fe-4634-a03a-f654d32aec05	read-across source	0f947d73-fa47-4111-a750-4fd57b9414b4/f7e59c90-3254-478e-b952-a978d0c0627d	ivtCA	clastogen	clastogen
22_0	7782-49-2	53514883-4569-478c-a8b9-d7d80d24e191	4724a497-d0f3-4bad-a4a5-8ff7410780ee	[{'key': '4724a497-d0f3-4bad-a4a5-8ff7410780ee/53514883-4569-478c-a8b9-d7d80d24e191', 'definition': 'ENDPOINT_STUDY_RECORD.GeneticToxicityVitro', 'definitionVersion': '8.0', 'parentKey': '4fe2e497-6fe1-4963-a2a8-3a1d792d4ef7/53514883-4569-478c-a8b9-d7d80d24e191', 'parentDefinition': 'SUBSTANCE', 'parentDefinitionVersion': '8.0', 'order': 1, 'createdOn': '2023-06-03T23:16:52Z', 'modifiedOn': '2018…	0	87b11809-f15e-4f3c-9a08-8b3d2093f078	FALSE	mouse lymphoma L5178Y cells	with and without	negative	no cytotoxicity nor precipitates, but tested up to recommended limit concentrations	valid	valid	valid	in vitro gene mutation study in mammalian cells	migrated information: read-across from supporting substance (structural analogue or surrogate)	key study	2 (reliable with restrictions)				ivt_gene_mutation	gene_mutation	other
23_0	7782-49-2	53514883-4569-478c-a8b9-d7d80d24e191	c14fbed7-eec0-430c-8fae-91880baf9f2d	[{'key': 'c14fbed7-eec0-430c-8fae-91880baf9f2d/53514883-4569-478c-a8b9-d7d80d24e191', 'definition': 'ENDPOINT_STUDY_RECORD.GeneticToxicityVitro', 'definitionVersion': '8.0', 'parentKey': '4fe2e497-6fe1-4963-a2a8-3a1d792d4ef7/53514883-4569-478c-a8b9-d7d80d24e191', 'parentDefinition': 'SUBSTANCE', 'parentDefinitionVersion': '8.0', 'order': 2, 'createdOn': '2023-06-03T23:16:52Z', 'modifiedOn': '2018…	0	fff61728-944e-48d9-80d5-0d496b61eb81	FALSE	Chinese hamster lung fibroblasts (V79)	with and without	positive	cytotoxicity	valid		valid	in vitro chromosome aberration study in mammalian cells	migrated information: read-across from supporting substance (structural analogue or surrogate)	key study	2 (reliable with restrictions)				ivtCA	clastogen	clastogen
24_0	7782-49-2	53514883-4569-478c-a8b9-d7d80d24e191	47f044a9-d343-4c2a-9d87-631d0efcdd35	[{'key': '47f044a9-d343-4c2a-9d87-631d0efcdd35/53514883-4569-478c-a8b9-d7d80d24e191', 'definition': 'ENDPOINT_STUDY_RECORD.GeneticToxicityVitro', 'definitionVersion': '8.0', 'parentKey': '4fe2e497-6fe1-4963-a2a8-3a1d792d4ef7/53514883-4569-478c-a8b9-d7d80d24e191', 'parentDefinition': 'SUBSTANCE', 'parentDefinitionVersion': '8.0', 'order': 3, 'createdOn': '2023-06-03T23:16:53Z', 'modifiedOn': '2018…	0	2a2a7052-5e53-47ee-9f8a-409b7b5d2613	FALSE	S. typhimurium TA 1535, TA 1537, TA 98, TA 100 and E. coli WP2	with and without	negative	no cytotoxicity nor precipitates, but tested up to recommended limit concentrations	valid	valid	valid	in vitro gene mutation study in bacteria	experimental study	key study	1 (reliable without restriction)				Ames	Ames	Ames
25_0	7782-49-2	53514883-4569-478c-a8b9-d7d80d24e191	b89c66b0-5510-4aba-b9bc-9212c97ac3e0	[{'key': 'b89c66b0-5510-4aba-b9bc-9212c97ac3e0/53514883-4569-478c-a8b9-d7d80d24e191', 'definition': 'ENDPOINT_STUDY_RECORD.GeneticToxicityVitro', 'definitionVersion': '8.0', 'parentKey': '4fe2e497-6fe1-4963-a2a8-3a1d792d4ef7/53514883-4569-478c-a8b9-d7d80d24e191', 'parentDefinition': 'SUBSTANCE', 'parentDefinitionVersion': '8.0', 'order': 4, 'createdOn': '2023-06-03T23:16:53Z', 'modifiedOn': '2018…	0	98f17983-d9cd-4394-b228-bce9a0d3d426	FALSE	mouse lymphoma L5178Y cells	with and without	positive	cytotoxicity	valid	valid	valid	in vitro gene mutation study in mammalian cells	read-across from supporting substance (structural analogue or surrogate)	supporting study	1 (reliable without restriction)				ivt_gene_mutation	gene_mutation	other
26_0	7782-49-2	53514883-4569-478c-a8b9-d7d80d24e191	2dad957b-56c6-4a98-9537-417be19d41f7	[{'key': '2dad957b-56c6-4a98-9537-417be19d41f7/53514883-4569-478c-a8b9-d7d80d24e191', 'definition': 'ENDPOINT_STUDY_RECORD.GeneticToxicityVitro', 'definitionVersion': '8.0', 'parentKey': '4fe2e497-6fe1-4963-a2a8-3a1d792d4ef7/53514883-4569-478c-a8b9-d7d80d24e191', 'parentDefinition': 'SUBSTANCE', 'parentDefinitionVersion': '8.0', 'order': 5, 'createdOn': '2023-06-03T23:16:53Z', 'modifiedOn': '2020…	0	d2ca6cc1-830a-4fa1-aaba-1f61141bd130	FALSE	lymphocytes:	not specified	negative	not specified	valid	not examined	valid	in vitro chromosome aberration study in mammalian cells	migrated information: read-across from supporting substance (structural analogue or surrogate)	weight of evidence	2 (reliable with restrictions)				ivtCA	clastogen	clastogen
27_0	7782-49-2	53514883-4569-478c-a8b9-d7d80d24e191	072ebe98-7dd8-4c1c-b98e-8c7a7828a5c6	[{'key': '072ebe98-7dd8-4c1c-b98e-8c7a7828a5c6/53514883-4569-478c-a8b9-d7d80d24e191', 'definition': 'ENDPOINT_STUDY_RECORD.GeneticToxicityVitro', 'definitionVersion': '8.0', 'parentKey': '4fe2e497-6fe1-4963-a2a8-3a1d792d4ef7/53514883-4569-478c-a8b9-d7d80d24e191', 'parentDefinition': 'SUBSTANCE', 'parentDefinitionVersion': '8.0', 'order': 6, 'createdOn': '2023-06-03T23:16:54Z', 'modifiedOn': '2020…	0	65960241-1482-40eb-9500-857ddfd6d778	FALSE	S. typhimurium TA 1535, TA 1537, TA 98, TA 100 and E. coli WP2	with and without	negative	cytotoxicity	valid	valid	valid	in vitro gene mutation study in bacteria	experimental study	weight of evidence	1 (reliable without restriction)				Ames	Ames	Ames
28_0	7782-49-2	53514883-4569-478c-a8b9-d7d80d24e191	545a1fb7-70d5-41c9-8e89-317225cf8a9f	[{'key': '545a1fb7-70d5-41c9-8e89-317225cf8a9f/53514883-4569-478c-a8b9-d7d80d24e191', 'definition': 'ENDPOINT_STUDY_RECORD.GeneticToxicityVitro', 'definitionVersion': '8.0', 'parentKey': '4fe2e497-6fe1-4963-a2a8-3a1d792d4ef7/53514883-4569-478c-a8b9-d7d80d24e191', 'parentDefinition': 'SUBSTANCE', 'parentDefinitionVersion': '8.0', 'order': 7, 'createdOn': '2023-06-03T23:16:54Z', 'modifiedOn': '2020…	0	bbc5f1a1-883d-4c71-8e22-74820b399658	FALSE	Chinese hamster lung fibroblasts (V79)	with and without	positive	cytotoxicity	valid		valid	in vitro chromosome aberration study in mammalian cells	experimental study	weight of evidence	1 (reliable without restriction)				ivtCA	clastogen	clastogen
29_0	7782-49-2	53514883-4569-478c-a8b9-d7d80d24e191	284b9700-558b-47fe-9d13-de5518748a0d	[{'key': '284b9700-558b-47fe-9d13-de5518748a0d/53514883-4569-478c-a8b9-d7d80d24e191', 'definition': 'ENDPOINT_STUDY_RECORD.GeneticToxicityVitro', 'definitionVersion': '8.0', 'parentKey': '4fe2e497-6fe1-4963-a2a8-3a1d792d4ef7/53514883-4569-478c-a8b9-d7d80d24e191', 'parentDefinition': 'SUBSTANCE', 'parentDefinitionVersion': '8.0', 'order': 8, 'createdOn': '2023-06-03T23:16:55Z', 'modifiedOn': '2020…	0	98f17983-d9cd-4394-b228-bce9a0d3d426	FALSE	mouse lymphoma L5178Y cells	with and without	positive	cytotoxicity	valid	valid	valid	in vitro gene mutation study in mammalian cells	experimental study	weight of evidence	1 (reliable without restriction)				ivt_gene_mutation	gene_mutation	other
30_0	7782-49-2	53514883-4569-478c-a8b9-d7d80d24e191	9b48554a-67b9-4ab6-b420-ef911d4f5bb5	[{'key': '9b48554a-67b9-4ab6-b420-ef911d4f5bb5/53514883-4569-478c-a8b9-d7d80d24e191', 'definition': 'ENDPOINT_STUDY_RECORD.GeneticToxicityVitro', 'definitionVersion': '8.0', 'parentKey': '4fe2e497-6fe1-4963-a2a8-3a1d792d4ef7/53514883-4569-478c-a8b9-d7d80d24e191', 'parentDefinition': 'SUBSTANCE', 'parentDefinitionVersion': '8.0', 'order': 9, 'createdOn': '2023-06-03T23:16:55Z', 'modifiedOn': '2020…	0	994dcc5b-ea60-4154-86bb-883ee1801e0e	FALSE	mouse lymphoma L5178Y cells	with and without	negative	no cytotoxicity nor precipitates, but tested up to recommended limit concentrations	valid	valid	valid	in vitro gene mutation study in mammalian cells	experimental study	weight of evidence	1 (reliable without restriction)				ivt_gene_mutation	gene_mutation	other
32_0	17852-98-1	4760ed34-4a62-47ea-8f00-b2be7567b791	faa433a1-c5f9-40e1-ad1a-5a2872a2dd80	[{'key': 'faa433a1-c5f9-40e1-ad1a-5a2872a2dd80/4760ed34-4a62-47ea-8f00-b2be7567b791', 'definition': 'ENDPOINT_STUDY_RECORD.GeneticToxicityVitro', 'definitionVersion': '8.0', 'parentKey': '61d8b39d-6a61-4d8b-a554-a93616042957/4760ed34-4a62-47ea-8f00-b2be7567b791', 'parentDefinition': 'SUBSTANCE', 'parentDefinitionVersion': '8.0', 'order': 1, 'createdOn': '2023-06-04T00:15:36Z', 'modifiedOn': '2018…	0	c3873d4a-1705-4058-adee-3c340618d8ca	FALSE	mouse lymphoma L5178Y cells	with and without	negative	not specified	valid	not specified	valid	in vitro gene mutation study in mammalian cells	experimental study	supporting study	2 (reliable with restrictions)				ivt_gene_mutation	gene_mutation	other
33_0	17852-98-1	4760ed34-4a62-47ea-8f00-b2be7567b791	68a96fa2-c42d-424e-883f-332aecfae6e3	[{'key': '68a96fa2-c42d-424e-883f-332aecfae6e3/4760ed34-4a62-47ea-8f00-b2be7567b791', 'definition': 'ENDPOINT_STUDY_RECORD.GeneticToxicityVitro', 'definitionVersion': '8.0', 'parentKey': '61d8b39d-6a61-4d8b-a554-a93616042957/4760ed34-4a62-47ea-8f00-b2be7567b791', 'parentDefinition': 'SUBSTANCE', 'parentDefinitionVersion': '8.0', 'order': 2, 'createdOn': '2023-06-04T00:15:36Z', 'modifiedOn': '2018…	0	a80dc7cd-3ecb-40fe-a2fa-23d565bfc98e	TRUE	S. typhimurium, other:	with and without	negative	not specified	valid	not specified	valid	in vitro gene mutation study in bacteria	experimental study	weight of evidence	2 (reliable with restrictions)				Ames	Ames	Ames
34_0	17852-98-1	4760ed34-4a62-47ea-8f00-b2be7567b791	8b6de25f-1c08-4c4f-bc80-0c885b5726c0	[{'key': '8b6de25f-1c08-4c4f-bc80-0c885b5726c0/4760ed34-4a62-47ea-8f00-b2be7567b791', 'definition': 'ENDPOINT_STUDY_RECORD.GeneticToxicityVitro', 'definitionVersion': '8.0', 'parentKey': '61d8b39d-6a61-4d8b-a554-a93616042957/4760ed34-4a62-47ea-8f00-b2be7567b791', 'parentDefinition': 'SUBSTANCE', 'parentDefinitionVersion': '8.0', 'order': 3, 'createdOn': '2023-06-04T00:15:36Z', 'modifiedOn': '2018…	0	a379faea-e4eb-4796-b8a8-fafc9135b52a	FALSE	S. typhimurium, other:	with and without	negative	not specified	valid	valid	valid	in vitro gene mutation study in bacteria	experimental study	weight of evidence	2 (reliable with restrictions)				Ames	Ames	Ames
35_0	17852-98-1	4760ed34-4a62-47ea-8f00-b2be7567b791	50c2cb2a-c58d-40f4-a975-ead1e729b0ab	[{'key': '50c2cb2a-c58d-40f4-a975-ead1e729b0ab/4760ed34-4a62-47ea-8f00-b2be7567b791', 'definition': 'ENDPOINT_STUDY_RECORD.GeneticToxicityVitro', 'definitionVersion': '8.0', 'parentKey': '61d8b39d-6a61-4d8b-a554-a93616042957/4760ed34-4a62-47ea-8f00-b2be7567b791', 'parentDefinition': 'SUBSTANCE', 'parentDefinitionVersion': '8.0', 'order': 4, 'createdOn': '2023-06-04T00:15:36Z', 'modifiedOn': '2018…	0	55eff03c-68dd-4366-a0bc-9ff9678ae285	FALSE	other:	with and without	negative	cytotoxicity	valid	valid	valid	in vitro chromosome aberration study in mammalian cells	experimental study	weight of evidence	2 (reliable with restrictions)				ivtCA	clastogen	clastogen
36_0	17852-98-1	4760ed34-4a62-47ea-8f00-b2be7567b791	931be6f9-78de-4b32-b2bc-a01d8195fd0c	[{'key': '931be6f9-78de-4b32-b2bc-a01d8195fd0c/4760ed34-4a62-47ea-8f00-b2be7567b791', 'definition': 'ENDPOINT_STUDY_RECORD.GeneticToxicityVitro', 'definitionVersion': '8.0', 'parentKey': '61d8b39d-6a61-4d8b-a554-a93616042957/4760ed34-4a62-47ea-8f00-b2be7567b791', 'parentDefinition': 'SUBSTANCE', 'parentDefinitionVersion': '8.0', 'order': 5, 'createdOn': '2023-06-04T00:15:36Z', 'modifiedOn': '2018…	0	a861257f-45a7-4597-a7e1-e4236c0ce1ac	FALSE	S. typhimurium, other:	with and without	negative	not specified	valid	not specified	valid	in vitro gene mutation study in bacteria	read-across from supporting substance (structural analogue or surrogate)	weight of evidence	2 (reliable with restrictions)	129eb12a-aa6c-46e1-85e0-797648d2168f	read-across source	8b6de25f-1c08-4c4f-bc80-0c885b5726c0/4760ed34-4a62-47ea-8f00-b2be7567b791	Ames	Ames	Ames
36_1	17852-98-1	4760ed34-4a62-47ea-8f00-b2be7567b791	931be6f9-78de-4b32-b2bc-a01d8195fd0c	[{'key': '931be6f9-78de-4b32-b2bc-a01d8195fd0c/4760ed34-4a62-47ea-8f00-b2be7567b791', 'definition': 'ENDPOINT_STUDY_RECORD.GeneticToxicityVitro', 'definitionVersion': '8.0', 'parentKey': '61d8b39d-6a61-4d8b-a554-a93616042957/4760ed34-4a62-47ea-8f00-b2be7567b791', 'parentDefinition': 'SUBSTANCE', 'parentDefinitionVersion': '8.0', 'order': 5, 'createdOn': '2023-06-04T00:15:36Z', 'modifiedOn': '2018…	1	a860268f-e908-4b2c-b4ce-2c83005b5a5c	FALSE	S. typhimurium, other:	with and without	negative	not specified	valid	valid	valid	in vitro gene mutation study in bacteria	read-across from supporting substance (structural analogue or surrogate)	weight of evidence	2 (reliable with restrictions)	129eb12a-aa6c-46e1-85e0-797648d2168f	read-across source	8b6de25f-1c08-4c4f-bc80-0c885b5726c0/4760ed34-4a62-47ea-8f00-b2be7567b791	Ames	Ames	Ames
37_0	17852-98-1	4760ed34-4a62-47ea-8f00-b2be7567b791	2587a593-1cff-4565-913e-e6233883efd6	[{'key': '2587a593-1cff-4565-913e-e6233883efd6/4760ed34-4a62-47ea-8f00-b2be7567b791', 'definition': 'ENDPOINT_STUDY_RECORD.GeneticToxicityVitro', 'definitionVersion': '8.0', 'parentKey': '61d8b39d-6a61-4d8b-a554-a93616042957/4760ed34-4a62-47ea-8f00-b2be7567b791', 'parentDefinition': 'SUBSTANCE', 'parentDefinitionVersion': '8.0', 'order': 6, 'createdOn': '2023-06-04T00:15:36Z', 'modifiedOn': '2018…	0	f7327369-06c6-4610-8877-6ec58a866ca6	FALSE	other:	with and without	negative	cytotoxicity	valid	valid	valid	in vitro chromosome aberration study in mammalian cells	read-across from supporting substance (structural analogue or surrogate)	weight of evidence	2 (reliable with restrictions)	b2a947cd-fe6a-4072-a132-dbd092bd398a	read-across source	8b6de25f-1c08-4c4f-bc80-0c885b5726c0/4760ed34-4a62-47ea-8f00-b2be7567b791	ivtCA	clastogen	clastogen
37_1	17852-98-1	4760ed34-4a62-47ea-8f00-b2be7567b791	2587a593-1cff-4565-913e-e6233883efd6	[{'key': '2587a593-1cff-4565-913e-e6233883efd6/4760ed34-4a62-47ea-8f00-b2be7567b791', 'definition': 'ENDPOINT_STUDY_RECORD.GeneticToxicityVitro', 'definitionVersion': '8.0', 'parentKey': '61d8b39d-6a61-4d8b-a554-a93616042957/4760ed34-4a62-47ea-8f00-b2be7567b791', 'parentDefinition': 'SUBSTANCE', 'parentDefinitionVersion': '8.0', 'order': 6, 'createdOn': '2023-06-04T00:15:36Z', 'modifiedOn': '2018…	1	9805ec5c-1be9-4493-937a-9df1d1cab133	FALSE	mouse lymphoma L5178Y cells	with and without	negative	not specified	valid	not specified	valid	in vitro chromosome aberration study in mammalian cells	read-across from supporting substance (structural analogue or surrogate)	weight of evidence	2 (reliable with restrictions)	b2a947cd-fe6a-4072-a132-dbd092bd398a	read-across source	8b6de25f-1c08-4c4f-bc80-0c885b5726c0/4760ed34-4a62-47ea-8f00-b2be7567b791	ivtCA	clastogen	clastogen
38_0	17852-98-1	cc3b674f-780f-414f-88c3-fa18580a05fb	8f79e7fa-a15f-4c4c-939d-b974ab853714	[{'key': '8f79e7fa-a15f-4c4c-939d-b974ab853714/cc3b674f-780f-414f-88c3-fa18580a05fb', 'definition': 'ENDPOINT_STUDY_RECORD.GeneticToxicityVitro', 'definitionVersion': '8.0', 'parentKey': '327d538e-2cfa-48f4-946c-4128f1f08f13/cc3b674f-780f-414f-88c3-fa18580a05fb', 'parentDefinition': 'SUBSTANCE', 'parentDefinitionVersion': '8.0', 'order': 1, 'createdOn': '2023-06-03T22:17:20Z', 'modifiedOn': '2022…	0	3c745868-2034-4f78-8e96-b939e9c11fdf	FALSE	Chinese hamster lung fibroblasts (V79)	with and without	negative	no cytotoxicity	valid	not examined	valid	in vitro gene mutation study in mammalian cells	experimental study	key study	1 (reliable without restriction)				ivt_gene_mutation	gene_mutation	other
39_0	17852-98-1	cc3b674f-780f-414f-88c3-fa18580a05fb	e02debf6-7749-44ca-a754-42ba4920b204	[{'key': 'e02debf6-7749-44ca-a754-42ba4920b204/cc3b674f-780f-414f-88c3-fa18580a05fb', 'definition': 'ENDPOINT_STUDY_RECORD.GeneticToxicityVitro', 'definitionVersion': '8.0', 'parentKey': '327d538e-2cfa-48f4-946c-4128f1f08f13/cc3b674f-780f-414f-88c3-fa18580a05fb', 'parentDefinition': 'SUBSTANCE', 'parentDefinitionVersion': '8.0', 'order': 2, 'createdOn': '2023-06-03T22:17:20Z', 'modifiedOn': '2022…	0	dd043e31-c172-4517-934a-50a80320626a	FALSE	Chinese hamster lung fibroblasts (V79)	with and without	negative	no cytotoxicity	valid		valid	in vitro chromosome aberration study in mammalian cells	experimental study	key study	1 (reliable without restriction)				ivtCA	clastogen	clastogen
40_0	17852-98-1	cc3b674f-780f-414f-88c3-fa18580a05fb	2de53527-5fa0-44bb-bb0e-4f2a0bc8bdc3	[{'key': '2de53527-5fa0-44bb-bb0e-4f2a0bc8bdc3/cc3b674f-780f-414f-88c3-fa18580a05fb', 'definition': 'ENDPOINT_STUDY_RECORD.GeneticToxicityVitro', 'definitionVersion': '8.0', 'parentKey': '327d538e-2cfa-48f4-946c-4128f1f08f13/cc3b674f-780f-414f-88c3-fa18580a05fb', 'parentDefinition': 'SUBSTANCE', 'parentDefinitionVersion': '8.0', 'order': 3, 'createdOn': '2023-06-03T22:17:20Z', 'modifiedOn': '2022…	0	4c39b8c9-d198-4c0a-bbe1-f1a9cde3155c	FALSE	S. typhimurium TA 1535, TA 1537, TA 98 and TA 100	with and without	negative	no cytotoxicity nor precipitates, but tested up to recommended limit concentrations	valid	not applicable	valid	in vitro gene mutation study in bacteria	experimental study	key study	2 (reliable with restrictions)				Ames	Ames	Ames
41_0	17852-98-1	cc3b674f-780f-414f-88c3-fa18580a05fb	cb412264-037f-455d-afef-1ea5beb49501	[{'key': 'cb412264-037f-455d-afef-1ea5beb49501/cc3b674f-780f-414f-88c3-fa18580a05fb', 'definition': 'ENDPOINT_STUDY_RECORD.GeneticToxicityVitro', 'definitionVersion': '8.0', 'parentKey': '327d538e-2cfa-48f4-946c-4128f1f08f13/cc3b674f-780f-414f-88c3-fa18580a05fb', 'parentDefinition': 'SUBSTANCE', 'parentDefinitionVersion': '8.0', 'order': 4, 'createdOn': '2023-06-03T22:17:20Z', 'modifiedOn': '2022…	0	2f0e1414-ec9e-465c-b335-64ae3cc4a1ee	FALSE	hepatocytes:	with	negative	no cytotoxicity nor precipitates, but tested up to recommended limit concentrations	valid	not examined	valid	in vitro DNA damage and/or repair study	experimental study	key study	1 (reliable without restriction)	16d95754-ea4a-446c-997e-fd9b6521e8bd	reference to other study		DNA damage/repair	other	other
42_0	17852-98-1	cc3b674f-780f-414f-88c3-fa18580a05fb	f6a67926-1c0b-44bc-9de2-01cec3ade83d	[{'key': 'f6a67926-1c0b-44bc-9de2-01cec3ade83d/cc3b674f-780f-414f-88c3-fa18580a05fb', 'definition': 'ENDPOINT_STUDY_RECORD.GeneticToxicityVitro', 'definitionVersion': '8.0', 'parentKey': '327d538e-2cfa-48f4-946c-4128f1f08f13/cc3b674f-780f-414f-88c3-fa18580a05fb', 'parentDefinition': 'SUBSTANCE', 'parentDefinitionVersion': '8.0', 'order': 5, 'createdOn': '2023-06-03T22:17:20Z', 'modifiedOn': '2022…	0	c5470285-7e8c-437f-b202-1a3ba77674ba	FALSE	S. typhimurium TA 1535, TA 1537, TA 98 and TA 100	with and without	negative	no cytotoxicity nor precipitates, but tested up to recommended limit concentrations	valid	not examined	valid	in vitro gene mutation study in bacteria	experimental study	key study	1 (reliable without restriction)				Ames	Ames	Ames
42_1	17852-98-1	cc3b674f-780f-414f-88c3-fa18580a05fb	f6a67926-1c0b-44bc-9de2-01cec3ade83d	[{'key': 'f6a67926-1c0b-44bc-9de2-01cec3ade83d/cc3b674f-780f-414f-88c3-fa18580a05fb', 'definition': 'ENDPOINT_STUDY_RECORD.GeneticToxicityVitro', 'definitionVersion': '8.0', 'parentKey': '327d538e-2cfa-48f4-946c-4128f1f08f13/cc3b674f-780f-414f-88c3-fa18580a05fb', 'parentDefinition': 'SUBSTANCE', 'parentDefinitionVersion': '8.0', 'order': 5, 'createdOn': '2023-06-03T22:17:20Z', 'modifiedOn': '2022…	1	dc1695a0-094d-4553-827d-5f2f70cd5dee	FALSE	E. coli WP2 uvr A	with and without	negative	no cytotoxicity nor precipitates, but tested up to recommended limit concentrations	valid	not examined	valid	in vitro gene mutation study in bacteria	experimental study	key study	1 (reliable without restriction)				Ames	Ames	Ames
43_0	17852-98-1	cc3b674f-780f-414f-88c3-fa18580a05fb	7b2ee12c-e10c-4b73-a12f-68879fbb7333	[{'key': '7b2ee12c-e10c-4b73-a12f-68879fbb7333/cc3b674f-780f-414f-88c3-fa18580a05fb', 'definition': 'ENDPOINT_STUDY_RECORD.GeneticToxicityVitro', 'definitionVersion': '8.0', 'parentKey': '327d538e-2cfa-48f4-946c-4128f1f08f13/cc3b674f-780f-414f-88c3-fa18580a05fb', 'parentDefinition': 'SUBSTANCE', 'parentDefinitionVersion': '8.0', 'order': 6, 'createdOn': '2023-06-03T22:17:20Z', 'modifiedOn': '2022…	0	8e0435f6-3b17-4f8c-877d-f1e8fece898a	FALSE	other:	with and without	negative	cytotoxicity	valid	not examined	valid	in vitro chromosome aberration study in mammalian cells	experimental study	key study	1 (reliable without restriction)				ivtCA	clastogen	clastogen
44_0	17852-98-1	cc3b674f-780f-414f-88c3-fa18580a05fb	b00f5502-f2a1-4e81-b4ae-109249a9f856	[{'key': 'b00f5502-f2a1-4e81-b4ae-109249a9f856/cc3b674f-780f-414f-88c3-fa18580a05fb', 'definition': 'ENDPOINT_STUDY_RECORD.GeneticToxicityVitro', 'definitionVersion': '8.0', 'parentKey': '327d538e-2cfa-48f4-946c-4128f1f08f13/cc3b674f-780f-414f-88c3-fa18580a05fb', 'parentDefinition': 'SUBSTANCE', 'parentDefinitionVersion': '8.0', 'order': 7, 'createdOn': '2023-06-03T22:17:20Z', 'modifiedOn': '2022…	0	89138a65-e7ff-4854-977f-308bacbe6f1e	FALSE	other:	with and without	negative	no cytotoxicity, but tested up to precipitating concentrations	valid	not examined	valid	in vitro gene mutation study in bacteria	read-across from supporting substance (structural analogue or surrogate)	key study		c9a8a418-c7c2-46cc-ab37-93c99466df20	read-across source	b6dd701b-7837-441d-902e-1fe75bb15b44/cc3b674f-780f-414f-88c3-fa18580a05fb	other	other	other
45_0	17852-98-1	cc3b674f-780f-414f-88c3-fa18580a05fb	aed3de70-e07a-407f-9637-62cf188cb28f	[{'key': 'aed3de70-e07a-407f-9637-62cf188cb28f/cc3b674f-780f-414f-88c3-fa18580a05fb', 'definition': 'ENDPOINT_STUDY_RECORD.GeneticToxicityVitro', 'definitionVersion': '8.0', 'parentKey': '327d538e-2cfa-48f4-946c-4128f1f08f13/cc3b674f-780f-414f-88c3-fa18580a05fb', 'parentDefinition': 'SUBSTANCE', 'parentDefinitionVersion': '8.0', 'order': 8, 'createdOn': '2023-06-03T22:17:20Z', 'modifiedOn': '2022…	0	a4c81f83-8339-418d-b04d-3f233469e806	FALSE	Chinese hamster lung fibroblasts (V79)	with and without	negative	no cytotoxicity, but tested up to precipitating concentrations	valid	not valid	valid	in vitro gene mutation study in mammalian cells	read-across from supporting substance (structural analogue or surrogate)	key study		1d1b223b-6cc7-403f-adeb-df1c96f2cdab	read-across source	acc45c76-6303-412e-b6d3-67882e7eacf9/cc3b674f-780f-414f-88c3-fa18580a05fb	ivt_gene_mutation	gene_mutation	other
46_0	17852-98-1	cc3b674f-780f-414f-88c3-fa18580a05fb	d21a57a2-5a32-454f-a4af-04ffc9acfe8f	[{'key': 'd21a57a2-5a32-454f-a4af-04ffc9acfe8f/cc3b674f-780f-414f-88c3-fa18580a05fb', 'definition': 'ENDPOINT_STUDY_RECORD.GeneticToxicityVitro', 'definitionVersion': '8.0', 'parentKey': '327d538e-2cfa-48f4-946c-4128f1f08f13/cc3b674f-780f-414f-88c3-fa18580a05fb', 'parentDefinition': 'SUBSTANCE', 'parentDefinitionVersion': '8.0', 'order': 9, 'createdOn': '2023-06-03T22:17:20Z', 'modifiedOn': '2022…	0	8eb91940-e5e9-4b24-bfa6-b9ed7ce04fad	FALSE	Chinese hamster Ovary (CHO)	with and without	negative	no cytotoxicity, but tested up to precipitating concentrations	valid	not examined	valid	in vitro chromosome aberration study in mammalian cells	read-across from supporting substance (structural analogue or surrogate)	key study		43fac6d6-f0de-46df-a73f-405e9c429adc	read-across source	e02debf6-7749-44ca-a754-42ba4920b204/cc3b674f-780f-414f-88c3-fa18580a05fb	ivtCA	clastogen	clastogen
47_0	17852-98-1	cc3b674f-780f-414f-88c3-fa18580a05fb	b6dd701b-7837-441d-902e-1fe75bb15b44	[{'key': 'b6dd701b-7837-441d-902e-1fe75bb15b44/cc3b674f-780f-414f-88c3-fa18580a05fb', 'definition': 'ENDPOINT_STUDY_RECORD.GeneticToxicityVitro', 'definitionVersion': '8.0', 'parentKey': '327d538e-2cfa-48f4-946c-4128f1f08f13/cc3b674f-780f-414f-88c3-fa18580a05fb', 'parentDefinition': 'SUBSTANCE', 'parentDefinitionVersion': '8.0', 'order': 10, 'createdOn': '2023-06-03T22:17:20Z', 'modifiedOn': '202…	0	753edb07-1e6e-4b2b-af30-875963b9fd5b	FALSE	other:	with and without	negative	not specified	not specified	not examined	not specified	in vitro gene mutation study in bacteria	experimental study	supporting study	4 (not assignable)				other	other	other
48_0	1229-55-6	dd99fb43-8c10-4fdf-b62a-3857908eb1e5	ff3eb7ec-e961-41e6-bcf1-17b11b1cb59d	[{'key': 'ff3eb7ec-e961-41e6-bcf1-17b11b1cb59d/dd99fb43-8c10-4fdf-b62a-3857908eb1e5', 'definition': 'ENDPOINT_STUDY_RECORD.GeneticToxicityVitro', 'definitionVersion': '8.0', 'parentKey': 'af953e97-d942-41fe-9dc8-576ea0cafa99/dd99fb43-8c10-4fdf-b62a-3857908eb1e5', 'parentDefinition': 'SUBSTANCE', 'parentDefinitionVersion': '8.0', 'order': 1, 'createdOn': '2023-06-03T23:56:03Z', 'modifiedOn': '2017…	0	6b9b1970-979c-4bda-b168-86ffa25557b6	FALSE	S. typhimurium, other:	with and without	negative	not specified	valid	not specified	valid	in vitro gene mutation study in bacteria	experimental study	key study	2 (reliable with restrictions)				Ames	Ames	Ames
49_0	1229-55-6	dd99fb43-8c10-4fdf-b62a-3857908eb1e5	7568f4b4-e7b8-46ef-bfc7-4f9a5ab5b62f	[{'key': '7568f4b4-e7b8-46ef-bfc7-4f9a5ab5b62f/dd99fb43-8c10-4fdf-b62a-3857908eb1e5', 'definition': 'ENDPOINT_STUDY_RECORD.GeneticToxicityVitro', 'definitionVersion': '8.0', 'parentKey': 'af953e97-d942-41fe-9dc8-576ea0cafa99/dd99fb43-8c10-4fdf-b62a-3857908eb1e5', 'parentDefinition': 'SUBSTANCE', 'parentDefinitionVersion': '8.0', 'order': 2, 'createdOn': '2023-06-03T23:56:03Z', 'modifiedOn': '2017…	0	6b9b1970-979c-4bda-b168-86ffa25557b6	FALSE	S. typhimurium, other:	with	negative	not specified	not specified	not specified	valid	in vitro gene mutation study in bacteria	experimental study	supporting study	2 (reliable with restrictions)				Ames	Ames	Ames
50_0	1229-55-6	dd99fb43-8c10-4fdf-b62a-3857908eb1e5	92bc9707-5023-4aec-8249-b4955f37df14	[{'key': '92bc9707-5023-4aec-8249-b4955f37df14/dd99fb43-8c10-4fdf-b62a-3857908eb1e5', 'definition': 'ENDPOINT_STUDY_RECORD.GeneticToxicityVitro', 'definitionVersion': '8.0', 'parentKey': 'af953e97-d942-41fe-9dc8-576ea0cafa99/dd99fb43-8c10-4fdf-b62a-3857908eb1e5', 'parentDefinition': 'SUBSTANCE', 'parentDefinitionVersion': '8.0', 'order': 3, 'createdOn': '2023-06-03T23:56:03Z', 'modifiedOn': '2017…	0	5ae09d1e-2c3c-416c-993b-7f965ddf67f9	FALSE	Chinese hamster Ovary (CHO)	with and without	negative	not specified	valid	not specified	valid	in vitro chromosome aberration study in mammalian cells	experimental study	supporting study	2 (reliable with restrictions)				ivtCA	clastogen	clastogen
51_0	1229-55-6	dd99fb43-8c10-4fdf-b62a-3857908eb1e5	b0918c7e-82c8-4ba0-be55-4aa49188463d	[{'key': 'b0918c7e-82c8-4ba0-be55-4aa49188463d/dd99fb43-8c10-4fdf-b62a-3857908eb1e5', 'definition': 'ENDPOINT_STUDY_RECORD.GeneticToxicityVitro', 'definitionVersion': '8.0', 'parentKey': 'af953e97-d942-41fe-9dc8-576ea0cafa99/dd99fb43-8c10-4fdf-b62a-3857908eb1e5', 'parentDefinition': 'SUBSTANCE', 'parentDefinitionVersion': '8.0', 'order': 4, 'createdOn': '2023-06-03T23:56:03Z', 'modifiedOn': '2017…	0	5ae09d1e-2c3c-416c-993b-7f965ddf67f9	FALSE	Chinese hamster Ovary (CHO)	with and without	negative	cytotoxicity	not specified	not specified	valid	in vitro gene mutation study in mammalian cells	experimental study	supporting study	2 (reliable with restrictions)				ivt_gene_mutation	gene_mutation	other
52_0	1229-55-6	dd99fb43-8c10-4fdf-b62a-3857908eb1e5	0254c68c-ffc2-4fa8-a600-26fcd039edac	[{'key': '0254c68c-ffc2-4fa8-a600-26fcd039edac/dd99fb43-8c10-4fdf-b62a-3857908eb1e5', 'definition': 'ENDPOINT_STUDY_RECORD.GeneticToxicityVitro', 'definitionVersion': '8.0', 'parentKey': 'af953e97-d942-41fe-9dc8-576ea0cafa99/dd99fb43-8c10-4fdf-b62a-3857908eb1e5', 'parentDefinition': 'SUBSTANCE', 'parentDefinitionVersion': '8.0', 'order': 5, 'createdOn': '2023-06-03T23:56:03Z', 'modifiedOn': '2017…	0	5ae09d1e-2c3c-416c-993b-7f965ddf67f9	FALSE	Chinese hamster Ovary (CHO)	with and without	positive	not specified	valid	not specified	valid	in vitro DNA damage and/or repair study	experimental study	supporting study	2 (reliable with restrictions)				DNA damage/repair	other	other
53_0	1229-55-6	dd99fb43-8c10-4fdf-b62a-3857908eb1e5	80beff3c-9798-4722-8364-ba0716173eac	[{'key': '80beff3c-9798-4722-8364-ba0716173eac/dd99fb43-8c10-4fdf-b62a-3857908eb1e5', 'definition': 'ENDPOINT_STUDY_RECORD.GeneticToxicityVitro', 'definitionVersion': '8.0', 'parentKey': 'af953e97-d942-41fe-9dc8-576ea0cafa99/dd99fb43-8c10-4fdf-b62a-3857908eb1e5', 'parentDefinition': 'SUBSTANCE', 'parentDefinitionVersion': '8.0', 'order': 6, 'createdOn': '2023-06-03T23:56:03Z', 'modifiedOn': '2017…	0	a36a3a6a-d6f2-436b-8e15-4ba3cdc6dd6b	FALSE	mouse lymphoma L5178Y cells	with and without	negative	not specified	valid	not specified	valid	in vitro gene mutation study in mammalian cells	experimental study	supporting study	2 (reliable with restrictions)				ivt_gene_mutation	gene_mutation	other
54_0	1229-55-6	dd99fb43-8c10-4fdf-b62a-3857908eb1e5	33cd6842-52b0-4dba-a125-c382e68b323a	[{'key': '33cd6842-52b0-4dba-a125-c382e68b323a/dd99fb43-8c10-4fdf-b62a-3857908eb1e5', 'definition': 'ENDPOINT_STUDY_RECORD.GeneticToxicityVitro', 'definitionVersion': '8.0', 'parentKey': 'af953e97-d942-41fe-9dc8-576ea0cafa99/dd99fb43-8c10-4fdf-b62a-3857908eb1e5', 'parentDefinition': 'SUBSTANCE', 'parentDefinitionVersion': '8.0', 'order': 7, 'createdOn': '2023-06-03T23:56:03Z', 'modifiedOn': '2017…	0	f0ad708c-262c-49ba-a6b2-838705f77df7	FALSE	S. typhimurium, other:	with and without	negative	not specified	valid	not specified	valid	in vitro gene mutation study in bacteria	experimental study	supporting study	4 (not assignable)				Ames	Ames	Ames
54_1	1229-55-6	dd99fb43-8c10-4fdf-b62a-3857908eb1e5	33cd6842-52b0-4dba-a125-c382e68b323a	[{'key': '33cd6842-52b0-4dba-a125-c382e68b323a/dd99fb43-8c10-4fdf-b62a-3857908eb1e5', 'definition': 'ENDPOINT_STUDY_RECORD.GeneticToxicityVitro', 'definitionVersion': '8.0', 'parentKey': 'af953e97-d942-41fe-9dc8-576ea0cafa99/dd99fb43-8c10-4fdf-b62a-3857908eb1e5', 'parentDefinition': 'SUBSTANCE', 'parentDefinitionVersion': '8.0', 'order': 7, 'createdOn': '2023-06-03T23:56:03Z', 'modifiedOn': '2017…	1	7c0f05b7-b80f-4d37-9094-71413beb9b57	FALSE	S. typhimurium, other:	without	negative	not specified	valid	not specified	valid	in vitro gene mutation study in bacteria	experimental study	supporting study	4 (not assignable)				Ames	Ames	Ames
54_2	1229-55-6	dd99fb43-8c10-4fdf-b62a-3857908eb1e5	33cd6842-52b0-4dba-a125-c382e68b323a	[{'key': '33cd6842-52b0-4dba-a125-c382e68b323a/dd99fb43-8c10-4fdf-b62a-3857908eb1e5', 'definition': 'ENDPOINT_STUDY_RECORD.GeneticToxicityVitro', 'definitionVersion': '8.0', 'parentKey': 'af953e97-d942-41fe-9dc8-576ea0cafa99/dd99fb43-8c10-4fdf-b62a-3857908eb1e5', 'parentDefinition': 'SUBSTANCE', 'parentDefinitionVersion': '8.0', 'order': 7, 'createdOn': '2023-06-03T23:56:03Z', 'modifiedOn': '2017…	2	f92b636e-e64e-4f0d-8b67-6574e5fc27b9	FALSE	S. typhimurium, other:	with	ambiguous	not specified	valid	not specified	valid	in vitro gene mutation study in bacteria	experimental study	supporting study	4 (not assignable)				Ames	Ames	Ames
54_3	1229-55-6	dd99fb43-8c10-4fdf-b62a-3857908eb1e5	33cd6842-52b0-4dba-a125-c382e68b323a	[{'key': '33cd6842-52b0-4dba-a125-c382e68b323a/dd99fb43-8c10-4fdf-b62a-3857908eb1e5', 'definition': 'ENDPOINT_STUDY_RECORD.GeneticToxicityVitro', 'definitionVersion': '8.0', 'parentKey': 'af953e97-d942-41fe-9dc8-576ea0cafa99/dd99fb43-8c10-4fdf-b62a-3857908eb1e5', 'parentDefinition': 'SUBSTANCE', 'parentDefinitionVersion': '8.0', 'order': 7, 'createdOn': '2023-06-03T23:56:03Z', 'modifiedOn': '2017…	3	52d1ede2-3fe1-4548-b72c-8f77ac8621b3	FALSE	S. typhimurium TA 100	with	positive	not specified	valid	not specified	valid	in vitro gene mutation study in bacteria	experimental study	supporting study	4 (not assignable)				Ames	Ames	Ames
55_0	1229-55-6	dd99fb43-8c10-4fdf-b62a-3857908eb1e5	d4fe3ee1-8889-4680-8576-0116dc979b86	[{'key': 'd4fe3ee1-8889-4680-8576-0116dc979b86/dd99fb43-8c10-4fdf-b62a-3857908eb1e5', 'definition': 'ENDPOINT_STUDY_RECORD.GeneticToxicityVitro', 'definitionVersion': '8.0', 'parentKey': 'af953e97-d942-41fe-9dc8-576ea0cafa99/dd99fb43-8c10-4fdf-b62a-3857908eb1e5', 'parentDefinition': 'SUBSTANCE', 'parentDefinitionVersion': '8.0', 'order': 8, 'createdOn': '2023-06-03T23:56:03Z', 'modifiedOn': '2017…	0	a36a3a6a-d6f2-436b-8e15-4ba3cdc6dd6b	FALSE	S. typhimurium, other:	with and without	negative	cytotoxicity	not specified	not specified	not specified	in vitro gene mutation study in bacteria	experimental study	supporting study	4 (not assignable)				Ames	Ames	Ames
56_0	2611-82-7	0558263c-ce95-4c77-abea-8f5ed1a7ce72	565c59b9-ec8f-454b-add0-8d85b627f0c6	[{'key': '565c59b9-ec8f-454b-add0-8d85b627f0c6/0558263c-ce95-4c77-abea-8f5ed1a7ce72', 'definition': 'ENDPOINT_STUDY_RECORD.GeneticToxicityVitro', 'definitionVersion': '8.0', 'parentKey': '41ad69a0-f90c-41a8-98cf-40da17d62a7b/0558263c-ce95-4c77-abea-8f5ed1a7ce72', 'parentDefinition': 'SUBSTANCE', 'parentDefinitionVersion': '8.0', 'order': 1, 'createdOn': '2023-06-04T07:42:36Z', 'modifiedOn': '2020…	0	e5a29bfa-c01b-4d8e-baad-7aebe914a47a	FALSE	other:	with and without	negative	no cytotoxicity		valid	valid	in vitro gene mutation study in bacteria	experimental study	key study	1 (reliable without restriction)				other	other	other
57_0	2611-82-7	0558263c-ce95-4c77-abea-8f5ed1a7ce72	06baf8b3-7919-45cf-af96-636e4b135b30	[{'key': '06baf8b3-7919-45cf-af96-636e4b135b30/0558263c-ce95-4c77-abea-8f5ed1a7ce72', 'definition': 'ENDPOINT_STUDY_RECORD.GeneticToxicityVitro', 'definitionVersion': '8.0', 'parentKey': '41ad69a0-f90c-41a8-98cf-40da17d62a7b/0558263c-ce95-4c77-abea-8f5ed1a7ce72', 'parentDefinition': 'SUBSTANCE', 'parentDefinitionVersion': '8.0', 'order': 2, 'createdOn': '2023-06-04T07:42:36Z', 'modifiedOn': '2020…	0	32f7b8c9-aae8-4803-9256-940ff744a7d8	FALSE	mouse lymphoma L5178Y cells	with and without	negative	no cytotoxicity	valid	not applicable	valid	in vitro gene mutation study in mammalian cells	experimental study	key study	2 (reliable with restrictions)				ivt_gene_mutation	gene_mutation	other
58_0	2611-82-7	0558263c-ce95-4c77-abea-8f5ed1a7ce72	0138096d-41dc-4970-9224-44939ee8f9e1	[{'key': '0138096d-41dc-4970-9224-44939ee8f9e1/0558263c-ce95-4c77-abea-8f5ed1a7ce72', 'definition': 'ENDPOINT_STUDY_RECORD.GeneticToxicityVitro', 'definitionVersion': '8.0', 'parentKey': '41ad69a0-f90c-41a8-98cf-40da17d62a7b/0558263c-ce95-4c77-abea-8f5ed1a7ce72', 'parentDefinition': 'SUBSTANCE', 'parentDefinitionVersion': '8.0', 'order': 3, 'createdOn': '2023-06-04T07:42:36Z', 'modifiedOn': '2020…	0	e8bc5eed-23b4-4952-aa00-2301bf1c3113	FALSE	Chinese hamster lung fibroblasts (V79)	without	positive	not specified	valid	valid	not applicable	in vitro chromosome aberration study in mammalian cells	experimental study	key study	2 (reliable with restrictions)				ivtCA	clastogen	clastogen
59_0	2611-82-7	0558263c-ce95-4c77-abea-8f5ed1a7ce72	6a81eb06-3d94-49d5-9a96-acfbdb4b1a2a	[{'key': '6a81eb06-3d94-49d5-9a96-acfbdb4b1a2a/0558263c-ce95-4c77-abea-8f5ed1a7ce72', 'definition': 'ENDPOINT_STUDY_RECORD.GeneticToxicityVitro', 'definitionVersion': '8.0', 'parentKey': '41ad69a0-f90c-41a8-98cf-40da17d62a7b/0558263c-ce95-4c77-abea-8f5ed1a7ce72', 'parentDefinition': 'SUBSTANCE', 'parentDefinitionVersion': '8.0', 'order': 4, 'createdOn': '2023-06-04T07:42:36Z', 'modifiedOn': '2020…	0	82cca09c-50ee-4064-8e2d-7adffadfb8e3	FALSE	S. typhimurium, other:	with and without	negative	no cytotoxicity	valid	not applicable	valid	in vitro gene mutation study in bacteria	experimental study	supporting study	2 (reliable with restrictions)				Ames	Ames	Ames
59_1	2611-82-7	0558263c-ce95-4c77-abea-8f5ed1a7ce72	6a81eb06-3d94-49d5-9a96-acfbdb4b1a2a	[{'key': '6a81eb06-3d94-49d5-9a96-acfbdb4b1a2a/0558263c-ce95-4c77-abea-8f5ed1a7ce72', 'definition': 'ENDPOINT_STUDY_RECORD.GeneticToxicityVitro', 'definitionVersion': '8.0', 'parentKey': '41ad69a0-f90c-41a8-98cf-40da17d62a7b/0558263c-ce95-4c77-abea-8f5ed1a7ce72', 'parentDefinition': 'SUBSTANCE', 'parentDefinitionVersion': '8.0', 'order': 4, 'createdOn': '2023-06-04T07:42:36Z', 'modifiedOn': '2020…	1	5da42dae-5c4d-4453-a5fe-d108fb6559ff	FALSE	S. typhimurium, other:	with	negative	no cytotoxicity	valid	not applicable	valid	in vitro gene mutation study in bacteria	experimental study	supporting study	2 (reliable with restrictions)				Ames	Ames	Ames
60_0	6358-31-2	4b004374-b0e2-46b1-8db6-4a00a1412b53	3a4636fa-afe9-4b50-a2cc-857f74d0fc79	[{'key': '3a4636fa-afe9-4b50-a2cc-857f74d0fc79/4b004374-b0e2-46b1-8db6-4a00a1412b53', 'definition': 'ENDPOINT_STUDY_RECORD.GeneticToxicityVitro', 'definitionVersion': '8.0', 'parentKey': '0b6e3bbe-2ebd-4755-a97b-001a08e654ab/4b004374-b0e2-46b1-8db6-4a00a1412b53', 'parentDefinition': 'SUBSTANCE', 'parentDefinitionVersion': '8.0', 'order': 1, 'createdOn': '2023-06-04T01:22:26Z', 'modifiedOn': '2021…	0	919f6966-2bfb-4d17-a33c-0a54421f23f7	TRUE	S. typhimurium TA 1535, TA 1537, TA 98 and TA 100	with and without	negative	cytotoxicity	valid	valid	valid	in vitro gene mutation study in bacteria	experimental study	key study	1 (reliable without restriction)				Ames	Ames	Ames
60_1	6358-31-2	4b004374-b0e2-46b1-8db6-4a00a1412b53	3a4636fa-afe9-4b50-a2cc-857f74d0fc79	[{'key': '3a4636fa-afe9-4b50-a2cc-857f74d0fc79/4b004374-b0e2-46b1-8db6-4a00a1412b53', 'definition': 'ENDPOINT_STUDY_RECORD.GeneticToxicityVitro', 'definitionVersion': '8.0', 'parentKey': '0b6e3bbe-2ebd-4755-a97b-001a08e654ab/4b004374-b0e2-46b1-8db6-4a00a1412b53', 'parentDefinition': 'SUBSTANCE', 'parentDefinitionVersion': '8.0', 'order': 1, 'createdOn': '2023-06-04T01:22:26Z', 'modifiedOn': '2021…	1	07f88224-a5a9-43cb-8e56-c5f0d3914458	TRUE	E. coli WP2 uvr A	with and without	negative	no cytotoxicity	valid	valid	valid	in vitro gene mutation study in bacteria	experimental study	key study	1 (reliable without restriction)				Ames	Ames	Ames
61_0	6358-31-2	4b004374-b0e2-46b1-8db6-4a00a1412b53	54d6f2d9-ac10-436f-891a-0547461c614e	[{'key': '54d6f2d9-ac10-436f-891a-0547461c614e/4b004374-b0e2-46b1-8db6-4a00a1412b53', 'definition': 'ENDPOINT_STUDY_RECORD.GeneticToxicityVitro', 'definitionVersion': '8.0', 'parentKey': '0b6e3bbe-2ebd-4755-a97b-001a08e654ab/4b004374-b0e2-46b1-8db6-4a00a1412b53', 'parentDefinition': 'SUBSTANCE', 'parentDefinitionVersion': '8.0', 'order': 2, 'createdOn': '2023-06-04T01:22:26Z', 'modifiedOn': '2021…	0	03115e3c-d756-4a60-b912-a541797d692a	TRUE	Chinese hamster lung fibroblasts (V79)	with and without	negative	no cytotoxicity	valid		valid	in vitro / micronucleus study	experimental study	key study	1 (reliable without restriction)				ivtCA/ivTMN	clastogen	clastogen
62_0	6358-31-2	4b004374-b0e2-46b1-8db6-4a00a1412b53	fc3e65e4-0cb4-4ea8-9438-d0b0b31123f6	[{'key': 'fc3e65e4-0cb4-4ea8-9438-d0b0b31123f6/4b004374-b0e2-46b1-8db6-4a00a1412b53', 'definition': 'ENDPOINT_STUDY_RECORD.GeneticToxicityVitro', 'definitionVersion': '8.0', 'parentKey': '0b6e3bbe-2ebd-4755-a97b-001a08e654ab/4b004374-b0e2-46b1-8db6-4a00a1412b53', 'parentDefinition': 'SUBSTANCE', 'parentDefinitionVersion': '8.0', 'order': 3, 'createdOn': '2023-06-04T01:22:26Z', 'modifiedOn': '2021…	0	b9f73922-cc52-45de-8477-c9d779cb820c	TRUE	mouse lymphoma L5178Y cells	with and without	negative	no cytotoxicity	valid	not specified	valid	in vitro gene mutation study in mammalian cells	experimental study	key study	2 (reliable with restrictions)	849f20d4-40c8-43a2-b69c-1792a7aa05c2	reference to same study		ivt_gene_mutation	gene_mutation	other
63_0	6358-31-2	4b004374-b0e2-46b1-8db6-4a00a1412b53	4dad73e1-5a83-4a20-bc2f-0e842de4de3a	[{'key': '4dad73e1-5a83-4a20-bc2f-0e842de4de3a/4b004374-b0e2-46b1-8db6-4a00a1412b53', 'definition': 'ENDPOINT_STUDY_RECORD.GeneticToxicityVitro', 'definitionVersion': '8.0', 'parentKey': '0b6e3bbe-2ebd-4755-a97b-001a08e654ab/4b004374-b0e2-46b1-8db6-4a00a1412b53', 'parentDefinition': 'SUBSTANCE', 'parentDefinitionVersion': '8.0', 'order': 4, 'createdOn': '2023-06-04T01:22:26Z', 'modifiedOn': '2021…	0	7410f436-6ec4-45d6-948b-6e7bb4e03326	FALSE	S. typhimurium TA 1535	with and without	negative	no cytotoxicity	valid	not specified	valid	in vitro gene mutation study in bacteria	experimental study	supporting study	2 (reliable with restrictions)				Ames	Ames	Ames
63_1	6358-31-2	4b004374-b0e2-46b1-8db6-4a00a1412b53	4dad73e1-5a83-4a20-bc2f-0e842de4de3a	[{'key': '4dad73e1-5a83-4a20-bc2f-0e842de4de3a/4b004374-b0e2-46b1-8db6-4a00a1412b53', 'definition': 'ENDPOINT_STUDY_RECORD.GeneticToxicityVitro', 'definitionVersion': '8.0', 'parentKey': '0b6e3bbe-2ebd-4755-a97b-001a08e654ab/4b004374-b0e2-46b1-8db6-4a00a1412b53', 'parentDefinition': 'SUBSTANCE', 'parentDefinitionVersion': '8.0', 'order': 4, 'createdOn': '2023-06-04T01:22:26Z', 'modifiedOn': '2021…	1	8e4fd9b8-3715-4020-ac76-dd205eaab4a1	FALSE	S. typhimurium TA 100	with and without	negative	no cytotoxicity	valid	not specified	valid	in vitro gene mutation study in bacteria	experimental study	supporting study	2 (reliable with restrictions)				Ames	Ames	Ames
63_2	6358-31-2	4b004374-b0e2-46b1-8db6-4a00a1412b53	4dad73e1-5a83-4a20-bc2f-0e842de4de3a	[{'key': '4dad73e1-5a83-4a20-bc2f-0e842de4de3a/4b004374-b0e2-46b1-8db6-4a00a1412b53', 'definition': 'ENDPOINT_STUDY_RECORD.GeneticToxicityVitro', 'definitionVersion': '8.0', 'parentKey': '0b6e3bbe-2ebd-4755-a97b-001a08e654ab/4b004374-b0e2-46b1-8db6-4a00a1412b53', 'parentDefinition': 'SUBSTANCE', 'parentDefinitionVersion': '8.0', 'order': 4, 'createdOn': '2023-06-04T01:22:26Z', 'modifiedOn': '2021…	2	ffc8c2ed-1fb8-4dff-8593-d4822e799520	FALSE	S. typhimurium TA 98	with and without	negative	no cytotoxicity	valid	not specified	valid	in vitro gene mutation study in bacteria	experimental study	supporting study	2 (reliable with restrictions)				Ames	Ames	Ames
63_3	6358-31-2	4b004374-b0e2-46b1-8db6-4a00a1412b53	4dad73e1-5a83-4a20-bc2f-0e842de4de3a	[{'key': '4dad73e1-5a83-4a20-bc2f-0e842de4de3a/4b004374-b0e2-46b1-8db6-4a00a1412b53', 'definition': 'ENDPOINT_STUDY_RECORD.GeneticToxicityVitro', 'definitionVersion': '8.0', 'parentKey': '0b6e3bbe-2ebd-4755-a97b-001a08e654ab/4b004374-b0e2-46b1-8db6-4a00a1412b53', 'parentDefinition': 'SUBSTANCE', 'parentDefinitionVersion': '8.0', 'order': 4, 'createdOn': '2023-06-04T01:22:26Z', 'modifiedOn': '2021…	3	226338bd-36e8-4dd3-8b34-88363abe5f05	FALSE	S. typhimurium TA 97	with and without	negative	no cytotoxicity	valid	not specified	valid	in vitro gene mutation study in bacteria	experimental study	supporting study	2 (reliable with restrictions)				Ames	Ames	Ames
64_0	6358-31-2	4b004374-b0e2-46b1-8db6-4a00a1412b53	b551b541-10df-42ff-8fd5-379ad8a8dd0c	[{'key': 'b551b541-10df-42ff-8fd5-379ad8a8dd0c/4b004374-b0e2-46b1-8db6-4a00a1412b53', 'definition': 'ENDPOINT_STUDY_RECORD.GeneticToxicityVitro', 'definitionVersion': '8.0', 'parentKey': '0b6e3bbe-2ebd-4755-a97b-001a08e654ab/4b004374-b0e2-46b1-8db6-4a00a1412b53', 'parentDefinition': 'SUBSTANCE', 'parentDefinitionVersion': '8.0', 'order': 5, 'createdOn': '2023-06-04T01:22:26Z', 'modifiedOn': '2021…	0	f6a42194-6782-4b0b-b929-7912b6ecba41	FALSE	S. typhimurium TA 1538	with and without	negative	cytotoxicity	valid	not specified	valid	in vitro gene mutation study in bacteria	experimental study	supporting study	2 (reliable with restrictions)	c4991421-0142-4f52-b86b-63830bef63fc	reference to same study		Ames	Ames	Ames
64_1	6358-31-2	4b004374-b0e2-46b1-8db6-4a00a1412b53	b551b541-10df-42ff-8fd5-379ad8a8dd0c	[{'key': 'b551b541-10df-42ff-8fd5-379ad8a8dd0c/4b004374-b0e2-46b1-8db6-4a00a1412b53', 'definition': 'ENDPOINT_STUDY_RECORD.GeneticToxicityVitro', 'definitionVersion': '8.0', 'parentKey': '0b6e3bbe-2ebd-4755-a97b-001a08e654ab/4b004374-b0e2-46b1-8db6-4a00a1412b53', 'parentDefinition': 'SUBSTANCE', 'parentDefinitionVersion': '8.0', 'order': 5, 'createdOn': '2023-06-04T01:22:26Z', 'modifiedOn': '2021…	1	0347bf1e-b53c-4a43-bba3-8bd1d0c4803b	FALSE	S. typhimurium TA 1535, TA 1537, TA 98 and TA 100	with and without	negative	cytotoxicity	valid	not specified	valid	in vitro gene mutation study in bacteria	experimental study	supporting study	2 (reliable with restrictions)	c4991421-0142-4f52-b86b-63830bef63fc	reference to same study		Ames	Ames	Ames
65_0	6358-31-2	4b004374-b0e2-46b1-8db6-4a00a1412b53	d6a1ab54-77e9-4cc4-9f1a-2280697c6f75	[{'key': 'd6a1ab54-77e9-4cc4-9f1a-2280697c6f75/4b004374-b0e2-46b1-8db6-4a00a1412b53', 'definition': 'ENDPOINT_STUDY_RECORD.GeneticToxicityVitro', 'definitionVersion': '8.0', 'parentKey': '0b6e3bbe-2ebd-4755-a97b-001a08e654ab/4b004374-b0e2-46b1-8db6-4a00a1412b53', 'parentDefinition': 'SUBSTANCE', 'parentDefinitionVersion': '8.0', 'order': 6, 'createdOn': '2023-06-04T01:22:26Z', 'modifiedOn': '2021…	0	f382b4ca-bd19-4181-8ff0-ce549aa91ff6	FALSE	S. typhimurium TA 1535, TA 1537, TA 98 and TA 100	with and without	negative	no cytotoxicity	valid	not specified	valid	in vitro gene mutation study in bacteria	experimental study	supporting study	2 (reliable with restrictions)				Ames	Ames	Ames
65_1	6358-31-2	4b004374-b0e2-46b1-8db6-4a00a1412b53	d6a1ab54-77e9-4cc4-9f1a-2280697c6f75	[{'key': 'd6a1ab54-77e9-4cc4-9f1a-2280697c6f75/4b004374-b0e2-46b1-8db6-4a00a1412b53', 'definition': 'ENDPOINT_STUDY_RECORD.GeneticToxicityVitro', 'definitionVersion': '8.0', 'parentKey': '0b6e3bbe-2ebd-4755-a97b-001a08e654ab/4b004374-b0e2-46b1-8db6-4a00a1412b53', 'parentDefinition': 'SUBSTANCE', 'parentDefinitionVersion': '8.0', 'order': 6, 'createdOn': '2023-06-04T01:22:26Z', 'modifiedOn': '2021…	1	bde3232f-4947-4d86-9609-a71975271512	FALSE	S. typhimurium TA 1538	with and without	negative	no cytotoxicity	valid	not specified	valid	in vitro gene mutation study in bacteria	experimental study	supporting study	2 (reliable with restrictions)				Ames	Ames	Ames
65_2	6358-31-2	4b004374-b0e2-46b1-8db6-4a00a1412b53	d6a1ab54-77e9-4cc4-9f1a-2280697c6f75	[{'key': 'd6a1ab54-77e9-4cc4-9f1a-2280697c6f75/4b004374-b0e2-46b1-8db6-4a00a1412b53', 'definition': 'ENDPOINT_STUDY_RECORD.GeneticToxicityVitro', 'definitionVersion': '8.0', 'parentKey': '0b6e3bbe-2ebd-4755-a97b-001a08e654ab/4b004374-b0e2-46b1-8db6-4a00a1412b53', 'parentDefinition': 'SUBSTANCE', 'parentDefinitionVersion': '8.0', 'order': 6, 'createdOn': '2023-06-04T01:22:26Z', 'modifiedOn': '2021…	2	f29cfcd6-ad17-46dd-9b7c-9fb16d24fd4a	FALSE	E. coli WP2 uvr A	with and without	negative	no cytotoxicity	valid	not specified	valid	in vitro gene mutation study in bacteria	experimental study	supporting study	2 (reliable with restrictions)				Ames	Ames	Ames
66_0	6358-31-2	4b004374-b0e2-46b1-8db6-4a00a1412b53	f5ec2f96-f1ee-4c2e-9f41-20b2df2fdf8d	[{'key': 'f5ec2f96-f1ee-4c2e-9f41-20b2df2fdf8d/4b004374-b0e2-46b1-8db6-4a00a1412b53', 'definition': 'ENDPOINT_STUDY_RECORD.GeneticToxicityVitro', 'definitionVersion': '8.0', 'parentKey': '0b6e3bbe-2ebd-4755-a97b-001a08e654ab/4b004374-b0e2-46b1-8db6-4a00a1412b53', 'parentDefinition': 'SUBSTANCE', 'parentDefinitionVersion': '8.0', 'order': 7, 'createdOn': '2023-06-04T01:22:26Z', 'modifiedOn': '2021…	0	bfef7e6c-7901-4f9d-863d-b62c1c5189be	FALSE	S. typhimurium TA 1535, TA 1537, TA 98 and TA 100	with and without	negative	no cytotoxicity, but tested up to precipitating concentrations	valid	valid	valid	in vitro gene mutation study in bacteria	experimental study	supporting study	2 (reliable with restrictions)				Ames	Ames	Ames
66_1	6358-31-2	4b004374-b0e2-46b1-8db6-4a00a1412b53	f5ec2f96-f1ee-4c2e-9f41-20b2df2fdf8d	[{'key': 'f5ec2f96-f1ee-4c2e-9f41-20b2df2fdf8d/4b004374-b0e2-46b1-8db6-4a00a1412b53', 'definition': 'ENDPOINT_STUDY_RECORD.GeneticToxicityVitro', 'definitionVersion': '8.0', 'parentKey': '0b6e3bbe-2ebd-4755-a97b-001a08e654ab/4b004374-b0e2-46b1-8db6-4a00a1412b53', 'parentDefinition': 'SUBSTANCE', 'parentDefinitionVersion': '8.0', 'order': 7, 'createdOn': '2023-06-04T01:22:26Z', 'modifiedOn': '2021…	1	902dba42-cd51-4133-9e7d-a7026ac8ccc9	FALSE	E. coli WP2 uvr A	with and without	negative	no cytotoxicity, but tested up to precipitating concentrations	valid	valid	valid	in vitro gene mutation study in bacteria	experimental study	supporting study	2 (reliable with restrictions)				Ames	Ames	Ames
67_0	6358-31-2	4b004374-b0e2-46b1-8db6-4a00a1412b53	25556405-c14a-4528-b367-c3005ea7b3d8	[{'key': '25556405-c14a-4528-b367-c3005ea7b3d8/4b004374-b0e2-46b1-8db6-4a00a1412b53', 'definition': 'ENDPOINT_STUDY_RECORD.GeneticToxicityVitro', 'definitionVersion': '8.0', 'parentKey': '0b6e3bbe-2ebd-4755-a97b-001a08e654ab/4b004374-b0e2-46b1-8db6-4a00a1412b53', 'parentDefinition': 'SUBSTANCE', 'parentDefinitionVersion': '8.0', 'order': 8, 'createdOn': '2023-06-04T01:22:26Z', 'modifiedOn': '2021…	0	bd0949b9-f02b-49d6-b4d7-89643912ef00	FALSE	S. typhimurium TA 1535, TA 1537, TA 98 and TA 100	with and without	negative	cytotoxicity	valid	valid	valid	in vitro gene mutation study in bacteria	experimental study	supporting study	1 (reliable without restriction)				Ames	Ames	Ames
67_1	6358-31-2	4b004374-b0e2-46b1-8db6-4a00a1412b53	25556405-c14a-4528-b367-c3005ea7b3d8	[{'key': '25556405-c14a-4528-b367-c3005ea7b3d8/4b004374-b0e2-46b1-8db6-4a00a1412b53', 'definition': 'ENDPOINT_STUDY_RECORD.GeneticToxicityVitro', 'definitionVersion': '8.0', 'parentKey': '0b6e3bbe-2ebd-4755-a97b-001a08e654ab/4b004374-b0e2-46b1-8db6-4a00a1412b53', 'parentDefinition': 'SUBSTANCE', 'parentDefinitionVersion': '8.0', 'order': 8, 'createdOn': '2023-06-04T01:22:26Z', 'modifiedOn': '2021…	1	4eed3a1a-5b48-49f4-a7a8-55a901d42c84	FALSE	E. coli WP2 uvr A	with and without	negative	no cytotoxicity	valid	valid	valid	in vitro gene mutation study in bacteria	experimental study	supporting study	1 (reliable without restriction)				Ames	Ames	Ames
68_0	980-26-7	76168d5e-de97-4721-9c9f-f5de777e3f97	56a62ead-fad4-4891-8dd8-09c34f4daf7b	[{'key': '56a62ead-fad4-4891-8dd8-09c34f4daf7b/76168d5e-de97-4721-9c9f-f5de777e3f97', 'definition': 'ENDPOINT_STUDY_RECORD.GeneticToxicityVitro', 'definitionVersion': '8.0', 'parentKey': '3e8651e7-d21e-4eac-8cf5-cc6e78370b08/76168d5e-de97-4721-9c9f-f5de777e3f97', 'parentDefinition': 'SUBSTANCE', 'parentDefinitionVersion': '8.0', 'order': 1, 'createdOn': '2023-06-04T04:53:42Z', 'modifiedOn': '2022…	0	b49dfc45-14f9-43f2-b465-a9cfc1659208	TRUE	S. typhimurium TA 1535, TA 1537, TA 98 and TA 100	with and without	negative	no cytotoxicity	valid	valid	valid	in vitro gene mutation study in bacteria	experimental study	key study	1 (reliable without restriction)				Ames	Ames	Ames
68_1	980-26-7	76168d5e-de97-4721-9c9f-f5de777e3f97	56a62ead-fad4-4891-8dd8-09c34f4daf7b	[{'key': '56a62ead-fad4-4891-8dd8-09c34f4daf7b/76168d5e-de97-4721-9c9f-f5de777e3f97', 'definition': 'ENDPOINT_STUDY_RECORD.GeneticToxicityVitro', 'definitionVersion': '8.0', 'parentKey': '3e8651e7-d21e-4eac-8cf5-cc6e78370b08/76168d5e-de97-4721-9c9f-f5de777e3f97', 'parentDefinition': 'SUBSTANCE', 'parentDefinitionVersion': '8.0', 'order': 1, 'createdOn': '2023-06-04T04:53:42Z', 'modifiedOn': '2022…	1	5c4ea2db-3aac-4589-8d8b-f89fbbff309f	TRUE	S. typhimurium TA 102	with and without	negative	no cytotoxicity	valid	valid	valid	in vitro gene mutation study in bacteria	experimental study	key study	1 (reliable without restriction)				Ames	Ames	Ames
69_0	980-26-7	76168d5e-de97-4721-9c9f-f5de777e3f97	f5097725-ff2c-404a-bd4a-e9c7fb2381f8	[{'key': 'f5097725-ff2c-404a-bd4a-e9c7fb2381f8/76168d5e-de97-4721-9c9f-f5de777e3f97', 'definition': 'ENDPOINT_STUDY_RECORD.GeneticToxicityVitro', 'definitionVersion': '8.0', 'parentKey': '3e8651e7-d21e-4eac-8cf5-cc6e78370b08/76168d5e-de97-4721-9c9f-f5de777e3f97', 'parentDefinition': 'SUBSTANCE', 'parentDefinitionVersion': '8.0', 'order': 2, 'createdOn': '2023-06-04T04:53:42Z', 'modifiedOn': '2022…	0	eeaf4297-c4d2-4424-b534-fd841280c5ab	TRUE	S. typhimurium TA 1535, TA 1537, TA 98 and TA 100	with	negative	no cytotoxicity, but tested up to precipitating concentrations	valid	valid	valid	in vitro gene mutation study in bacteria	experimental study	key study	1 (reliable without restriction)				Ames	Ames	Ames
69_1	980-26-7	76168d5e-de97-4721-9c9f-f5de777e3f97	f5097725-ff2c-404a-bd4a-e9c7fb2381f8	[{'key': 'f5097725-ff2c-404a-bd4a-e9c7fb2381f8/76168d5e-de97-4721-9c9f-f5de777e3f97', 'definition': 'ENDPOINT_STUDY_RECORD.GeneticToxicityVitro', 'definitionVersion': '8.0', 'parentKey': '3e8651e7-d21e-4eac-8cf5-cc6e78370b08/76168d5e-de97-4721-9c9f-f5de777e3f97', 'parentDefinition': 'SUBSTANCE', 'parentDefinitionVersion': '8.0', 'order': 2, 'createdOn': '2023-06-04T04:53:42Z', 'modifiedOn': '2022…	1	ecf52c6c-5440-4c0c-9619-bf2e89de485d	TRUE	S. typhimurium TA 1535, TA 1537, TA 98 and TA 100	without	negative	cytotoxicity	valid	valid	valid	in vitro gene mutation study in bacteria	experimental study	key study	1 (reliable without restriction)				Ames	Ames	Ames
69_2	980-26-7	76168d5e-de97-4721-9c9f-f5de777e3f97	f5097725-ff2c-404a-bd4a-e9c7fb2381f8	[{'key': 'f5097725-ff2c-404a-bd4a-e9c7fb2381f8/76168d5e-de97-4721-9c9f-f5de777e3f97', 'definition': 'ENDPOINT_STUDY_RECORD.GeneticToxicityVitro', 'definitionVersion': '8.0', 'parentKey': '3e8651e7-d21e-4eac-8cf5-cc6e78370b08/76168d5e-de97-4721-9c9f-f5de777e3f97', 'parentDefinition': 'SUBSTANCE', 'parentDefinitionVersion': '8.0', 'order': 2, 'createdOn': '2023-06-04T04:53:42Z', 'modifiedOn': '2022…	2	34230b57-edc5-4788-8052-90d97db32667	TRUE	E. coli WP2 uvr A	with and without	negative	no cytotoxicity, but tested up to precipitating concentrations	valid	valid	valid	in vitro gene mutation study in bacteria	experimental study	key study	1 (reliable without restriction)				Ames	Ames	Ames
70_0	980-26-7	76168d5e-de97-4721-9c9f-f5de777e3f97	a4ebaeb3-33ff-4ba1-b0c7-fc9647c2546e	[{'key': 'a4ebaeb3-33ff-4ba1-b0c7-fc9647c2546e/76168d5e-de97-4721-9c9f-f5de777e3f97', 'definition': 'ENDPOINT_STUDY_RECORD.GeneticToxicityVitro', 'definitionVersion': '8.0', 'parentKey': '3e8651e7-d21e-4eac-8cf5-cc6e78370b08/76168d5e-de97-4721-9c9f-f5de777e3f97', 'parentDefinition': 'SUBSTANCE', 'parentDefinitionVersion': '8.0', 'order': 3, 'createdOn': '2023-06-04T04:53:42Z', 'modifiedOn': '2022…	0	e8e9c697-68cc-4586-853f-7db76c1a7625	TRUE	Chinese hamster lung fibroblasts (V79)	with and without	negative	no cytotoxicity	valid	valid	valid	in vitro gene mutation study in mammalian cells	experimental study	key study	1 (reliable without restriction)				ivt_gene_mutation	gene_mutation	other
72_0	2512-29-0	db0a3b00-9370-4caf-beab-b4e5cdf6e130	4e595adc-b791-4280-90cc-2e00cbebb66a	[{'key': '4e595adc-b791-4280-90cc-2e00cbebb66a/db0a3b00-9370-4caf-beab-b4e5cdf6e130', 'definition': 'ENDPOINT_STUDY_RECORD.GeneticToxicityVitro', 'definitionVersion': '8.0', 'parentKey': 'fd259035-036b-4c47-9e5b-8a4f49056817/db0a3b00-9370-4caf-beab-b4e5cdf6e130', 'parentDefinition': 'SUBSTANCE', 'parentDefinitionVersion': '8.0', 'order': 1, 'createdOn': '2023-06-04T04:58:48Z', 'modifiedOn': '2022…	0	1f8c9308-0d5e-47db-bdca-cd12b5603d02	TRUE	S. typhimurium TA 1535, TA 1537, TA 98 and TA 100	with and without	negative	no cytotoxicity	valid	valid	valid	in vitro gene mutation study in bacteria	experimental study	key study	2 (reliable with restrictions)				Ames	Ames	Ames
73_0	2512-29-0	db0a3b00-9370-4caf-beab-b4e5cdf6e130	ad84e5e0-1eb6-4f16-90e5-437f74a40e40	[{'key': 'ad84e5e0-1eb6-4f16-90e5-437f74a40e40/db0a3b00-9370-4caf-beab-b4e5cdf6e130', 'definition': 'ENDPOINT_STUDY_RECORD.GeneticToxicityVitro', 'definitionVersion': '8.0', 'parentKey': 'fd259035-036b-4c47-9e5b-8a4f49056817/db0a3b00-9370-4caf-beab-b4e5cdf6e130', 'parentDefinition': 'SUBSTANCE', 'parentDefinitionVersion': '8.0', 'order': 2, 'createdOn': '2023-06-04T04:58:48Z', 'modifiedOn': '2022…	0	29f84023-816e-413c-8c17-1d48e486c97b	TRUE	Chinese hamster lung fibroblasts (V79)	with and without	negative	cytotoxicity	valid	not examined	valid	in vitro chromosome aberration study in mammalian cells	experimental study	key study	1 (reliable without restriction)				ivtCA	clastogen	clastogen
74_0	2512-29-0	db0a3b00-9370-4caf-beab-b4e5cdf6e130	39b0fcf8-7a0f-48a6-9aa2-01f4af9d750d	[{'key': '39b0fcf8-7a0f-48a6-9aa2-01f4af9d750d/db0a3b00-9370-4caf-beab-b4e5cdf6e130', 'definition': 'ENDPOINT_STUDY_RECORD.GeneticToxicityVitro', 'definitionVersion': '8.0', 'parentKey': 'fd259035-036b-4c47-9e5b-8a4f49056817/db0a3b00-9370-4caf-beab-b4e5cdf6e130', 'parentDefinition': 'SUBSTANCE', 'parentDefinitionVersion': '8.0', 'order': 3, 'createdOn': '2023-06-04T04:58:48Z', 'modifiedOn': '2022…	0	8366cc10-c33e-4d06-8398-ecc147714562	TRUE	Chinese hamster lung fibroblasts (V79)	with and without	negative	no cytotoxicity, but tested up to precipitating concentrations	valid	not applicable	valid	in vitro gene mutation study in mammalian cells	experimental study	key study	1 (reliable without restriction)				ivt_gene_mutation	gene_mutation	other
75_0	2512-29-0	db0a3b00-9370-4caf-beab-b4e5cdf6e130	bb34fe04-c670-44b2-88c2-0f64424037ec	[{'key': 'bb34fe04-c670-44b2-88c2-0f64424037ec/db0a3b00-9370-4caf-beab-b4e5cdf6e130', 'definition': 'ENDPOINT_STUDY_RECORD.GeneticToxicityVitro', 'definitionVersion': '8.0', 'parentKey': 'fd259035-036b-4c47-9e5b-8a4f49056817/db0a3b00-9370-4caf-beab-b4e5cdf6e130', 'parentDefinition': 'SUBSTANCE', 'parentDefinitionVersion': '8.0', 'order': 4, 'createdOn': '2023-06-04T04:58:48Z', 'modifiedOn': '2022…	0	b4a18f55-7d6e-4059-ab96-d33f39e61790	FALSE	other:	with and without	negative	not specified	valid	not examined	other:	in vitro gene mutation study in bacteria	experimental study	supporting study	3 (not reliable)				other	other	other
76_0	121-57-3	3a5bef1f-79c2-43ad-a0dc-bf2558e442fe	d5ffebef-eab0-4013-aaee-ddf24813511d	[{'key': 'd5ffebef-eab0-4013-aaee-ddf24813511d/3a5bef1f-79c2-43ad-a0dc-bf2558e442fe', 'definition': 'ENDPOINT_STUDY_RECORD.GeneticToxicityVitro', 'definitionVersion': '8.0', 'parentKey': 'b0e7d2ef-63f8-4f2a-85e1-90b089bdc7a5/3a5bef1f-79c2-43ad-a0dc-bf2558e442fe', 'parentDefinition': 'SUBSTANCE', 'parentDefinitionVersion': '8.0', 'order': 1, 'createdOn': '2023-06-04T06:02:24Z', 'modifiedOn': '2010…	0	d464a32b-043f-4b7c-8db0-4aa0d30ba98f	FALSE	S. typhimurium TA 1535, TA 1537, TA 98 and TA 100	with and without	negative	not specified			valid	in vitro gene mutation study in bacteria	experimental study	key study	2 (reliable with restrictions)				Ames	Ames	Ames
77_0	121-57-3	3a5bef1f-79c2-43ad-a0dc-bf2558e442fe	5742a0e7-fc93-4f61-9545-12a142a71f6d	[{'key': '5742a0e7-fc93-4f61-9545-12a142a71f6d/3a5bef1f-79c2-43ad-a0dc-bf2558e442fe', 'definition': 'ENDPOINT_STUDY_RECORD.GeneticToxicityVitro', 'definitionVersion': '8.0', 'parentKey': 'b0e7d2ef-63f8-4f2a-85e1-90b089bdc7a5/3a5bef1f-79c2-43ad-a0dc-bf2558e442fe', 'parentDefinition': 'SUBSTANCE', 'parentDefinitionVersion': '8.0', 'order': 2, 'createdOn': '2023-06-04T06:02:24Z', 'modifiedOn': '2010…	0	9aa24133-d26a-4b23-a35b-1455caef2912	FALSE	lymphocytes:	with and without	negative	no cytotoxicity nor precipitates, but tested up to recommended limit concentrations	valid		valid	in vitro chromosome aberration study in mammalian cells	experimental study	key study	1 (reliable without restriction)				ivtCA	clastogen	clastogen
78_0	121-57-3	3a5bef1f-79c2-43ad-a0dc-bf2558e442fe	b1e3c8a6-4f53-4daf-bf65-553aed474fd1	[{'key': 'b1e3c8a6-4f53-4daf-bf65-553aed474fd1/3a5bef1f-79c2-43ad-a0dc-bf2558e442fe', 'definition': 'ENDPOINT_STUDY_RECORD.GeneticToxicityVitro', 'definitionVersion': '8.0', 'parentKey': 'b0e7d2ef-63f8-4f2a-85e1-90b089bdc7a5/3a5bef1f-79c2-43ad-a0dc-bf2558e442fe', 'parentDefinition': 'SUBSTANCE', 'parentDefinitionVersion': '8.0', 'order': 3, 'createdOn': '2023-06-04T06:02:24Z', 'modifiedOn': '2011…	0	7b1328b5-7998-4670-9851-def41a567449	FALSE	Chinese hamster lung fibroblasts (V79)	with and without	negative	no cytotoxicity nor precipitates, but tested up to recommended limit concentrations	valid	valid	valid	in vitro gene mutation study in mammalian cells	experimental study	key study	1 (reliable without restriction)				ivt_gene_mutation	gene_mutation	other
80_0	29920-31-8	dc28ba98-cab0-4831-95c9-39fd960cecb3	756fcfac-5834-48d9-ab67-00224f776f94	[{'key': '756fcfac-5834-48d9-ab67-00224f776f94/dc28ba98-cab0-4831-95c9-39fd960cecb3', 'definition': 'ENDPOINT_STUDY_RECORD.GeneticToxicityVitro', 'definitionVersion': '8.0', 'parentKey': '3c61bd15-b007-4556-9db8-5cdad8594b78/dc28ba98-cab0-4831-95c9-39fd960cecb3', 'parentDefinition': 'SUBSTANCE', 'parentDefinitionVersion': '8.0', 'order': 1, 'createdOn': '2023-06-03T23:10:43Z', 'modifiedOn': '2022…	0	803e9ab1-fe63-4d81-9026-4585b87791a8	TRUE	Chinese hamster Ovary (CHO)	with and without	negative	no cytotoxicity, but tested up to precipitating concentrations	valid		valid	in vitro chromosome aberration study in mammalian cells	experimental study	key study	2 (reliable with restrictions)				ivtCA	clastogen	clastogen
81_0	29920-31-8	dc28ba98-cab0-4831-95c9-39fd960cecb3	3f6b5b1d-6d27-4f4d-919e-c3bc3a1484d4	[{'key': '3f6b5b1d-6d27-4f4d-919e-c3bc3a1484d4/dc28ba98-cab0-4831-95c9-39fd960cecb3', 'definition': 'ENDPOINT_STUDY_RECORD.GeneticToxicityVitro', 'definitionVersion': '8.0', 'parentKey': '3c61bd15-b007-4556-9db8-5cdad8594b78/dc28ba98-cab0-4831-95c9-39fd960cecb3', 'parentDefinition': 'SUBSTANCE', 'parentDefinitionVersion': '8.0', 'order': 2, 'createdOn': '2023-06-03T23:10:43Z', 'modifiedOn': '2022…	0	415b0ab9-9df6-4845-97ba-a1d5fcf367eb	FALSE	mouse lymphoma L5178Y cells	with	negative	cytotoxicity	valid	valid	valid	in vitro gene mutation study in mammalian cells	experimental study	key study	1 (reliable without restriction)				ivt_gene_mutation	gene_mutation	other
81_1	29920-31-8	dc28ba98-cab0-4831-95c9-39fd960cecb3	3f6b5b1d-6d27-4f4d-919e-c3bc3a1484d4	[{'key': '3f6b5b1d-6d27-4f4d-919e-c3bc3a1484d4/dc28ba98-cab0-4831-95c9-39fd960cecb3', 'definition': 'ENDPOINT_STUDY_RECORD.GeneticToxicityVitro', 'definitionVersion': '8.0', 'parentKey': '3c61bd15-b007-4556-9db8-5cdad8594b78/dc28ba98-cab0-4831-95c9-39fd960cecb3', 'parentDefinition': 'SUBSTANCE', 'parentDefinitionVersion': '8.0', 'order': 2, 'createdOn': '2023-06-03T23:10:43Z', 'modifiedOn': '2022…	1	788abf22-f1aa-4d75-96c9-2f5da592e7b8	FALSE	mouse lymphoma L5178Y cells	without	negative	cytotoxicity	valid	valid	valid	in vitro gene mutation study in mammalian cells	experimental study	key study	1 (reliable without restriction)				ivt_gene_mutation	gene_mutation	other
82_0	29920-31-8	dc28ba98-cab0-4831-95c9-39fd960cecb3	ae886296-6ced-4fac-a376-06547a462f7c	[{'key': 'ae886296-6ced-4fac-a376-06547a462f7c/dc28ba98-cab0-4831-95c9-39fd960cecb3', 'definition': 'ENDPOINT_STUDY_RECORD.GeneticToxicityVitro', 'definitionVersion': '8.0', 'parentKey': '3c61bd15-b007-4556-9db8-5cdad8594b78/dc28ba98-cab0-4831-95c9-39fd960cecb3', 'parentDefinition': 'SUBSTANCE', 'parentDefinitionVersion': '8.0', 'order': 3, 'createdOn': '2023-06-03T23:10:43Z', 'modifiedOn': '2022…	0	29c04b57-9160-4ce8-b862-3b44b2a64047	TRUE	S. typhimurium TA 1535, TA 1537, TA 98 and TA 100	with and without	negative	cytotoxicity	valid	not examined	valid	in vitro gene mutation study in bacteria	experimental study	key study	1 (reliable without restriction)				Ames	Ames	Ames
82_1	29920-31-8	dc28ba98-cab0-4831-95c9-39fd960cecb3	ae886296-6ced-4fac-a376-06547a462f7c	[{'key': 'ae886296-6ced-4fac-a376-06547a462f7c/dc28ba98-cab0-4831-95c9-39fd960cecb3', 'definition': 'ENDPOINT_STUDY_RECORD.GeneticToxicityVitro', 'definitionVersion': '8.0', 'parentKey': '3c61bd15-b007-4556-9db8-5cdad8594b78/dc28ba98-cab0-4831-95c9-39fd960cecb3', 'parentDefinition': 'SUBSTANCE', 'parentDefinitionVersion': '8.0', 'order': 3, 'createdOn': '2023-06-03T23:10:43Z', 'modifiedOn': '2022…	1	ec0f05ba-6fd7-4001-b756-ee51a6269ab8	TRUE	E. coli WP2 uvr A	with and without	negative	cytotoxicity	valid	not examined	valid	in vitro gene mutation study in bacteria	experimental study	key study	1 (reliable without restriction)				Ames	Ames	Ames
83_0	29920-31-8	dc28ba98-cab0-4831-95c9-39fd960cecb3	8a51777e-ee52-4cb9-9f6d-c6574ba0e234	[{'key': '8a51777e-ee52-4cb9-9f6d-c6574ba0e234/dc28ba98-cab0-4831-95c9-39fd960cecb3', 'definition': 'ENDPOINT_STUDY_RECORD.GeneticToxicityVitro', 'definitionVersion': '8.0', 'parentKey': '3c61bd15-b007-4556-9db8-5cdad8594b78/dc28ba98-cab0-4831-95c9-39fd960cecb3', 'parentDefinition': 'SUBSTANCE', 'parentDefinitionVersion': '8.0', 'order': 4, 'createdOn': '2023-06-03T23:10:43Z', 'modifiedOn': '2022…	0	803e9ab1-fe63-4d81-9026-4585b87791a8	TRUE	Chinese hamster Ovary (CHO)	with and without	negative	no cytotoxicity, but tested up to precipitating concentrations	valid		valid	in vitro chromosome aberration study in mammalian cells	read-across from supporting substance (structural analogue or surrogate)	key study	2 (reliable with restrictions)	34522976-7de6-4f6e-93e6-7a10359a86be	read-across source	756fcfac-5834-48d9-ab67-00224f776f94/dc28ba98-cab0-4831-95c9-39fd960cecb3	ivtCA	clastogen	clastogen
84_0	29920-31-8	dc28ba98-cab0-4831-95c9-39fd960cecb3	88b2632a-a957-427c-b4da-05d195f58efe	[{'key': '88b2632a-a957-427c-b4da-05d195f58efe/dc28ba98-cab0-4831-95c9-39fd960cecb3', 'definition': 'ENDPOINT_STUDY_RECORD.GeneticToxicityVitro', 'definitionVersion': '8.0', 'parentKey': '3c61bd15-b007-4556-9db8-5cdad8594b78/dc28ba98-cab0-4831-95c9-39fd960cecb3', 'parentDefinition': 'SUBSTANCE', 'parentDefinitionVersion': '8.0', 'order': 5, 'createdOn': '2023-06-03T23:10:43Z', 'modifiedOn': '2022…	0	415b0ab9-9df6-4845-97ba-a1d5fcf367eb	TRUE	mouse lymphoma L5178Y cells	with	negative	cytotoxicity	valid	valid	valid	in vitro gene mutation study in mammalian cells	read-across from supporting substance (structural analogue or surrogate)	key study	1 (reliable without restriction)	f20a4977-9dbc-45a0-9e3b-0f292a49230c	read-across source	3f6b5b1d-6d27-4f4d-919e-c3bc3a1484d4/dc28ba98-cab0-4831-95c9-39fd960cecb3	ivt_gene_mutation	gene_mutation	other
84_1	29920-31-8	dc28ba98-cab0-4831-95c9-39fd960cecb3	88b2632a-a957-427c-b4da-05d195f58efe	[{'key': '88b2632a-a957-427c-b4da-05d195f58efe/dc28ba98-cab0-4831-95c9-39fd960cecb3', 'definition': 'ENDPOINT_STUDY_RECORD.GeneticToxicityVitro', 'definitionVersion': '8.0', 'parentKey': '3c61bd15-b007-4556-9db8-5cdad8594b78/dc28ba98-cab0-4831-95c9-39fd960cecb3', 'parentDefinition': 'SUBSTANCE', 'parentDefinitionVersion': '8.0', 'order': 5, 'createdOn': '2023-06-03T23:10:43Z', 'modifiedOn': '2022…	1	788abf22-f1aa-4d75-96c9-2f5da592e7b8	TRUE	mouse lymphoma L5178Y cells	without	negative	cytotoxicity	valid	valid	valid	in vitro gene mutation study in mammalian cells	read-across from supporting substance (structural analogue or surrogate)	key study	1 (reliable without restriction)	f20a4977-9dbc-45a0-9e3b-0f292a49230c	read-across source	3f6b5b1d-6d27-4f4d-919e-c3bc3a1484d4/dc28ba98-cab0-4831-95c9-39fd960cecb3	ivt_gene_mutation	gene_mutation	other
85_0	29920-31-8	dc28ba98-cab0-4831-95c9-39fd960cecb3	6a73dbf2-510e-403d-8e64-f3741248260e	[{'key': '6a73dbf2-510e-403d-8e64-f3741248260e/dc28ba98-cab0-4831-95c9-39fd960cecb3', 'definition': 'ENDPOINT_STUDY_RECORD.GeneticToxicityVitro', 'definitionVersion': '8.0', 'parentKey': '3c61bd15-b007-4556-9db8-5cdad8594b78/dc28ba98-cab0-4831-95c9-39fd960cecb3', 'parentDefinition': 'SUBSTANCE', 'parentDefinitionVersion': '8.0', 'order': 6, 'createdOn': '2023-06-03T23:10:43Z', 'modifiedOn': '2022…	0	742fb7c5-7e98-4875-9e72-6cbf9a98ce05	FALSE	S. typhimurium TA 1535, TA 1537, TA 98 and TA 100	with and without	negative	cytotoxicity	valid	valid	valid	in vitro gene mutation study in bacteria	experimental study	supporting study	3 (not reliable)				Ames	Ames	Ames
85_1	29920-31-8	dc28ba98-cab0-4831-95c9-39fd960cecb3	6a73dbf2-510e-403d-8e64-f3741248260e	[{'key': '6a73dbf2-510e-403d-8e64-f3741248260e/dc28ba98-cab0-4831-95c9-39fd960cecb3', 'definition': 'ENDPOINT_STUDY_RECORD.GeneticToxicityVitro', 'definitionVersion': '8.0', 'parentKey': '3c61bd15-b007-4556-9db8-5cdad8594b78/dc28ba98-cab0-4831-95c9-39fd960cecb3', 'parentDefinition': 'SUBSTANCE', 'parentDefinitionVersion': '8.0', 'order': 6, 'createdOn': '2023-06-03T23:10:43Z', 'modifiedOn': '2022…	1	df038ba5-2b65-46b6-a852-86081b1f2bc4	FALSE	S. typhimurium TA 1538	with and without	negative	cytotoxicity	valid	valid	valid	in vitro gene mutation study in bacteria	experimental study	supporting study	3 (not reliable)				Ames	Ames	Ames
85_2	29920-31-8	dc28ba98-cab0-4831-95c9-39fd960cecb3	6a73dbf2-510e-403d-8e64-f3741248260e	[{'key': '6a73dbf2-510e-403d-8e64-f3741248260e/dc28ba98-cab0-4831-95c9-39fd960cecb3', 'definition': 'ENDPOINT_STUDY_RECORD.GeneticToxicityVitro', 'definitionVersion': '8.0', 'parentKey': '3c61bd15-b007-4556-9db8-5cdad8594b78/dc28ba98-cab0-4831-95c9-39fd960cecb3', 'parentDefinition': 'SUBSTANCE', 'parentDefinitionVersion': '8.0', 'order': 6, 'createdOn': '2023-06-03T23:10:43Z', 'modifiedOn': '2022…	2	c348cc71-ce8a-4ed6-b78a-73347db7df08	FALSE	E. coli WP2 uvr A	with and without	negative	cytotoxicity	valid	valid	valid	in vitro gene mutation study in bacteria	experimental study	supporting study	3 (not reliable)				Ames	Ames	Ames
86_0	101-77-9	c7fa834f-5408-4348-8c20-79a5b8b750f8	f7d56b8d-4d27-42cc-a6d5-e85556ba0b4d	[{'key': 'f7d56b8d-4d27-42cc-a6d5-e85556ba0b4d/c7fa834f-5408-4348-8c20-79a5b8b750f8', 'definition': 'ENDPOINT_STUDY_RECORD.GeneticToxicityVitro', 'definitionVersion': '8.0', 'parentKey': '945dda1d-576d-4122-880f-9ade589865d0/c7fa834f-5408-4348-8c20-79a5b8b750f8', 'parentDefinition': 'SUBSTANCE', 'parentDefinitionVersion': '8.0', 'order': 1, 'createdOn': '2023-06-04T05:05:43Z', 'modifiedOn': '2022…	0	2ac75e1e-eb16-4c15-ad30-a476f10c0428	TRUE	S. typhimurium TA 1535	without	negative	no cytotoxicity	valid	valid	valid	in vitro gene mutation study in bacteria	experimental study	key study	1 (reliable without restriction)				Ames	Ames	Ames
86_1	101-77-9	c7fa834f-5408-4348-8c20-79a5b8b750f8	f7d56b8d-4d27-42cc-a6d5-e85556ba0b4d	[{'key': 'f7d56b8d-4d27-42cc-a6d5-e85556ba0b4d/c7fa834f-5408-4348-8c20-79a5b8b750f8', 'definition': 'ENDPOINT_STUDY_RECORD.GeneticToxicityVitro', 'definitionVersion': '8.0', 'parentKey': '945dda1d-576d-4122-880f-9ade589865d0/c7fa834f-5408-4348-8c20-79a5b8b750f8', 'parentDefinition': 'SUBSTANCE', 'parentDefinitionVersion': '8.0', 'order': 1, 'createdOn': '2023-06-04T05:05:43Z', 'modifiedOn': '2022…	1	4b23b020-7e22-472d-836e-ae95ee3c3401	TRUE	S. typhimurium TA 100	without	negative	no cytotoxicity	valid	valid	valid	in vitro gene mutation study in bacteria	experimental study	key study	1 (reliable without restriction)				Ames	Ames	Ames
86_2	101-77-9	c7fa834f-5408-4348-8c20-79a5b8b750f8	f7d56b8d-4d27-42cc-a6d5-e85556ba0b4d	[{'key': 'f7d56b8d-4d27-42cc-a6d5-e85556ba0b4d/c7fa834f-5408-4348-8c20-79a5b8b750f8', 'definition': 'ENDPOINT_STUDY_RECORD.GeneticToxicityVitro', 'definitionVersion': '8.0', 'parentKey': '945dda1d-576d-4122-880f-9ade589865d0/c7fa834f-5408-4348-8c20-79a5b8b750f8', 'parentDefinition': 'SUBSTANCE', 'parentDefinitionVersion': '8.0', 'order': 1, 'createdOn': '2023-06-04T05:05:43Z', 'modifiedOn': '2022…	2	6119d30b-dfae-474b-affb-acaae2b4bb89	TRUE	S. typhimurium TA 1537	without	negative	no cytotoxicity	valid	valid	valid	in vitro gene mutation study in bacteria	experimental study	key study	1 (reliable without restriction)				Ames	Ames	Ames
86_3	101-77-9	c7fa834f-5408-4348-8c20-79a5b8b750f8	f7d56b8d-4d27-42cc-a6d5-e85556ba0b4d	[{'key': 'f7d56b8d-4d27-42cc-a6d5-e85556ba0b4d/c7fa834f-5408-4348-8c20-79a5b8b750f8', 'definition': 'ENDPOINT_STUDY_RECORD.GeneticToxicityVitro', 'definitionVersion': '8.0', 'parentKey': '945dda1d-576d-4122-880f-9ade589865d0/c7fa834f-5408-4348-8c20-79a5b8b750f8', 'parentDefinition': 'SUBSTANCE', 'parentDefinitionVersion': '8.0', 'order': 1, 'createdOn': '2023-06-04T05:05:43Z', 'modifiedOn': '2022…	3	a5dfba5c-30b6-4946-a2f1-b6de90b7152f	TRUE	S. typhimurium TA 98	without	negative	no cytotoxicity	valid	valid	valid	in vitro gene mutation study in bacteria	experimental study	key study	1 (reliable without restriction)				Ames	Ames	Ames
86_4	101-77-9	c7fa834f-5408-4348-8c20-79a5b8b750f8	f7d56b8d-4d27-42cc-a6d5-e85556ba0b4d	[{'key': 'f7d56b8d-4d27-42cc-a6d5-e85556ba0b4d/c7fa834f-5408-4348-8c20-79a5b8b750f8', 'definition': 'ENDPOINT_STUDY_RECORD.GeneticToxicityVitro', 'definitionVersion': '8.0', 'parentKey': '945dda1d-576d-4122-880f-9ade589865d0/c7fa834f-5408-4348-8c20-79a5b8b750f8', 'parentDefinition': 'SUBSTANCE', 'parentDefinitionVersion': '8.0', 'order': 1, 'createdOn': '2023-06-04T05:05:43Z', 'modifiedOn': '2022…	4	1e9f567e-d95f-4002-866c-e46e21d71fc2	TRUE	E. coli WP2 uvr A	without	negative	cytotoxicity	valid	valid	valid	in vitro gene mutation study in bacteria	experimental study	key study	1 (reliable without restriction)				Ames	Ames	Ames
86_5	101-77-9	c7fa834f-5408-4348-8c20-79a5b8b750f8	f7d56b8d-4d27-42cc-a6d5-e85556ba0b4d	[{'key': 'f7d56b8d-4d27-42cc-a6d5-e85556ba0b4d/c7fa834f-5408-4348-8c20-79a5b8b750f8', 'definition': 'ENDPOINT_STUDY_RECORD.GeneticToxicityVitro', 'definitionVersion': '8.0', 'parentKey': '945dda1d-576d-4122-880f-9ade589865d0/c7fa834f-5408-4348-8c20-79a5b8b750f8', 'parentDefinition': 'SUBSTANCE', 'parentDefinitionVersion': '8.0', 'order': 1, 'createdOn': '2023-06-04T05:05:43Z', 'modifiedOn': '2022…	5	83b5392f-ecca-406a-a424-2a2a17bbeda8	TRUE	S. typhimurium TA 1535	with	negative	cytotoxicity	valid	valid	valid	in vitro gene mutation study in bacteria	experimental study	key study	1 (reliable without restriction)				Ames	Ames	Ames
86_6	101-77-9	c7fa834f-5408-4348-8c20-79a5b8b750f8	f7d56b8d-4d27-42cc-a6d5-e85556ba0b4d	[{'key': 'f7d56b8d-4d27-42cc-a6d5-e85556ba0b4d/c7fa834f-5408-4348-8c20-79a5b8b750f8', 'definition': 'ENDPOINT_STUDY_RECORD.GeneticToxicityVitro', 'definitionVersion': '8.0', 'parentKey': '945dda1d-576d-4122-880f-9ade589865d0/c7fa834f-5408-4348-8c20-79a5b8b750f8', 'parentDefinition': 'SUBSTANCE', 'parentDefinitionVersion': '8.0', 'order': 1, 'createdOn': '2023-06-04T05:05:43Z', 'modifiedOn': '2022…	6	ce9b4485-2aa7-47d7-909d-593670d73f97	TRUE	S. typhimurium TA 100	with	positive	no cytotoxicity	valid	valid	valid	in vitro gene mutation study in bacteria	experimental study	key study	1 (reliable without restriction)				Ames	Ames	Ames
86_7	101-77-9	c7fa834f-5408-4348-8c20-79a5b8b750f8	f7d56b8d-4d27-42cc-a6d5-e85556ba0b4d	[{'key': 'f7d56b8d-4d27-42cc-a6d5-e85556ba0b4d/c7fa834f-5408-4348-8c20-79a5b8b750f8', 'definition': 'ENDPOINT_STUDY_RECORD.GeneticToxicityVitro', 'definitionVersion': '8.0', 'parentKey': '945dda1d-576d-4122-880f-9ade589865d0/c7fa834f-5408-4348-8c20-79a5b8b750f8', 'parentDefinition': 'SUBSTANCE', 'parentDefinitionVersion': '8.0', 'order': 1, 'createdOn': '2023-06-04T05:05:43Z', 'modifiedOn': '2022…	7	8950dec6-3217-4785-af93-bfcc911273c7	TRUE	S. typhimurium TA 1537	with	negative	no cytotoxicity	valid	valid	valid	in vitro gene mutation study in bacteria	experimental study	key study	1 (reliable without restriction)				Ames	Ames	Ames
86_8	101-77-9	c7fa834f-5408-4348-8c20-79a5b8b750f8	f7d56b8d-4d27-42cc-a6d5-e85556ba0b4d	[{'key': 'f7d56b8d-4d27-42cc-a6d5-e85556ba0b4d/c7fa834f-5408-4348-8c20-79a5b8b750f8', 'definition': 'ENDPOINT_STUDY_RECORD.GeneticToxicityVitro', 'definitionVersion': '8.0', 'parentKey': '945dda1d-576d-4122-880f-9ade589865d0/c7fa834f-5408-4348-8c20-79a5b8b750f8', 'parentDefinition': 'SUBSTANCE', 'parentDefinitionVersion': '8.0', 'order': 1, 'createdOn': '2023-06-04T05:05:43Z', 'modifiedOn': '2022…	8	975729ea-5bea-43ce-a2e2-e1f7e439fd5a	TRUE	S. typhimurium TA 98	with	positive	no cytotoxicity	valid	valid	valid	in vitro gene mutation study in bacteria	experimental study	key study	1 (reliable without restriction)				Ames	Ames	Ames
86_9	101-77-9	c7fa834f-5408-4348-8c20-79a5b8b750f8	f7d56b8d-4d27-42cc-a6d5-e85556ba0b4d	[{'key': 'f7d56b8d-4d27-42cc-a6d5-e85556ba0b4d/c7fa834f-5408-4348-8c20-79a5b8b750f8', 'definition': 'ENDPOINT_STUDY_RECORD.GeneticToxicityVitro', 'definitionVersion': '8.0', 'parentKey': '945dda1d-576d-4122-880f-9ade589865d0/c7fa834f-5408-4348-8c20-79a5b8b750f8', 'parentDefinition': 'SUBSTANCE', 'parentDefinitionVersion': '8.0', 'order': 1, 'createdOn': '2023-06-04T05:05:43Z', 'modifiedOn': '2022…	9	55ac469c-8da9-4b0f-9f99-6bd6a087fdea	TRUE	E. coli WP2 uvr A	with	negative	cytotoxicity	valid	valid	valid	in vitro gene mutation study in bacteria	experimental study	key study	1 (reliable without restriction)				Ames	Ames	Ames
87_0	101-77-9	c7fa834f-5408-4348-8c20-79a5b8b750f8	8c006393-71cc-472b-bf0f-4712b5188738	[{'key': '8c006393-71cc-472b-bf0f-4712b5188738/c7fa834f-5408-4348-8c20-79a5b8b750f8', 'definition': 'ENDPOINT_STUDY_RECORD.GeneticToxicityVitro', 'definitionVersion': '8.0', 'parentKey': '945dda1d-576d-4122-880f-9ade589865d0/c7fa834f-5408-4348-8c20-79a5b8b750f8', 'parentDefinition': 'SUBSTANCE', 'parentDefinitionVersion': '8.0', 'order': 2, 'createdOn': '2023-06-04T05:05:43Z', 'modifiedOn': '2022…	0	e2dc2cab-23c0-48a1-9fea-73c3b2c47cab	FALSE	lymphocytes:	with and without	negative	cytotoxicity	valid		valid	in vitro chromosome aberration study in mammalian cells	experimental study	key study	1 (reliable without restriction)				ivtCA	clastogen	clastogen
88_0	101-77-9	c7fa834f-5408-4348-8c20-79a5b8b750f8	3887a0b1-2795-4315-9b60-a850e063e932	[{'key': '3887a0b1-2795-4315-9b60-a850e063e932/c7fa834f-5408-4348-8c20-79a5b8b750f8', 'definition': 'ENDPOINT_STUDY_RECORD.GeneticToxicityVitro', 'definitionVersion': '8.0', 'parentKey': '945dda1d-576d-4122-880f-9ade589865d0/c7fa834f-5408-4348-8c20-79a5b8b750f8', 'parentDefinition': 'SUBSTANCE', 'parentDefinitionVersion': '8.0', 'order': 3, 'createdOn': '2023-06-04T05:05:43Z', 'modifiedOn': '2022…	0	d5df78b6-7842-41bb-b43c-ecbb9de3c197	TRUE	other:	without	negative	not specified	valid	not specified	valid	in vitro gene mutation study in bacteria	experimental study	supporting study	2 (reliable with restrictions)				other	other	other
88_1	101-77-9	c7fa834f-5408-4348-8c20-79a5b8b750f8	3887a0b1-2795-4315-9b60-a850e063e932	[{'key': '3887a0b1-2795-4315-9b60-a850e063e932/c7fa834f-5408-4348-8c20-79a5b8b750f8', 'definition': 'ENDPOINT_STUDY_RECORD.GeneticToxicityVitro', 'definitionVersion': '8.0', 'parentKey': '945dda1d-576d-4122-880f-9ade589865d0/c7fa834f-5408-4348-8c20-79a5b8b750f8', 'parentDefinition': 'SUBSTANCE', 'parentDefinitionVersion': '8.0', 'order': 3, 'createdOn': '2023-06-04T05:05:43Z', 'modifiedOn': '2022…	1	46620262-66e1-4d74-88e9-298786e5de1a	TRUE	other:	with	positive	not specified	valid		valid	in vitro gene mutation study in bacteria	experimental study	supporting study	2 (reliable with restrictions)				other	other	other
88_2	101-77-9	c7fa834f-5408-4348-8c20-79a5b8b750f8	3887a0b1-2795-4315-9b60-a850e063e932	[{'key': '3887a0b1-2795-4315-9b60-a850e063e932/c7fa834f-5408-4348-8c20-79a5b8b750f8', 'definition': 'ENDPOINT_STUDY_RECORD.GeneticToxicityVitro', 'definitionVersion': '8.0', 'parentKey': '945dda1d-576d-4122-880f-9ade589865d0/c7fa834f-5408-4348-8c20-79a5b8b750f8', 'parentDefinition': 'SUBSTANCE', 'parentDefinitionVersion': '8.0', 'order': 3, 'createdOn': '2023-06-04T05:05:43Z', 'modifiedOn': '2022…	2	f31337ed-e845-4efa-bcf7-07cad81a33aa	TRUE	S. typhimurium TA 1537	with	negative	not specified	valid		valid	in vitro gene mutation study in bacteria	experimental study	supporting study	2 (reliable with restrictions)				Ames	Ames	Ames
89_0	101-77-9	c7fa834f-5408-4348-8c20-79a5b8b750f8	ef26589a-c5d7-478d-908a-9fb61c013e46	[{'key': 'ef26589a-c5d7-478d-908a-9fb61c013e46/c7fa834f-5408-4348-8c20-79a5b8b750f8', 'definition': 'ENDPOINT_STUDY_RECORD.GeneticToxicityVitro', 'definitionVersion': '8.0', 'parentKey': '945dda1d-576d-4122-880f-9ade589865d0/c7fa834f-5408-4348-8c20-79a5b8b750f8', 'parentDefinition': 'SUBSTANCE', 'parentDefinitionVersion': '8.0', 'order': 4, 'createdOn': '2023-06-04T05:05:43Z', 'modifiedOn': '2022…	0	447069b9-d00f-42f2-988e-996fb3bba18b	TRUE	other:	with	positive	no cytotoxicity	valid	not examined	valid	in vitro gene mutation study in bacteria	experimental study	supporting study	2 (reliable with restrictions)				other	other	other
89_1	101-77-9	c7fa834f-5408-4348-8c20-79a5b8b750f8	ef26589a-c5d7-478d-908a-9fb61c013e46	[{'key': 'ef26589a-c5d7-478d-908a-9fb61c013e46/c7fa834f-5408-4348-8c20-79a5b8b750f8', 'definition': 'ENDPOINT_STUDY_RECORD.GeneticToxicityVitro', 'definitionVersion': '8.0', 'parentKey': '945dda1d-576d-4122-880f-9ade589865d0/c7fa834f-5408-4348-8c20-79a5b8b750f8', 'parentDefinition': 'SUBSTANCE', 'parentDefinitionVersion': '8.0', 'order': 4, 'createdOn': '2023-06-04T05:05:43Z', 'modifiedOn': '2022…	1	2e2947d7-1971-43ef-9d0a-5a1700a23928	TRUE	other:	without	negative	cytotoxicity	valid	not examined	valid	in vitro gene mutation study in bacteria	experimental study	supporting study	2 (reliable with restrictions)				other	other	other
90_0	101-77-9	c7fa834f-5408-4348-8c20-79a5b8b750f8	0cda21ae-78e9-47ee-acd5-18e3c5bd25d5	[{'key': '0cda21ae-78e9-47ee-acd5-18e3c5bd25d5/c7fa834f-5408-4348-8c20-79a5b8b750f8', 'definition': 'ENDPOINT_STUDY_RECORD.GeneticToxicityVitro', 'definitionVersion': '8.0', 'parentKey': '945dda1d-576d-4122-880f-9ade589865d0/c7fa834f-5408-4348-8c20-79a5b8b750f8', 'parentDefinition': 'SUBSTANCE', 'parentDefinitionVersion': '8.0', 'order': 5, 'createdOn': '2023-06-04T05:05:44Z', 'modifiedOn': '2022…	0	aed5bd95-fc20-4d31-8883-af5eda1bb943	TRUE	other:	without	negative	cytotoxicity	valid	not examined	valid	in vitro gene mutation study in bacteria	experimental study	supporting study	2 (reliable with restrictions)				other	other	other
90_1	101-77-9	c7fa834f-5408-4348-8c20-79a5b8b750f8	0cda21ae-78e9-47ee-acd5-18e3c5bd25d5	[{'key': '0cda21ae-78e9-47ee-acd5-18e3c5bd25d5/c7fa834f-5408-4348-8c20-79a5b8b750f8', 'definition': 'ENDPOINT_STUDY_RECORD.GeneticToxicityVitro', 'definitionVersion': '8.0', 'parentKey': '945dda1d-576d-4122-880f-9ade589865d0/c7fa834f-5408-4348-8c20-79a5b8b750f8', 'parentDefinition': 'SUBSTANCE', 'parentDefinitionVersion': '8.0', 'order': 5, 'createdOn': '2023-06-04T05:05:44Z', 'modifiedOn': '2022…	1	2891fbbb-56ad-409b-8b43-274e96e98a4f	TRUE	other:	with	positive	no cytotoxicity	valid	not examined	valid	in vitro gene mutation study in bacteria	experimental study	supporting study	2 (reliable with restrictions)				other	other	other
91_0	101-77-9	c7fa834f-5408-4348-8c20-79a5b8b750f8	b112101f-47b2-43c3-9ea6-f23e3ea51c8b	[{'key': 'b112101f-47b2-43c3-9ea6-f23e3ea51c8b/c7fa834f-5408-4348-8c20-79a5b8b750f8', 'definition': 'ENDPOINT_STUDY_RECORD.GeneticToxicityVitro', 'definitionVersion': '8.0', 'parentKey': '945dda1d-576d-4122-880f-9ade589865d0/c7fa834f-5408-4348-8c20-79a5b8b750f8', 'parentDefinition': 'SUBSTANCE', 'parentDefinitionVersion': '8.0', 'order': 6, 'createdOn': '2023-06-04T05:05:44Z', 'modifiedOn': '2022…	0	dfeb9091-f883-46df-83aa-04f639d49d94	TRUE	primary culture, other:	without	negative	no cytotoxicity	valid	not examined	valid	in vitro DNA damage and/or repair study	experimental study	supporting study	2 (reliable with restrictions)				DNA damage/repair	other	other
91_1	101-77-9	c7fa834f-5408-4348-8c20-79a5b8b750f8	b112101f-47b2-43c3-9ea6-f23e3ea51c8b	[{'key': 'b112101f-47b2-43c3-9ea6-f23e3ea51c8b/c7fa834f-5408-4348-8c20-79a5b8b750f8', 'definition': 'ENDPOINT_STUDY_RECORD.GeneticToxicityVitro', 'definitionVersion': '8.0', 'parentKey': '945dda1d-576d-4122-880f-9ade589865d0/c7fa834f-5408-4348-8c20-79a5b8b750f8', 'parentDefinition': 'SUBSTANCE', 'parentDefinitionVersion': '8.0', 'order': 6, 'createdOn': '2023-06-04T05:05:44Z', 'modifiedOn': '2022…	1	413fcaeb-7415-4faa-b508-133263c5b2cc	TRUE	primary culture, other:	without	negative	no cytotoxicity	valid	not examined	valid	in vitro DNA damage and/or repair study	experimental study	supporting study	2 (reliable with restrictions)				DNA damage/repair
92_0	101-77-9	c7fa834f-5408-4348-8c20-79a5b8b750f8	5e9c32a5-79a3-48e1-9dfa-22fd97b707be	[{'key': '5e9c32a5-79a3-48e1-9dfa-22fd97b707be/c7fa834f-5408-4348-8c20-79a5b8b750f8', 'definition': 'ENDPOINT_STUDY_RECORD.GeneticToxicityVitro', 'definitionVersion': '8.0', 'parentKey': '945dda1d-576d-4122-880f-9ade589865d0/c7fa834f-5408-4348-8c20-79a5b8b750f8', 'parentDefinition': 'SUBSTANCE', 'parentDefinitionVersion': '8.0', 'order': 7, 'createdOn': '2023-06-04T05:05:44Z', 'modifiedOn': '2022…	0	d7508682-83a8-47c3-999e-0a6e05845a24	TRUE	hepatocytes:	not applicable	positive	cytotoxicity	valid	not examined	valid	in vitro DNA damage and/or repair study	experimental study	supporting study	4 (not assignable)				DNA damage/repair
92_1	101-77-9	c7fa834f-5408-4348-8c20-79a5b8b750f8	5e9c32a5-79a3-48e1-9dfa-22fd97b707be	[{'key': '5e9c32a5-79a3-48e1-9dfa-22fd97b707be/c7fa834f-5408-4348-8c20-79a5b8b750f8', 'definition': 'ENDPOINT_STUDY_RECORD.GeneticToxicityVitro', 'definitionVersion': '8.0', 'parentKey': '945dda1d-576d-4122-880f-9ade589865d0/c7fa834f-5408-4348-8c20-79a5b8b750f8', 'parentDefinition': 'SUBSTANCE', 'parentDefinitionVersion': '8.0', 'order': 7, 'createdOn': '2023-06-04T05:05:44Z', 'modifiedOn': '2022…	1	08c635ff-d62a-4d92-92f5-306a5ee7a1e2	TRUE	hepatocytes:	not applicable	positive	cytotoxicity	valid	not examined	valid	in vitro DNA damage and/or repair study	experimental study	supporting study	4 (not assignable)				DNA damage/repair
93_0	101-77-9	c7fa834f-5408-4348-8c20-79a5b8b750f8	1d738227-33b3-4338-adbf-c6e602089ea0	[{'key': '1d738227-33b3-4338-adbf-c6e602089ea0/c7fa834f-5408-4348-8c20-79a5b8b750f8', 'definition': 'ENDPOINT_STUDY_RECORD.GeneticToxicityVitro', 'definitionVersion': '8.0', 'parentKey': '945dda1d-576d-4122-880f-9ade589865d0/c7fa834f-5408-4348-8c20-79a5b8b750f8', 'parentDefinition': 'SUBSTANCE', 'parentDefinitionVersion': '8.0', 'order': 8, 'createdOn': '2023-06-04T05:05:44Z', 'modifiedOn': '2022…	0	8eaab1aa-d0af-4302-b487-420e382c66c3	TRUE	Chinese hamster lung fibroblasts (V79)	without	positive	no cytotoxicity	valid	not examined	valid	in vitro / micronucleus study	experimental study	weight of evidence	2 (reliable with restrictions)				ivtCA/ivTMN	clastogen	clastogen
94_0	101-77-9	c7fa834f-5408-4348-8c20-79a5b8b750f8	628af66d-ea6a-4b7f-9733-8877f89565ac	[{'key': '628af66d-ea6a-4b7f-9733-8877f89565ac/c7fa834f-5408-4348-8c20-79a5b8b750f8', 'definition': 'ENDPOINT_STUDY_RECORD.GeneticToxicityVitro', 'definitionVersion': '8.0', 'parentKey': '945dda1d-576d-4122-880f-9ade589865d0/c7fa834f-5408-4348-8c20-79a5b8b750f8', 'parentDefinition': 'SUBSTANCE', 'parentDefinitionVersion': '8.0', 'order': 9, 'createdOn': '2023-06-04T05:05:44Z', 'modifiedOn': '2022…	0	f0720e69-13ad-464c-b0b3-f5734c58b07b	TRUE	hepatocytes:	without	positive	cytotoxicity	valid	not examined	valid	in vitro DNA damage and/or repair study	experimental study	weight of evidence	4 (not assignable)				DNA damage/repair
95_0	101-77-9	c7fa834f-5408-4348-8c20-79a5b8b750f8	680e8189-5b1d-447d-a216-8b46bed8468f	[{'key': '680e8189-5b1d-447d-a216-8b46bed8468f/c7fa834f-5408-4348-8c20-79a5b8b750f8', 'definition': 'ENDPOINT_STUDY_RECORD.GeneticToxicityVitro', 'definitionVersion': '8.0', 'parentKey': '945dda1d-576d-4122-880f-9ade589865d0/c7fa834f-5408-4348-8c20-79a5b8b750f8', 'parentDefinition': 'SUBSTANCE', 'parentDefinitionVersion': '8.0', 'order': 10, 'createdOn': '2023-06-04T05:05:44Z', 'modifiedOn': '202…	0	ee619efd-7547-42c1-b0b2-cd4ee82b72dc	TRUE	hepatocytes:	without	negative	cytotoxicity	valid		valid	in vitro DNA damage and/or repair study	experimental study	weight of evidence	2 (reliable with restrictions)				DNA damage/repair
95_1	101-77-9	c7fa834f-5408-4348-8c20-79a5b8b750f8	680e8189-5b1d-447d-a216-8b46bed8468f	[{'key': '680e8189-5b1d-447d-a216-8b46bed8468f/c7fa834f-5408-4348-8c20-79a5b8b750f8', 'definition': 'ENDPOINT_STUDY_RECORD.GeneticToxicityVitro', 'definitionVersion': '8.0', 'parentKey': '945dda1d-576d-4122-880f-9ade589865d0/c7fa834f-5408-4348-8c20-79a5b8b750f8', 'parentDefinition': 'SUBSTANCE', 'parentDefinitionVersion': '8.0', 'order': 10, 'createdOn': '2023-06-04T05:05:44Z', 'modifiedOn': '202…	1	30d166b5-258e-4e89-b8c1-d42bef2195f6	TRUE	hepatocytes:		positive	cytotoxicity	valid		valid	in vitro DNA damage and/or repair study	experimental study	weight of evidence	2 (reliable with restrictions)				DNA damage/repair
96_0	120-71-8	d6c21fa1-9673-4b0c-ba40-eb92b6c1da46	0e605b87-12e7-4f0b-913e-d544b3c5a3cf	[{'key': '0e605b87-12e7-4f0b-913e-d544b3c5a3cf/d6c21fa1-9673-4b0c-ba40-eb92b6c1da46', 'definition': 'ENDPOINT_STUDY_RECORD.GeneticToxicityVitro', 'definitionVersion': '8.0', 'parentKey': '0d78faae-027e-43f5-b8bc-d41f2bc8e1ac/d6c21fa1-9673-4b0c-ba40-eb92b6c1da46', 'parentDefinition': 'SUBSTANCE', 'parentDefinitionVersion': '8.0', 'order': 1, 'createdOn': '2023-06-04T02:02:36Z', 'modifiedOn': '2010…	0	d755d6f4-64e1-4f0b-8494-e22bbe0f18f5	FALSE	S. typhimurium TA 98	with and without	other:	not specified	valid	not examined	valid	in vitro gene mutation study in bacteria	experimental study	key study	2 (reliable with restrictions)				Ames	Ames	Ames
96_1	120-71-8	d6c21fa1-9673-4b0c-ba40-eb92b6c1da46	0e605b87-12e7-4f0b-913e-d544b3c5a3cf	[{'key': '0e605b87-12e7-4f0b-913e-d544b3c5a3cf/d6c21fa1-9673-4b0c-ba40-eb92b6c1da46', 'definition': 'ENDPOINT_STUDY_RECORD.GeneticToxicityVitro', 'definitionVersion': '8.0', 'parentKey': '0d78faae-027e-43f5-b8bc-d41f2bc8e1ac/d6c21fa1-9673-4b0c-ba40-eb92b6c1da46', 'parentDefinition': 'SUBSTANCE', 'parentDefinitionVersion': '8.0', 'order': 1, 'createdOn': '2023-06-04T02:02:36Z', 'modifiedOn': '2010…	1	cc8b2328-a2ca-4288-9cf9-0f3282a9c450	FALSE	S. typhimurium TA 100	with and without	other:	not specified	valid	not specified	valid	in vitro gene mutation study in bacteria	experimental study	key study	2 (reliable with restrictions)				Ames	Ames	Ames
96_2	120-71-8	d6c21fa1-9673-4b0c-ba40-eb92b6c1da46	0e605b87-12e7-4f0b-913e-d544b3c5a3cf	[{'key': '0e605b87-12e7-4f0b-913e-d544b3c5a3cf/d6c21fa1-9673-4b0c-ba40-eb92b6c1da46', 'definition': 'ENDPOINT_STUDY_RECORD.GeneticToxicityVitro', 'definitionVersion': '8.0', 'parentKey': '0d78faae-027e-43f5-b8bc-d41f2bc8e1ac/d6c21fa1-9673-4b0c-ba40-eb92b6c1da46', 'parentDefinition': 'SUBSTANCE', 'parentDefinitionVersion': '8.0', 'order': 1, 'createdOn': '2023-06-04T02:02:36Z', 'modifiedOn': '2010…	2	6741e733-b1ce-4145-8553-e2c617121332	FALSE	S. typhimurium TA 1535	with and without	other:	not specified	valid	not specified	valid	in vitro gene mutation study in bacteria	experimental study	key study	2 (reliable with restrictions)				Ames	Ames	Ames
96_3	120-71-8	d6c21fa1-9673-4b0c-ba40-eb92b6c1da46	0e605b87-12e7-4f0b-913e-d544b3c5a3cf	[{'key': '0e605b87-12e7-4f0b-913e-d544b3c5a3cf/d6c21fa1-9673-4b0c-ba40-eb92b6c1da46', 'definition': 'ENDPOINT_STUDY_RECORD.GeneticToxicityVitro', 'definitionVersion': '8.0', 'parentKey': '0d78faae-027e-43f5-b8bc-d41f2bc8e1ac/d6c21fa1-9673-4b0c-ba40-eb92b6c1da46', 'parentDefinition': 'SUBSTANCE', 'parentDefinitionVersion': '8.0', 'order': 1, 'createdOn': '2023-06-04T02:02:36Z', 'modifiedOn': '2010…	3	e93b679d-7b55-45ab-bf41-4a989cab2f5b	FALSE	S. typhimurium TA 1537	with and without	other:	not specified	valid	not specified	valid	in vitro gene mutation study in bacteria	experimental study	key study	2 (reliable with restrictions)				Ames	Ames	Ames
96_4	120-71-8	d6c21fa1-9673-4b0c-ba40-eb92b6c1da46	0e605b87-12e7-4f0b-913e-d544b3c5a3cf	[{'key': '0e605b87-12e7-4f0b-913e-d544b3c5a3cf/d6c21fa1-9673-4b0c-ba40-eb92b6c1da46', 'definition': 'ENDPOINT_STUDY_RECORD.GeneticToxicityVitro', 'definitionVersion': '8.0', 'parentKey': '0d78faae-027e-43f5-b8bc-d41f2bc8e1ac/d6c21fa1-9673-4b0c-ba40-eb92b6c1da46', 'parentDefinition': 'SUBSTANCE', 'parentDefinitionVersion': '8.0', 'order': 1, 'createdOn': '2023-06-04T02:02:36Z', 'modifiedOn': '2010…	4	07f374da-e366-42ce-a91c-6b2d674307f7	FALSE	S. typhimurium TA 1538	with and without	other:	not specified	valid	not specified	valid	in vitro gene mutation study in bacteria	experimental study	key study	2 (reliable with restrictions)				Ames	Ames	Ames
96_5	120-71-8	d6c21fa1-9673-4b0c-ba40-eb92b6c1da46	0e605b87-12e7-4f0b-913e-d544b3c5a3cf	[{'key': '0e605b87-12e7-4f0b-913e-d544b3c5a3cf/d6c21fa1-9673-4b0c-ba40-eb92b6c1da46', 'definition': 'ENDPOINT_STUDY_RECORD.GeneticToxicityVitro', 'definitionVersion': '8.0', 'parentKey': '0d78faae-027e-43f5-b8bc-d41f2bc8e1ac/d6c21fa1-9673-4b0c-ba40-eb92b6c1da46', 'parentDefinition': 'SUBSTANCE', 'parentDefinitionVersion': '8.0', 'order': 1, 'createdOn': '2023-06-04T02:02:36Z', 'modifiedOn': '2010…	5	c3dd13d0-6075-45b6-be6e-1784e7d974db	FALSE	E. coli WP2 uvr A	with and without	other:	not specified	valid	not specified	valid	in vitro gene mutation study in bacteria	experimental study	key study	2 (reliable with restrictions)				Ames	Ames	Ames
97_0	120-71-8	d6c21fa1-9673-4b0c-ba40-eb92b6c1da46	04677b16-a8aa-4487-9d07-16a968ac1462	[{'key': '04677b16-a8aa-4487-9d07-16a968ac1462/d6c21fa1-9673-4b0c-ba40-eb92b6c1da46', 'definition': 'ENDPOINT_STUDY_RECORD.GeneticToxicityVitro', 'definitionVersion': '8.0', 'parentKey': '0d78faae-027e-43f5-b8bc-d41f2bc8e1ac/d6c21fa1-9673-4b0c-ba40-eb92b6c1da46', 'parentDefinition': 'SUBSTANCE', 'parentDefinitionVersion': '8.0', 'order': 2, 'createdOn': '2023-06-04T02:02:36Z', 'modifiedOn': '2010…	0	c1868a99-fdf6-49ae-bec2-6467103e755d	FALSE	hepatocytes:	without	negative	not specified	other:	not examined	other:	in vitro DNA damage and/or repair study	experimental study	supporting study	2 (reliable with restrictions)				DNA damage/repair
100_0	6505-28-8	4880b6be-50b3-4add-bfa4-a29ce2938c6f	fb71db23-b265-4d0a-bbfc-212e1ab31b88	[{'key': 'fb71db23-b265-4d0a-bbfc-212e1ab31b88/4880b6be-50b3-4add-bfa4-a29ce2938c6f', 'definition': 'ENDPOINT_STUDY_RECORD.GeneticToxicityVitro', 'definitionVersion': '8.0', 'parentKey': 'f9c209fe-55c8-4886-a4ed-0524c6b1bf51/4880b6be-50b3-4add-bfa4-a29ce2938c6f', 'parentDefinition': 'SUBSTANCE', 'parentDefinitionVersion': '8.0', 'order': 1, 'createdOn': '2023-06-04T00:53:43Z', 'modifiedOn': '2021…	0	1324ffad-93ce-412c-8aae-318eb763672f	FALSE	lymphocytes:	with and without	negative	no cytotoxicity, but tested up to precipitating concentrations	valid	not examined	valid	in vitro / micronucleus study	experimental study	key study	1 (reliable without restriction)				ivtCA/ivTMN	clastogen	clastogen
101_0	6505-28-8	4880b6be-50b3-4add-bfa4-a29ce2938c6f	7d041f59-9d0b-425a-9632-904913cd5eb6	[{'key': '7d041f59-9d0b-425a-9632-904913cd5eb6/4880b6be-50b3-4add-bfa4-a29ce2938c6f', 'definition': 'ENDPOINT_STUDY_RECORD.GeneticToxicityVitro', 'definitionVersion': '8.0', 'parentKey': 'f9c209fe-55c8-4886-a4ed-0524c6b1bf51/4880b6be-50b3-4add-bfa4-a29ce2938c6f', 'parentDefinition': 'SUBSTANCE', 'parentDefinitionVersion': '8.0', 'order': 2, 'createdOn': '2023-06-04T00:53:43Z', 'modifiedOn': '2021…	0	49f0a584-3fcd-42dc-bde6-1017971aa64f	FALSE	S. typhimurium TA 1535, TA 1537, TA 98, TA 100 and TA 102	with and without	negative	no cytotoxicity nor precipitates, but tested up to recommended limit concentrations	valid	not examined	valid	in vitro gene mutation study in bacteria	experimental study	key study	1 (reliable without restriction)				Ames	Ames	Ames
102_0	6505-28-8	4880b6be-50b3-4add-bfa4-a29ce2938c6f	766e90b3-54bb-425c-8f6b-133b80779dd1	[{'key': '766e90b3-54bb-425c-8f6b-133b80779dd1/4880b6be-50b3-4add-bfa4-a29ce2938c6f', 'definition': 'ENDPOINT_STUDY_RECORD.GeneticToxicityVitro', 'definitionVersion': '8.0', 'parentKey': 'f9c209fe-55c8-4886-a4ed-0524c6b1bf51/4880b6be-50b3-4add-bfa4-a29ce2938c6f', 'parentDefinition': 'SUBSTANCE', 'parentDefinitionVersion': '8.0', 'order': 3, 'createdOn': '2023-06-04T00:53:43Z', 'modifiedOn': '2021…	0	09b14724-fb9e-4fea-a500-3434fad71fbd	FALSE	S. typhimurium TA 1535, TA 1537, TA 98, TA 100 and E. coli WP2	with and without	negative	cytotoxicity	valid	not examined	valid	in vitro gene mutation study in bacteria	experimental study	key study	1 (reliable without restriction)				Ames	Ames	Ames
102_1	6505-28-8	4880b6be-50b3-4add-bfa4-a29ce2938c6f	766e90b3-54bb-425c-8f6b-133b80779dd1	[{'key': '766e90b3-54bb-425c-8f6b-133b80779dd1/4880b6be-50b3-4add-bfa4-a29ce2938c6f', 'definition': 'ENDPOINT_STUDY_RECORD.GeneticToxicityVitro', 'definitionVersion': '8.0', 'parentKey': 'f9c209fe-55c8-4886-a4ed-0524c6b1bf51/4880b6be-50b3-4add-bfa4-a29ce2938c6f', 'parentDefinition': 'SUBSTANCE', 'parentDefinitionVersion': '8.0', 'order': 3, 'createdOn': '2023-06-04T00:53:43Z', 'modifiedOn': '2021…	1	0bbaff28-a98d-4165-9723-90518f518e08	FALSE	S. typhimurium TA 98	with	negative	cytotoxicity	valid	not examined	valid	in vitro gene mutation study in bacteria	experimental study	key study	1 (reliable without restriction)				Ames	Ames	Ames
103_0	6505-28-8	4880b6be-50b3-4add-bfa4-a29ce2938c6f	dec348ee-db11-40df-93bb-652835aea8a9	[{'key': 'dec348ee-db11-40df-93bb-652835aea8a9/4880b6be-50b3-4add-bfa4-a29ce2938c6f', 'definition': 'ENDPOINT_STUDY_RECORD.GeneticToxicityVitro', 'definitionVersion': '8.0', 'parentKey': 'f9c209fe-55c8-4886-a4ed-0524c6b1bf51/4880b6be-50b3-4add-bfa4-a29ce2938c6f', 'parentDefinition': 'SUBSTANCE', 'parentDefinitionVersion': '8.0', 'order': 4, 'createdOn': '2023-06-04T00:53:43Z', 'modifiedOn': '2021…	0	6e5f81f1-89fe-4ed8-ba32-894bddcc1697	FALSE	other:	with and without	negative	no cytotoxicity	valid		valid	in vitro chromosome aberration study in mammalian cells	experimental study	key study	1 (reliable without restriction)				ivtCA	clastogen	clastogen
103_1	6505-28-8	4880b6be-50b3-4add-bfa4-a29ce2938c6f	dec348ee-db11-40df-93bb-652835aea8a9	[{'key': 'dec348ee-db11-40df-93bb-652835aea8a9/4880b6be-50b3-4add-bfa4-a29ce2938c6f', 'definition': 'ENDPOINT_STUDY_RECORD.GeneticToxicityVitro', 'definitionVersion': '8.0', 'parentKey': 'f9c209fe-55c8-4886-a4ed-0524c6b1bf51/4880b6be-50b3-4add-bfa4-a29ce2938c6f', 'parentDefinition': 'SUBSTANCE', 'parentDefinitionVersion': '8.0', 'order': 4, 'createdOn': '2023-06-04T00:53:43Z', 'modifiedOn': '2021…	1	617f84a7-4950-4db9-a2e0-a3f9d14f8f05	FALSE	other:	without	negative	no cytotoxicity	valid		valid	in vitro chromosome aberration study in mammalian cells	experimental study	key study	1 (reliable without restriction)				ivtCA	clastogen	clastogen
104_0	6505-28-8	4880b6be-50b3-4add-bfa4-a29ce2938c6f	13353bcf-b902-4541-8879-72d2b611b601	[{'key': '13353bcf-b902-4541-8879-72d2b611b601/4880b6be-50b3-4add-bfa4-a29ce2938c6f', 'definition': 'ENDPOINT_STUDY_RECORD.GeneticToxicityVitro', 'definitionVersion': '8.0', 'parentKey': 'f9c209fe-55c8-4886-a4ed-0524c6b1bf51/4880b6be-50b3-4add-bfa4-a29ce2938c6f', 'parentDefinition': 'SUBSTANCE', 'parentDefinitionVersion': '8.0', 'order': 5, 'createdOn': '2023-06-04T00:53:43Z', 'modifiedOn': '2021…	0	29be2b37-5226-40b3-9b10-cb6e79e513bf	TRUE	mouse lymphoma L5178Y cells	without	negative	no cytotoxicity	valid	not examined	valid	in vitro gene mutation study in mammalian cells	experimental study	key study	2 (reliable with restrictions)				ivt_gene_mutation	gene_mutation	other
104_1	6505-28-8	4880b6be-50b3-4add-bfa4-a29ce2938c6f	13353bcf-b902-4541-8879-72d2b611b601	[{'key': '13353bcf-b902-4541-8879-72d2b611b601/4880b6be-50b3-4add-bfa4-a29ce2938c6f', 'definition': 'ENDPOINT_STUDY_RECORD.GeneticToxicityVitro', 'definitionVersion': '8.0', 'parentKey': 'f9c209fe-55c8-4886-a4ed-0524c6b1bf51/4880b6be-50b3-4add-bfa4-a29ce2938c6f', 'parentDefinition': 'SUBSTANCE', 'parentDefinitionVersion': '8.0', 'order': 5, 'createdOn': '2023-06-04T00:53:43Z', 'modifiedOn': '2021…	1	335eaf62-82b4-4836-ba74-33662a02b663	TRUE	mouse lymphoma L5178Y cells	with	negative	no cytotoxicity	valid	not examined	valid	in vitro gene mutation study in mammalian cells	experimental study	key study	2 (reliable with restrictions)				ivt_gene_mutation	gene_mutation	other
105_0	6505-28-8	4880b6be-50b3-4add-bfa4-a29ce2938c6f	73d981d2-e018-4d42-851b-8522d8e357d3	[{'key': '73d981d2-e018-4d42-851b-8522d8e357d3/4880b6be-50b3-4add-bfa4-a29ce2938c6f', 'definition': 'ENDPOINT_STUDY_RECORD.GeneticToxicityVitro', 'definitionVersion': '8.0', 'parentKey': 'f9c209fe-55c8-4886-a4ed-0524c6b1bf51/4880b6be-50b3-4add-bfa4-a29ce2938c6f', 'parentDefinition': 'SUBSTANCE', 'parentDefinitionVersion': '8.0', 'order': 6, 'createdOn': '2023-06-04T00:53:43Z', 'modifiedOn': '2021…	0	29be2b37-5226-40b3-9b10-cb6e79e513bf	TRUE	mouse lymphoma L5178Y cells	without	negative	no cytotoxicity	valid	not examined	valid	in vitro gene mutation study in mammalian cells	read-across from supporting substance (structural analogue or surrogate)	key study		6ffc157d-2df1-4a86-81eb-f822f4c397ff	read-across source	13353bcf-b902-4541-8879-72d2b611b601/4880b6be-50b3-4add-bfa4-a29ce2938c6f	ivt_gene_mutation	gene_mutation	other
105_1	6505-28-8	4880b6be-50b3-4add-bfa4-a29ce2938c6f	73d981d2-e018-4d42-851b-8522d8e357d3	[{'key': '73d981d2-e018-4d42-851b-8522d8e357d3/4880b6be-50b3-4add-bfa4-a29ce2938c6f', 'definition': 'ENDPOINT_STUDY_RECORD.GeneticToxicityVitro', 'definitionVersion': '8.0', 'parentKey': 'f9c209fe-55c8-4886-a4ed-0524c6b1bf51/4880b6be-50b3-4add-bfa4-a29ce2938c6f', 'parentDefinition': 'SUBSTANCE', 'parentDefinitionVersion': '8.0', 'order': 6, 'createdOn': '2023-06-04T00:53:43Z', 'modifiedOn': '2021…	1	335eaf62-82b4-4836-ba74-33662a02b663	TRUE	mouse lymphoma L5178Y cells	with	negative	no cytotoxicity	valid	not examined	valid	in vitro gene mutation study in mammalian cells	read-across from supporting substance (structural analogue or surrogate)	key study		6ffc157d-2df1-4a86-81eb-f822f4c397ff	read-across source	13353bcf-b902-4541-8879-72d2b611b601/4880b6be-50b3-4add-bfa4-a29ce2938c6f	ivt_gene_mutation	gene_mutation	other
106_0	1326-03-0	d7eb45ec-ed47-45e6-8505-5d1f15616bd3	43dc71a2-66ae-4a08-a8a7-f62a3bf04350	[{'key': '43dc71a2-66ae-4a08-a8a7-f62a3bf04350/d7eb45ec-ed47-45e6-8505-5d1f15616bd3', 'definition': 'ENDPOINT_STUDY_RECORD.GeneticToxicityVitro', 'definitionVersion': '8.0', 'parentKey': '57883fdd-bbf2-45a9-b0e0-02a821394398/d7eb45ec-ed47-45e6-8505-5d1f15616bd3', 'parentDefinition': 'SUBSTANCE', 'parentDefinitionVersion': '8.0', 'order': 1, 'createdOn': '2023-06-04T01:42:02Z', 'modifiedOn': '2018…	0	f0b2210e-21bc-4667-9b20-bb5296bc626b	FALSE	S. typhimurium, other:	with and without	negative	not specified	valid	not specified	valid	in vitro gene mutation study in bacteria	experimental study	key study	2 (reliable with restrictions)				Ames	Ames	Ames
107_0	1326-03-0	d7eb45ec-ed47-45e6-8505-5d1f15616bd3	a19df04b-bf0e-4837-9c8c-a5e5b2b1e232	[{'key': 'a19df04b-bf0e-4837-9c8c-a5e5b2b1e232/d7eb45ec-ed47-45e6-8505-5d1f15616bd3', 'definition': 'ENDPOINT_STUDY_RECORD.GeneticToxicityVitro', 'definitionVersion': '8.0', 'parentKey': '57883fdd-bbf2-45a9-b0e0-02a821394398/d7eb45ec-ed47-45e6-8505-5d1f15616bd3', 'parentDefinition': 'SUBSTANCE', 'parentDefinitionVersion': '8.0', 'order': 2, 'createdOn': '2023-06-04T01:42:02Z', 'modifiedOn': '2018…	0	f0b2210e-21bc-4667-9b20-bb5296bc626b	FALSE	S. typhimurium, other:	with and without	negative	not specified	valid	not specified	valid	in vitro gene mutation study in bacteria	experimental study	supporting study	2 (reliable with restrictions)				Ames	Ames	Ames
108_0	5521-31-3	7072defc-3088-4365-ab9e-518b072990ab	e4b2b419-5921-4685-aad6-ced27e8afb0f	[{'key': 'e4b2b419-5921-4685-aad6-ced27e8afb0f/7072defc-3088-4365-ab9e-518b072990ab', 'definition': 'ENDPOINT_STUDY_RECORD.GeneticToxicityVitro', 'definitionVersion': '8.0', 'parentKey': '055690bc-37cc-4c39-aaac-13036437d941/7072defc-3088-4365-ab9e-518b072990ab', 'parentDefinition': 'SUBSTANCE', 'parentDefinitionVersion': '8.0', 'order': 1, 'createdOn': '2023-06-04T03:29:41Z', 'modifiedOn': '2022…	0	a5bcc2b6-f40e-4854-89b1-3c4d54d8b3dd	FALSE	S. typhimurium TA 1535, TA 1537, TA 98 and TA 100	with and without	negative	no cytotoxicity	valid	valid	valid	in vitro gene mutation study in bacteria	experimental study	key study	2 (reliable with restrictions)				Ames	Ames	Ames
109_0	5521-31-3	7072defc-3088-4365-ab9e-518b072990ab	cf32668b-9d3d-4363-8372-f565dd34ed11	[{'key': 'cf32668b-9d3d-4363-8372-f565dd34ed11/7072defc-3088-4365-ab9e-518b072990ab', 'definition': 'ENDPOINT_STUDY_RECORD.GeneticToxicityVitro', 'definitionVersion': '8.0', 'parentKey': '055690bc-37cc-4c39-aaac-13036437d941/7072defc-3088-4365-ab9e-518b072990ab', 'parentDefinition': 'SUBSTANCE', 'parentDefinitionVersion': '8.0', 'order': 2, 'createdOn': '2023-06-04T03:29:41Z', 'modifiedOn': '2022…	0	d2f44116-7626-4878-9aea-f8b78f38533a	FALSE	Chinese hamster lung fibroblasts (V79)	with and without	negative	no cytotoxicity, but tested up to precipitating concentrations	valid	not applicable	valid	in vitro chromosome aberration study in mammalian cells	experimental study	key study	1 (reliable without restriction)				ivtCA	clastogen	clastogen
110_0	5521-31-3	7072defc-3088-4365-ab9e-518b072990ab	9f70d18b-5490-4017-bb1a-69a9f23ac081	[{'key': '9f70d18b-5490-4017-bb1a-69a9f23ac081/7072defc-3088-4365-ab9e-518b072990ab', 'definition': 'ENDPOINT_STUDY_RECORD.GeneticToxicityVitro', 'definitionVersion': '8.0', 'parentKey': '055690bc-37cc-4c39-aaac-13036437d941/7072defc-3088-4365-ab9e-518b072990ab', 'parentDefinition': 'SUBSTANCE', 'parentDefinitionVersion': '8.0', 'order': 3, 'createdOn': '2023-06-04T03:29:41Z', 'modifiedOn': '2022…	0	5bcef427-e380-4515-aae7-7b4b38fed6b8	FALSE	Chinese hamster Ovary (CHO)	with and without	negative	no cytotoxicity, but tested up to precipitating concentrations	valid	not applicable	valid	in vitro gene mutation study in mammalian cells	experimental study	key study	1 (reliable without restriction)				ivt_gene_mutation	gene_mutation	other
111_0	5521-31-3	7072defc-3088-4365-ab9e-518b072990ab	34498d04-e1ce-4bb1-9b8f-14e1ef4dc568	[{'key': '34498d04-e1ce-4bb1-9b8f-14e1ef4dc568/7072defc-3088-4365-ab9e-518b072990ab', 'definition': 'ENDPOINT_STUDY_RECORD.GeneticToxicityVitro', 'definitionVersion': '8.0', 'parentKey': '055690bc-37cc-4c39-aaac-13036437d941/7072defc-3088-4365-ab9e-518b072990ab', 'parentDefinition': 'SUBSTANCE', 'parentDefinitionVersion': '8.0', 'order': 4, 'createdOn': '2023-06-04T03:29:41Z', 'modifiedOn': '2022…	0	ef420a5d-13d3-4a53-8bc6-3335ab8953ad	FALSE	Chinese hamster Ovary (CHO)	with and without	negative	cytotoxicity	valid	valid	valid	in vitro chromosome aberration study in mammalian cells	experimental study	key study	1 (reliable without restriction)				ivtCA	clastogen	clastogen
112_0	5521-31-3	7072defc-3088-4365-ab9e-518b072990ab	fdcea21d-ea36-4162-9068-e4dc054f98d9	[{'key': 'fdcea21d-ea36-4162-9068-e4dc054f98d9/7072defc-3088-4365-ab9e-518b072990ab', 'definition': 'ENDPOINT_STUDY_RECORD.GeneticToxicityVitro', 'definitionVersion': '8.0', 'parentKey': '055690bc-37cc-4c39-aaac-13036437d941/7072defc-3088-4365-ab9e-518b072990ab', 'parentDefinition': 'SUBSTANCE', 'parentDefinitionVersion': '8.0', 'order': 5, 'createdOn': '2023-06-04T03:29:41Z', 'modifiedOn': '2022…	0	86ebfd8c-cedd-48df-b3f6-e784410338e1	FALSE	Chinese hamster lung fibroblasts (V79)	with and without	negative	cytotoxicity	valid	not applicable	valid	in vitro gene mutation study in mammalian cells	experimental study	key study	1 (reliable without restriction)				ivt_gene_mutation	gene_mutation	other
113_0	5521-31-3	7072defc-3088-4365-ab9e-518b072990ab	0750d27d-8331-4618-bc3b-05e123952cc0	[{'key': '0750d27d-8331-4618-bc3b-05e123952cc0/7072defc-3088-4365-ab9e-518b072990ab', 'definition': 'ENDPOINT_STUDY_RECORD.GeneticToxicityVitro', 'definitionVersion': '8.0', 'parentKey': '055690bc-37cc-4c39-aaac-13036437d941/7072defc-3088-4365-ab9e-518b072990ab', 'parentDefinition': 'SUBSTANCE', 'parentDefinitionVersion': '8.0', 'order': 6, 'createdOn': '2023-06-04T03:29:41Z', 'modifiedOn': '2022…	0	063cd24b-1fc7-4580-92ed-47505cc5c802	FALSE	Chinese hamster lung fibroblasts (V79)	with and without	negative	no cytotoxicity, but tested up to precipitating concentrations	valid	not applicable	valid	in vitro chromosome aberration study in mammalian cells	read-across based on grouping of substances (category approach)	key study		78efc65d-8c03-4e8e-8405-e9e08e681b14	read-across source	cf32668b-9d3d-4363-8372-f565dd34ed11/7072defc-3088-4365-ab9e-518b072990ab	ivtCA	clastogen	clastogen
114_0	5521-31-3	7072defc-3088-4365-ab9e-518b072990ab	e71ee159-f9e0-4dbe-ba97-8fa4f79bd3b1	[{'key': 'e71ee159-f9e0-4dbe-ba97-8fa4f79bd3b1/7072defc-3088-4365-ab9e-518b072990ab', 'definition': 'ENDPOINT_STUDY_RECORD.GeneticToxicityVitro', 'definitionVersion': '8.0', 'parentKey': '055690bc-37cc-4c39-aaac-13036437d941/7072defc-3088-4365-ab9e-518b072990ab', 'parentDefinition': 'SUBSTANCE', 'parentDefinitionVersion': '8.0', 'order': 7, 'createdOn': '2023-06-04T03:29:41Z', 'modifiedOn': '2022…	0	0527904d-a508-46d3-a9eb-27ae28e2afab	FALSE	Chinese hamster Ovary (CHO)	with and without	negative	no cytotoxicity, but tested up to precipitating concentrations	valid	not applicable	valid	in vitro gene mutation study in mammalian cells	read-across based on grouping of substances (category approach)	key study		2978b9fa-793a-49a1-bb74-cd60d2bd8557	read-across source	9f70d18b-5490-4017-bb1a-69a9f23ac081/7072defc-3088-4365-ab9e-518b072990ab	ivt_gene_mutation	gene_mutation	other
115_0	5521-31-3	7072defc-3088-4365-ab9e-518b072990ab	c13e99ae-d1c2-4806-9a8b-349f4a745560	[{'key': 'c13e99ae-d1c2-4806-9a8b-349f4a745560/7072defc-3088-4365-ab9e-518b072990ab', 'definition': 'ENDPOINT_STUDY_RECORD.GeneticToxicityVitro', 'definitionVersion': '8.0', 'parentKey': '055690bc-37cc-4c39-aaac-13036437d941/7072defc-3088-4365-ab9e-518b072990ab', 'parentDefinition': 'SUBSTANCE', 'parentDefinitionVersion': '8.0', 'order': 8, 'createdOn': '2023-06-04T03:29:41Z', 'modifiedOn': '2022…	0	8633a189-32b7-4d77-bbc0-2f71f4474ade	FALSE	other:	with and without	negative	no cytotoxicity	valid	valid	valid	in vitro gene mutation study in bacteria	experimental study	supporting study	2 (reliable with restrictions)				other
116_0	5858-81-1	1c5fc342-232a-40f0-9a94-96e7a6335b68	f64e66f4-36b6-4ce8-b48c-f52f0f64fa87	[{'key': 'f64e66f4-36b6-4ce8-b48c-f52f0f64fa87/1c5fc342-232a-40f0-9a94-96e7a6335b68', 'definition': 'ENDPOINT_STUDY_RECORD.GeneticToxicityVitro', 'definitionVersion': '8.0', 'parentKey': '48c88fa0-b85e-4138-ba9d-bf46bce12e02/1c5fc342-232a-40f0-9a94-96e7a6335b68', 'parentDefinition': 'SUBSTANCE', 'parentDefinitionVersion': '8.0', 'order': 1, 'createdOn': '2023-06-03T23:21:12Z', 'modifiedOn': '2022…	0	758d652f-c1ce-4f8d-a4d1-39dc93cb9db7	TRUE	lymphocytes:	with and without	negative	no cytotoxicity	valid	valid	valid	in vitro chromosome aberration study in mammalian cells	experimental study	key study	1 (reliable without restriction)				ivtCA	clastogen	clastogen
117_0	5858-81-1	1c5fc342-232a-40f0-9a94-96e7a6335b68	337ff6f7-a8bd-4725-92c5-2bebf7062ea1	[{'key': '337ff6f7-a8bd-4725-92c5-2bebf7062ea1/1c5fc342-232a-40f0-9a94-96e7a6335b68', 'definition': 'ENDPOINT_STUDY_RECORD.GeneticToxicityVitro', 'definitionVersion': '8.0', 'parentKey': '48c88fa0-b85e-4138-ba9d-bf46bce12e02/1c5fc342-232a-40f0-9a94-96e7a6335b68', 'parentDefinition': 'SUBSTANCE', 'parentDefinitionVersion': '8.0', 'order': 2, 'createdOn': '2023-06-03T23:21:13Z', 'modifiedOn': '2022…	0	c674d3b8-53b4-4aed-a4ea-f83fb14907f0	TRUE	mouse lymphoma L5178Y cells	with and without	negative	no cytotoxicity, but tested up to precipitating concentrations	valid	valid	valid	in vitro gene mutation study in mammalian cells	experimental study	key study	1 (reliable without restriction)				ivt_gene_mutation	gene_mutation	other
118_0	5858-81-1	1c5fc342-232a-40f0-9a94-96e7a6335b68	05d2d204-4cd7-404c-9e34-dfa909f8ddab	[{'key': '05d2d204-4cd7-404c-9e34-dfa909f8ddab/1c5fc342-232a-40f0-9a94-96e7a6335b68', 'definition': 'ENDPOINT_STUDY_RECORD.GeneticToxicityVitro', 'definitionVersion': '8.0', 'parentKey': '48c88fa0-b85e-4138-ba9d-bf46bce12e02/1c5fc342-232a-40f0-9a94-96e7a6335b68', 'parentDefinition': 'SUBSTANCE', 'parentDefinitionVersion': '8.0', 'order': 3, 'createdOn': '2023-06-03T23:21:13Z', 'modifiedOn': '2018…	0	665b283f-f7f1-43ec-b94a-24c69ddd3f54	TRUE	S. typhimurium, other:	with and without	negative	not specified	valid	not specified	valid	in vitro gene mutation study in bacteria	experimental study	key study	2 (reliable with restrictions)				Ames	Ames	Ames
119_0	5858-81-1	1c5fc342-232a-40f0-9a94-96e7a6335b68	bed9ef2d-cfe0-4ae2-88c6-92c8fc63ae1b	[{'key': 'bed9ef2d-cfe0-4ae2-88c6-92c8fc63ae1b/1c5fc342-232a-40f0-9a94-96e7a6335b68', 'definition': 'ENDPOINT_STUDY_RECORD.GeneticToxicityVitro', 'definitionVersion': '8.0', 'parentKey': '48c88fa0-b85e-4138-ba9d-bf46bce12e02/1c5fc342-232a-40f0-9a94-96e7a6335b68', 'parentDefinition': 'SUBSTANCE', 'parentDefinitionVersion': '8.0', 'order': 4, 'createdOn': '2023-06-03T23:21:13Z', 'modifiedOn': '2018…	0	444dcb5d-344c-4833-95a0-aa8d9f8294cf	FALSE	S. typhimurium, other:	with and without	negative	not specified	valid	valid	valid	in vitro gene mutation study in bacteria	experimental study	supporting study	2 (reliable with restrictions)				Ames	Ames	Ames
120_0	5858-81-1	1c5fc342-232a-40f0-9a94-96e7a6335b68	a3ccf13d-3b93-449f-ac6f-433d69a39147	[{'key': 'a3ccf13d-3b93-449f-ac6f-433d69a39147/1c5fc342-232a-40f0-9a94-96e7a6335b68', 'definition': 'ENDPOINT_STUDY_RECORD.GeneticToxicityVitro', 'definitionVersion': '8.0', 'parentKey': '48c88fa0-b85e-4138-ba9d-bf46bce12e02/1c5fc342-232a-40f0-9a94-96e7a6335b68', 'parentDefinition': 'SUBSTANCE', 'parentDefinitionVersion': '8.0', 'order': 5, 'createdOn': '2023-06-03T23:21:13Z', 'modifiedOn': '2018…	0	65d19588-ffb3-46cc-88bf-3f247fae81a7	FALSE	S. typhimurium, other:	with and without	negative	not specified	valid	not specified	not specified	in vitro gene mutation study in bacteria	experimental study	supporting study	2 (reliable with restrictions)				Ames	Ames	Ames
121_0	5858-81-1	1c5fc342-232a-40f0-9a94-96e7a6335b68	08f3910c-0178-4246-b42b-ae3e80eb9919	[{'key': '08f3910c-0178-4246-b42b-ae3e80eb9919/1c5fc342-232a-40f0-9a94-96e7a6335b68', 'definition': 'ENDPOINT_STUDY_RECORD.GeneticToxicityVitro', 'definitionVersion': '8.0', 'parentKey': '48c88fa0-b85e-4138-ba9d-bf46bce12e02/1c5fc342-232a-40f0-9a94-96e7a6335b68', 'parentDefinition': 'SUBSTANCE', 'parentDefinitionVersion': '8.0', 'order': 6, 'createdOn': '2023-06-03T23:21:13Z', 'modifiedOn': '2018…	0	b298141c-a196-4a1c-bea5-8799c7508db3	FALSE	S. typhimurium, other:	with and without	negative	not specified	valid	valid	valid	in vitro gene mutation study in bacteria	experimental study	supporting study	4 (not assignable)				Ames	Ames	Ames
122_0	5858-81-1	1c5fc342-232a-40f0-9a94-96e7a6335b68	465b5c8f-7ac5-4448-a0c4-85ad83a31eff	[{'key': '465b5c8f-7ac5-4448-a0c4-85ad83a31eff/1c5fc342-232a-40f0-9a94-96e7a6335b68', 'definition': 'ENDPOINT_STUDY_RECORD.GeneticToxicityVitro', 'definitionVersion': '8.0', 'parentKey': '48c88fa0-b85e-4138-ba9d-bf46bce12e02/1c5fc342-232a-40f0-9a94-96e7a6335b68', 'parentDefinition': 'SUBSTANCE', 'parentDefinitionVersion': '8.0', 'order': 7, 'createdOn': '2023-06-03T23:21:13Z', 'modifiedOn': '2022…	0	e9ae6119-9507-40ab-acfe-abe9a6e263b6	TRUE	S. typhimurium TA 100	with and without		no cytotoxicity	valid		valid	in vitro gene mutation study in bacteria	experimental study	weight of evidence	1 (reliable without restriction)				Ames	Ames	Ames
122_1	5858-81-1	1c5fc342-232a-40f0-9a94-96e7a6335b68	465b5c8f-7ac5-4448-a0c4-85ad83a31eff	[{'key': '465b5c8f-7ac5-4448-a0c4-85ad83a31eff/1c5fc342-232a-40f0-9a94-96e7a6335b68', 'definition': 'ENDPOINT_STUDY_RECORD.GeneticToxicityVitro', 'definitionVersion': '8.0', 'parentKey': '48c88fa0-b85e-4138-ba9d-bf46bce12e02/1c5fc342-232a-40f0-9a94-96e7a6335b68', 'parentDefinition': 'SUBSTANCE', 'parentDefinitionVersion': '8.0', 'order': 7, 'createdOn': '2023-06-03T23:21:13Z', 'modifiedOn': '2022…	1	bb0a1e96-67ec-4ed8-86b7-1018bc199fcd	TRUE	S. typhimurium TA 1535	with and without	negative	no cytotoxicity	valid		valid	in vitro gene mutation study in bacteria	experimental study	weight of evidence	1 (reliable without restriction)				Ames	Ames	Ames
122_2	5858-81-1	1c5fc342-232a-40f0-9a94-96e7a6335b68	465b5c8f-7ac5-4448-a0c4-85ad83a31eff	[{'key': '465b5c8f-7ac5-4448-a0c4-85ad83a31eff/1c5fc342-232a-40f0-9a94-96e7a6335b68', 'definition': 'ENDPOINT_STUDY_RECORD.GeneticToxicityVitro', 'definitionVersion': '8.0', 'parentKey': '48c88fa0-b85e-4138-ba9d-bf46bce12e02/1c5fc342-232a-40f0-9a94-96e7a6335b68', 'parentDefinition': 'SUBSTANCE', 'parentDefinitionVersion': '8.0', 'order': 7, 'createdOn': '2023-06-03T23:21:13Z', 'modifiedOn': '2022…	2	628fcae1-5e17-4c37-846a-86364fca9ecd	TRUE	S. typhimurium TA 1537	with	negative	cytotoxicity	valid		valid	in vitro gene mutation study in bacteria	experimental study	weight of evidence	1 (reliable without restriction)				Ames	Ames	Ames
122_3	5858-81-1	1c5fc342-232a-40f0-9a94-96e7a6335b68	465b5c8f-7ac5-4448-a0c4-85ad83a31eff	[{'key': '465b5c8f-7ac5-4448-a0c4-85ad83a31eff/1c5fc342-232a-40f0-9a94-96e7a6335b68', 'definition': 'ENDPOINT_STUDY_RECORD.GeneticToxicityVitro', 'definitionVersion': '8.0', 'parentKey': '48c88fa0-b85e-4138-ba9d-bf46bce12e02/1c5fc342-232a-40f0-9a94-96e7a6335b68', 'parentDefinition': 'SUBSTANCE', 'parentDefinitionVersion': '8.0', 'order': 7, 'createdOn': '2023-06-03T23:21:13Z', 'modifiedOn': '2022…	3	7eba4bee-cdf1-4c5d-b06d-39ac157df9c8	TRUE	S. typhimurium TA 98	with and without	negative	no cytotoxicity	valid		valid	in vitro gene mutation study in bacteria	experimental study	weight of evidence	1 (reliable without restriction)				Ames	Ames	Ames
122_4	5858-81-1	1c5fc342-232a-40f0-9a94-96e7a6335b68	465b5c8f-7ac5-4448-a0c4-85ad83a31eff	[{'key': '465b5c8f-7ac5-4448-a0c4-85ad83a31eff/1c5fc342-232a-40f0-9a94-96e7a6335b68', 'definition': 'ENDPOINT_STUDY_RECORD.GeneticToxicityVitro', 'definitionVersion': '8.0', 'parentKey': '48c88fa0-b85e-4138-ba9d-bf46bce12e02/1c5fc342-232a-40f0-9a94-96e7a6335b68', 'parentDefinition': 'SUBSTANCE', 'parentDefinitionVersion': '8.0', 'order': 7, 'createdOn': '2023-06-03T23:21:13Z', 'modifiedOn': '2022…	4	49262ae7-9fcf-4fbe-ab98-227df6da43ef	TRUE	E. coli WP2 uvr A	with and without	negative	no cytotoxicity	valid		valid	in vitro gene mutation study in bacteria	experimental study	weight of evidence	1 (reliable without restriction)				Ames	Ames	Ames
123_0	7440-38-2	39143825-0190-4b7b-9df6-d44cc50e403c	328cba27-17f2-4e7f-9b95-7cdcaaf4230d	[{'key': '328cba27-17f2-4e7f-9b95-7cdcaaf4230d/39143825-0190-4b7b-9df6-d44cc50e403c', 'definition': 'ENDPOINT_STUDY_RECORD.GeneticToxicityVitro', 'definitionVersion': '8.0', 'parentKey': 'e079d35f-3a54-435e-8ae1-04585d70c75b/39143825-0190-4b7b-9df6-d44cc50e403c', 'parentDefinition': 'SUBSTANCE', 'parentDefinitionVersion': '8.0', 'order': 1, 'createdOn': '2023-06-04T05:30:18Z', 'modifiedOn': '2019…	0	276a3499-ff98-44b8-bac2-7eba87a49c98	FALSE	E. coli, other:	not specified	negative	not specified				in vitro gene mutation study in bacteria	experimental study	key study	2 (reliable with restrictions)				Ames	Ames	Ames
123_1	7440-38-2	39143825-0190-4b7b-9df6-d44cc50e403c	328cba27-17f2-4e7f-9b95-7cdcaaf4230d	[{'key': '328cba27-17f2-4e7f-9b95-7cdcaaf4230d/39143825-0190-4b7b-9df6-d44cc50e403c', 'definition': 'ENDPOINT_STUDY_RECORD.GeneticToxicityVitro', 'definitionVersion': '8.0', 'parentKey': 'e079d35f-3a54-435e-8ae1-04585d70c75b/39143825-0190-4b7b-9df6-d44cc50e403c', 'parentDefinition': 'SUBSTANCE', 'parentDefinitionVersion': '8.0', 'order': 1, 'createdOn': '2023-06-04T05:30:18Z', 'modifiedOn': '2019…	1	944fe067-15a0-46c3-90e9-3136d0731248	FALSE	E. coli, other:	not specified	negative	not specified				in vitro gene mutation study in bacteria	experimental study	key study	2 (reliable with restrictions)				Ames	Ames	Ames
123_2	7440-38-2	39143825-0190-4b7b-9df6-d44cc50e403c	328cba27-17f2-4e7f-9b95-7cdcaaf4230d	[{'key': '328cba27-17f2-4e7f-9b95-7cdcaaf4230d/39143825-0190-4b7b-9df6-d44cc50e403c', 'definition': 'ENDPOINT_STUDY_RECORD.GeneticToxicityVitro', 'definitionVersion': '8.0', 'parentKey': 'e079d35f-3a54-435e-8ae1-04585d70c75b/39143825-0190-4b7b-9df6-d44cc50e403c', 'parentDefinition': 'SUBSTANCE', 'parentDefinitionVersion': '8.0', 'order': 1, 'createdOn': '2023-06-04T05:30:18Z', 'modifiedOn': '2019…	2	2b2783d7-6942-4727-8789-bc64d9a4e9b0	FALSE	E. coli, other:	not specified	negative	cytotoxicity				in vitro gene mutation study in bacteria	experimental study	key study	2 (reliable with restrictions)				Ames	Ames	Ames
123_3	7440-38-2	39143825-0190-4b7b-9df6-d44cc50e403c	328cba27-17f2-4e7f-9b95-7cdcaaf4230d	[{'key': '328cba27-17f2-4e7f-9b95-7cdcaaf4230d/39143825-0190-4b7b-9df6-d44cc50e403c', 'definition': 'ENDPOINT_STUDY_RECORD.GeneticToxicityVitro', 'definitionVersion': '8.0', 'parentKey': 'e079d35f-3a54-435e-8ae1-04585d70c75b/39143825-0190-4b7b-9df6-d44cc50e403c', 'parentDefinition': 'SUBSTANCE', 'parentDefinitionVersion': '8.0', 'order': 1, 'createdOn': '2023-06-04T05:30:18Z', 'modifiedOn': '2019…	3	e8b262e5-fd5f-4b3d-850a-d2fe728a7d2c	FALSE	E. coli, other:	not specified	negative	no cytotoxicity				in vitro gene mutation study in bacteria	experimental study	key study	2 (reliable with restrictions)				Ames	Ames	Ames
123_4	7440-38-2	39143825-0190-4b7b-9df6-d44cc50e403c	328cba27-17f2-4e7f-9b95-7cdcaaf4230d	[{'key': '328cba27-17f2-4e7f-9b95-7cdcaaf4230d/39143825-0190-4b7b-9df6-d44cc50e403c', 'definition': 'ENDPOINT_STUDY_RECORD.GeneticToxicityVitro', 'definitionVersion': '8.0', 'parentKey': 'e079d35f-3a54-435e-8ae1-04585d70c75b/39143825-0190-4b7b-9df6-d44cc50e403c', 'parentDefinition': 'SUBSTANCE', 'parentDefinitionVersion': '8.0', 'order': 1, 'createdOn': '2023-06-04T05:30:18Z', 'modifiedOn': '2019…	4	5d033113-1f51-4c21-88a6-3d05cc9dd02d	FALSE	E. coli, other:	not specified	negative	not specified				in vitro gene mutation study in bacteria	experimental study	key study	2 (reliable with restrictions)				Ames	Ames	Ames
128_0	7440-38-2	39143825-0190-4b7b-9df6-d44cc50e403c	a8b52de3-b7d7-404e-8b97-13eb38ed1c84	[{'key': 'a8b52de3-b7d7-404e-8b97-13eb38ed1c84/39143825-0190-4b7b-9df6-d44cc50e403c', 'definition': 'ENDPOINT_STUDY_RECORD.GeneticToxicityVitro', 'definitionVersion': '8.0', 'parentKey': 'e079d35f-3a54-435e-8ae1-04585d70c75b/39143825-0190-4b7b-9df6-d44cc50e403c', 'parentDefinition': 'SUBSTANCE', 'parentDefinitionVersion': '8.0', 'order': 6, 'createdOn': '2023-06-04T05:30:18Z', 'modifiedOn': '2020…	0	b868e4d0-884e-4d6e-9a11-b74f07b41c9e	TRUE	other:	not specified	negative	cytotoxicity	valid	valid	valid	in vitro gene mutation study in mammalian cells	experimental study	weight of evidence	4 (not assignable)				ivt_gene_mutation	gene_mutation	other
129_0	7440-38-2	39143825-0190-4b7b-9df6-d44cc50e403c	d5e45f12-7f6c-4ab5-b329-c7b919bc8965	[{'key': 'd5e45f12-7f6c-4ab5-b329-c7b919bc8965/39143825-0190-4b7b-9df6-d44cc50e403c', 'definition': 'ENDPOINT_STUDY_RECORD.GeneticToxicityVitro', 'definitionVersion': '8.0', 'parentKey': 'e079d35f-3a54-435e-8ae1-04585d70c75b/39143825-0190-4b7b-9df6-d44cc50e403c', 'parentDefinition': 'SUBSTANCE', 'parentDefinitionVersion': '8.0', 'order': 7, 'createdOn': '2023-06-04T05:30:18Z', 'modifiedOn': '2019…	0	4e6cefa3-18d5-40c7-801d-cb5588720fc9	TRUE	mouse lymphoma L5178Y cells	with and without	positive	cytotoxicity	valid	valid		in vitro gene mutation study in mammalian cells	experimental study	weight of evidence	4 (not assignable)				ivt_gene_mutation	gene_mutation	other
130_0	7440-38-2	39143825-0190-4b7b-9df6-d44cc50e403c	04b3e362-5ba8-4572-8948-4c921e27bbdc	[{'key': '04b3e362-5ba8-4572-8948-4c921e27bbdc/39143825-0190-4b7b-9df6-d44cc50e403c', 'definition': 'ENDPOINT_STUDY_RECORD.GeneticToxicityVitro', 'definitionVersion': '8.0', 'parentKey': 'e079d35f-3a54-435e-8ae1-04585d70c75b/39143825-0190-4b7b-9df6-d44cc50e403c', 'parentDefinition': 'SUBSTANCE', 'parentDefinitionVersion': '8.0', 'order': 8, 'createdOn': '2023-06-04T05:30:18Z', 'modifiedOn': '2019…	0	53e446d4-3f41-435b-ab2c-5efb7fc6724c	TRUE	other:	not specified	positive	cytotoxicity	valid	not specified	valid	in vitro chromosome aberration study in mammalian cells	experimental study	weight of evidence	4 (not assignable)				ivtCA	clastogen	clastogen
131_0	7440-38-2	39143825-0190-4b7b-9df6-d44cc50e403c	fde02e59-7797-4a1f-892f-d9ae0a968975	[{'key': 'fde02e59-7797-4a1f-892f-d9ae0a968975/39143825-0190-4b7b-9df6-d44cc50e403c', 'definition': 'ENDPOINT_STUDY_RECORD.GeneticToxicityVitro', 'definitionVersion': '8.0', 'parentKey': 'e079d35f-3a54-435e-8ae1-04585d70c75b/39143825-0190-4b7b-9df6-d44cc50e403c', 'parentDefinition': 'SUBSTANCE', 'parentDefinitionVersion': '8.0', 'order': 9, 'createdOn': '2023-06-04T05:30:18Z', 'modifiedOn': '2019…	0	b7f068c6-866c-4e49-a0b1-a91650560fbc	FALSE	other:	not specified	negative	not specified				in vitro gene mutation study in bacteria	experimental study	weight of evidence	4 (not assignable)				other
133_0	1324-76-1	c5d47c8a-4c4f-45a7-b686-d44952db961a	7107004f-6f8c-4d80-940c-8b395a42fcf1	[{'key': '7107004f-6f8c-4d80-940c-8b395a42fcf1/c5d47c8a-4c4f-45a7-b686-d44952db961a', 'definition': 'ENDPOINT_STUDY_RECORD.GeneticToxicityVitro', 'definitionVersion': '8.0', 'parentKey': 'f40d9f56-0740-4509-bffd-c9413e19d79b/c5d47c8a-4c4f-45a7-b686-d44952db961a', 'parentDefinition': 'SUBSTANCE', 'parentDefinitionVersion': '8.0', 'order': 1, 'createdOn': '2023-06-04T02:44:31Z', 'modifiedOn': '2013…	0	309a52ef-54ec-4d1e-a32a-9a40ec2693c6	FALSE	S. typhimurium TA 1535, TA 1537, TA 98 and TA 100	with and without	negative	cytotoxicity	valid	valid	valid	in vitro gene mutation study in bacteria	experimental study	key study	1 (reliable without restriction)				Ames	Ames	Ames
133_1	1324-76-1	c5d47c8a-4c4f-45a7-b686-d44952db961a	7107004f-6f8c-4d80-940c-8b395a42fcf1	[{'key': '7107004f-6f8c-4d80-940c-8b395a42fcf1/c5d47c8a-4c4f-45a7-b686-d44952db961a', 'definition': 'ENDPOINT_STUDY_RECORD.GeneticToxicityVitro', 'definitionVersion': '8.0', 'parentKey': 'f40d9f56-0740-4509-bffd-c9413e19d79b/c5d47c8a-4c4f-45a7-b686-d44952db961a', 'parentDefinition': 'SUBSTANCE', 'parentDefinitionVersion': '8.0', 'order': 1, 'createdOn': '2023-06-04T02:44:31Z', 'modifiedOn': '2013…	1	8c0d7823-eac0-4a31-93c6-3583dba226d4	FALSE	E. coli WP2 uvr A	with and without	negative	cytotoxicity	valid	valid	valid	in vitro gene mutation study in bacteria	experimental study	key study	1 (reliable without restriction)				Ames	Ames	Ames
134_0	1324-76-1	c5d47c8a-4c4f-45a7-b686-d44952db961a	337d2ca3-b27b-481e-905c-11f6a36df2dc	[{'key': '337d2ca3-b27b-481e-905c-11f6a36df2dc/c5d47c8a-4c4f-45a7-b686-d44952db961a', 'definition': 'ENDPOINT_STUDY_RECORD.GeneticToxicityVitro', 'definitionVersion': '8.0', 'parentKey': 'f40d9f56-0740-4509-bffd-c9413e19d79b/c5d47c8a-4c4f-45a7-b686-d44952db961a', 'parentDefinition': 'SUBSTANCE', 'parentDefinitionVersion': '8.0', 'order': 2, 'createdOn': '2023-06-04T02:44:31Z', 'modifiedOn': '2013…	0	4bd7fb67-c69c-42f2-b997-8526877a469e	FALSE	mouse lymphoma L5178Y cells	with and without	negative	cytotoxicity	valid	valid	valid	in vitro gene mutation study in mammalian cells	experimental study	key study	1 (reliable without restriction)				ivt_gene_mutation	gene_mutation	other
135_0	1324-76-1	c5d47c8a-4c4f-45a7-b686-d44952db961a	404a5758-3a18-424e-81ff-3161131453ae	[{'key': '404a5758-3a18-424e-81ff-3161131453ae/c5d47c8a-4c4f-45a7-b686-d44952db961a', 'definition': 'ENDPOINT_STUDY_RECORD.GeneticToxicityVitro', 'definitionVersion': '8.0', 'parentKey': 'f40d9f56-0740-4509-bffd-c9413e19d79b/c5d47c8a-4c4f-45a7-b686-d44952db961a', 'parentDefinition': 'SUBSTANCE', 'parentDefinitionVersion': '8.0', 'order': 3, 'createdOn': '2023-06-04T02:44:31Z', 'modifiedOn': '2013…	0	917d2b1d-e721-4ce3-97b9-3a34c5eabe07	FALSE	S. typhimurium TA 1535, TA 1537, TA 98 and TA 100	with and without	negative	cytotoxicity	valid	valid	valid	in vitro gene mutation study in bacteria	experimental study	supporting study	1 (reliable without restriction)				Ames	Ames	Ames
135_1	1324-76-1	c5d47c8a-4c4f-45a7-b686-d44952db961a	404a5758-3a18-424e-81ff-3161131453ae	[{'key': '404a5758-3a18-424e-81ff-3161131453ae/c5d47c8a-4c4f-45a7-b686-d44952db961a', 'definition': 'ENDPOINT_STUDY_RECORD.GeneticToxicityVitro', 'definitionVersion': '8.0', 'parentKey': 'f40d9f56-0740-4509-bffd-c9413e19d79b/c5d47c8a-4c4f-45a7-b686-d44952db961a', 'parentDefinition': 'SUBSTANCE', 'parentDefinitionVersion': '8.0', 'order': 3, 'createdOn': '2023-06-04T02:44:31Z', 'modifiedOn': '2013…	1	92f67e42-acb7-4b8f-87d1-7099b30a4f5d	FALSE	E. coli WP2 uvr A	with and without	negative	cytotoxicity	valid	valid	valid	in vitro gene mutation study in bacteria	experimental study	supporting study	1 (reliable without restriction)				Ames	Ames	Ames
136_0	1324-76-1	c5d47c8a-4c4f-45a7-b686-d44952db961a	9f809246-6bf4-4ba4-9010-fa112f48c5b7	[{'key': '9f809246-6bf4-4ba4-9010-fa112f48c5b7/c5d47c8a-4c4f-45a7-b686-d44952db961a', 'definition': 'ENDPOINT_STUDY_RECORD.GeneticToxicityVitro', 'definitionVersion': '8.0', 'parentKey': 'f40d9f56-0740-4509-bffd-c9413e19d79b/c5d47c8a-4c4f-45a7-b686-d44952db961a', 'parentDefinition': 'SUBSTANCE', 'parentDefinitionVersion': '8.0', 'order': 4, 'createdOn': '2023-06-04T02:44:31Z', 'modifiedOn': '2013…	0	89d2fa21-8354-4144-84b2-f6284aac745b	FALSE	S. typhimurium TA 1535, TA 1537, TA 98 and TA 100	with and without	negative	cytotoxicity	valid	valid	valid	in vitro gene mutation study in bacteria	experimental study	supporting study	1 (reliable without restriction)				Ames	Ames	Ames
136_1	1324-76-1	c5d47c8a-4c4f-45a7-b686-d44952db961a	9f809246-6bf4-4ba4-9010-fa112f48c5b7	[{'key': '9f809246-6bf4-4ba4-9010-fa112f48c5b7/c5d47c8a-4c4f-45a7-b686-d44952db961a', 'definition': 'ENDPOINT_STUDY_RECORD.GeneticToxicityVitro', 'definitionVersion': '8.0', 'parentKey': 'f40d9f56-0740-4509-bffd-c9413e19d79b/c5d47c8a-4c4f-45a7-b686-d44952db961a', 'parentDefinition': 'SUBSTANCE', 'parentDefinitionVersion': '8.0', 'order': 4, 'createdOn': '2023-06-04T02:44:31Z', 'modifiedOn': '2013…	1	dc6afbec-86af-4032-99d5-30c39d876969	FALSE	E. coli WP2 uvr A	with and without	negative	cytotoxicity	valid	valid	valid	in vitro gene mutation study in bacteria	experimental study	supporting study	1 (reliable without restriction)				Ames	Ames	Ames
138_0	5567-15-7	351e5049-5bb1-48dc-bbc5-e1dc47d7b4f9	bfeef3e6-2e32-42e5-9882-4f0dcdf99a85	[{'key': 'bfeef3e6-2e32-42e5-9882-4f0dcdf99a85/351e5049-5bb1-48dc-bbc5-e1dc47d7b4f9', 'definition': 'ENDPOINT_STUDY_RECORD.GeneticToxicityVitro', 'definitionVersion': '8.0', 'parentKey': '220a42f2-1ebb-4b65-81cc-f33a411b0e45/351e5049-5bb1-48dc-bbc5-e1dc47d7b4f9', 'parentDefinition': 'SUBSTANCE', 'parentDefinitionVersion': '8.0', 'order': 1, 'createdOn': '2023-06-04T03:57:26Z', 'modifiedOn': '2020…	0	4133aeff-8fd1-4efe-bf84-a75b86a6fd99	TRUE	S. typhimurium TA 1535, TA 1537, TA 98 and TA 100	with and without	negative	no cytotoxicity	valid	valid	valid	in vitro gene mutation study in bacteria	experimental study	key study	1 (reliable without restriction)				Ames	Ames	Ames
138_1	5567-15-7	351e5049-5bb1-48dc-bbc5-e1dc47d7b4f9	bfeef3e6-2e32-42e5-9882-4f0dcdf99a85	[{'key': 'bfeef3e6-2e32-42e5-9882-4f0dcdf99a85/351e5049-5bb1-48dc-bbc5-e1dc47d7b4f9', 'definition': 'ENDPOINT_STUDY_RECORD.GeneticToxicityVitro', 'definitionVersion': '8.0', 'parentKey': '220a42f2-1ebb-4b65-81cc-f33a411b0e45/351e5049-5bb1-48dc-bbc5-e1dc47d7b4f9', 'parentDefinition': 'SUBSTANCE', 'parentDefinitionVersion': '8.0', 'order': 1, 'createdOn': '2023-06-04T03:57:26Z', 'modifiedOn': '2020…	1	f5fc0be2-d72b-4d76-b2fd-dd1bee8742a6	TRUE	S. typhimurium TA 102	with and without	negative	no cytotoxicity	valid	valid	valid	in vitro gene mutation study in bacteria	experimental study	key study	1 (reliable without restriction)				Ames	Ames	Ames
139_0	5567-15-7	351e5049-5bb1-48dc-bbc5-e1dc47d7b4f9	e911ef6a-a2bc-4e8b-b75a-862c72ad166a	[{'key': 'e911ef6a-a2bc-4e8b-b75a-862c72ad166a/351e5049-5bb1-48dc-bbc5-e1dc47d7b4f9', 'definition': 'ENDPOINT_STUDY_RECORD.GeneticToxicityVitro', 'definitionVersion': '8.0', 'parentKey': '220a42f2-1ebb-4b65-81cc-f33a411b0e45/351e5049-5bb1-48dc-bbc5-e1dc47d7b4f9', 'parentDefinition': 'SUBSTANCE', 'parentDefinitionVersion': '8.0', 'order': 2, 'createdOn': '2023-06-04T03:57:26Z', 'modifiedOn': '2020…	0	64ced947-8941-4523-9184-256f2d889056	TRUE	Chinese hamster Ovary (CHO)	with and without	negative	not specified	valid	not examined	valid	in vitro chromosome aberration study in mammalian cells	experimental study	key study	2 (reliable with restrictions)				ivtCA	clastogen	clastogen
140_0	5567-15-7	351e5049-5bb1-48dc-bbc5-e1dc47d7b4f9	9b99b6be-155e-425f-aac1-1530c7244fce	[{'key': '9b99b6be-155e-425f-aac1-1530c7244fce/351e5049-5bb1-48dc-bbc5-e1dc47d7b4f9', 'definition': 'ENDPOINT_STUDY_RECORD.GeneticToxicityVitro', 'definitionVersion': '8.0', 'parentKey': '220a42f2-1ebb-4b65-81cc-f33a411b0e45/351e5049-5bb1-48dc-bbc5-e1dc47d7b4f9', 'parentDefinition': 'SUBSTANCE', 'parentDefinitionVersion': '8.0', 'order': 3, 'createdOn': '2023-06-04T03:57:27Z', 'modifiedOn': '2020…	0	29be2b37-5226-40b3-9b10-cb6e79e513bf	TRUE	mouse lymphoma L5178Y cells	without	negative	no cytotoxicity	valid	not examined	valid	in vitro gene mutation study in mammalian cells	experimental study	key study	2 (reliable with restrictions)				ivt_gene_mutation	gene_mutation	other
140_1	5567-15-7	351e5049-5bb1-48dc-bbc5-e1dc47d7b4f9	9b99b6be-155e-425f-aac1-1530c7244fce	[{'key': '9b99b6be-155e-425f-aac1-1530c7244fce/351e5049-5bb1-48dc-bbc5-e1dc47d7b4f9', 'definition': 'ENDPOINT_STUDY_RECORD.GeneticToxicityVitro', 'definitionVersion': '8.0', 'parentKey': '220a42f2-1ebb-4b65-81cc-f33a411b0e45/351e5049-5bb1-48dc-bbc5-e1dc47d7b4f9', 'parentDefinition': 'SUBSTANCE', 'parentDefinitionVersion': '8.0', 'order': 3, 'createdOn': '2023-06-04T03:57:27Z', 'modifiedOn': '2020…	1	335eaf62-82b4-4836-ba74-33662a02b663	TRUE	mouse lymphoma L5178Y cells	with	negative	no cytotoxicity	valid	not examined	valid	in vitro gene mutation study in mammalian cells	experimental study	key study	2 (reliable with restrictions)				ivt_gene_mutation	gene_mutation	other
141_0	5567-15-7	351e5049-5bb1-48dc-bbc5-e1dc47d7b4f9	80b240b8-1c47-42c8-8412-9e15014c2840	[{'key': '80b240b8-1c47-42c8-8412-9e15014c2840/351e5049-5bb1-48dc-bbc5-e1dc47d7b4f9', 'definition': 'ENDPOINT_STUDY_RECORD.GeneticToxicityVitro', 'definitionVersion': '8.0', 'parentKey': '220a42f2-1ebb-4b65-81cc-f33a411b0e45/351e5049-5bb1-48dc-bbc5-e1dc47d7b4f9', 'parentDefinition': 'SUBSTANCE', 'parentDefinitionVersion': '8.0', 'order': 4, 'createdOn': '2023-06-04T03:57:27Z', 'modifiedOn': '2020…	0	64ced947-8941-4523-9184-256f2d889056	TRUE	Chinese hamster Ovary (CHO)	with and without	negative	not specified	valid	not examined	valid	in vitro chromosome aberration study in mammalian cells	read-across from supporting substance (structural analogue or surrogate)	key study		0c261b7f-1a3f-4dfc-985b-d564841385f7	read-across source	e911ef6a-a2bc-4e8b-b75a-862c72ad166a/351e5049-5bb1-48dc-bbc5-e1dc47d7b4f9	ivtCA	clastogen	clastogen
142_0	5567-15-7	351e5049-5bb1-48dc-bbc5-e1dc47d7b4f9	358e361d-28e5-416d-8233-840fde0cf4ba	[{'key': '358e361d-28e5-416d-8233-840fde0cf4ba/351e5049-5bb1-48dc-bbc5-e1dc47d7b4f9', 'definition': 'ENDPOINT_STUDY_RECORD.GeneticToxicityVitro', 'definitionVersion': '8.0', 'parentKey': '220a42f2-1ebb-4b65-81cc-f33a411b0e45/351e5049-5bb1-48dc-bbc5-e1dc47d7b4f9', 'parentDefinition': 'SUBSTANCE', 'parentDefinitionVersion': '8.0', 'order': 5, 'createdOn': '2023-06-04T03:57:27Z', 'modifiedOn': '2020…	0	29be2b37-5226-40b3-9b10-cb6e79e513bf	TRUE	mouse lymphoma L5178Y cells	without	negative	no cytotoxicity	valid	not examined	valid	in vitro gene mutation study in mammalian cells	read-across from supporting substance (structural analogue or surrogate)	key study		6bfee9fe-c400-47f0-9fbc-7f46901fac5d	read-across source	9b99b6be-155e-425f-aac1-1530c7244fce/351e5049-5bb1-48dc-bbc5-e1dc47d7b4f9	ivt_gene_mutation	gene_mutation	other
142_1	5567-15-7	351e5049-5bb1-48dc-bbc5-e1dc47d7b4f9	358e361d-28e5-416d-8233-840fde0cf4ba	[{'key': '358e361d-28e5-416d-8233-840fde0cf4ba/351e5049-5bb1-48dc-bbc5-e1dc47d7b4f9', 'definition': 'ENDPOINT_STUDY_RECORD.GeneticToxicityVitro', 'definitionVersion': '8.0', 'parentKey': '220a42f2-1ebb-4b65-81cc-f33a411b0e45/351e5049-5bb1-48dc-bbc5-e1dc47d7b4f9', 'parentDefinition': 'SUBSTANCE', 'parentDefinitionVersion': '8.0', 'order': 5, 'createdOn': '2023-06-04T03:57:27Z', 'modifiedOn': '2020…	1	335eaf62-82b4-4836-ba74-33662a02b663	TRUE	mouse lymphoma L5178Y cells	with	negative	no cytotoxicity	valid	not examined	valid	in vitro gene mutation study in mammalian cells	read-across from supporting substance (structural analogue or surrogate)	key study		6bfee9fe-c400-47f0-9fbc-7f46901fac5d	read-across source	9b99b6be-155e-425f-aac1-1530c7244fce/351e5049-5bb1-48dc-bbc5-e1dc47d7b4f9	ivt_gene_mutation	gene_mutation	other
143_0	5567-15-7	351e5049-5bb1-48dc-bbc5-e1dc47d7b4f9	09f8d96b-2dd0-4828-b8d5-33d74466eed7	[{'key': '09f8d96b-2dd0-4828-b8d5-33d74466eed7/351e5049-5bb1-48dc-bbc5-e1dc47d7b4f9', 'definition': 'ENDPOINT_STUDY_RECORD.GeneticToxicityVitro', 'definitionVersion': '8.0', 'parentKey': '220a42f2-1ebb-4b65-81cc-f33a411b0e45/351e5049-5bb1-48dc-bbc5-e1dc47d7b4f9', 'parentDefinition': 'SUBSTANCE', 'parentDefinitionVersion': '8.0', 'order': 6, 'createdOn': '2023-06-04T03:57:27Z', 'modifiedOn': '2020…	0	7dfbc9ff-d225-489f-9607-a65085ac877e	TRUE	S. typhimurium TA 1535	with and without	negative	no cytotoxicity, but tested up to precipitating concentrations	valid	not examined	valid	in vitro gene mutation study in bacteria	read-across from supporting substance (structural analogue or surrogate)	key study	1 (reliable without restriction)	9c9a0988-f996-4296-9cc0-06eb830cc178	read-across source	bfeef3e6-2e32-42e5-9882-4f0dcdf99a85/351e5049-5bb1-48dc-bbc5-e1dc47d7b4f9	Ames	Ames	Ames
143_1	5567-15-7	351e5049-5bb1-48dc-bbc5-e1dc47d7b4f9	09f8d96b-2dd0-4828-b8d5-33d74466eed7	[{'key': '09f8d96b-2dd0-4828-b8d5-33d74466eed7/351e5049-5bb1-48dc-bbc5-e1dc47d7b4f9', 'definition': 'ENDPOINT_STUDY_RECORD.GeneticToxicityVitro', 'definitionVersion': '8.0', 'parentKey': '220a42f2-1ebb-4b65-81cc-f33a411b0e45/351e5049-5bb1-48dc-bbc5-e1dc47d7b4f9', 'parentDefinition': 'SUBSTANCE', 'parentDefinitionVersion': '8.0', 'order': 6, 'createdOn': '2023-06-04T03:57:27Z', 'modifiedOn': '2020…	1	c3f77b8e-9d7f-4902-845b-189af66ffa7e	TRUE	S. typhimurium TA 1537	with and without	negative	no cytotoxicity, but tested up to precipitating concentrations	valid	not examined	valid	in vitro gene mutation study in bacteria	read-across from supporting substance (structural analogue or surrogate)	key study	1 (reliable without restriction)	9c9a0988-f996-4296-9cc0-06eb830cc178	read-across source	bfeef3e6-2e32-42e5-9882-4f0dcdf99a85/351e5049-5bb1-48dc-bbc5-e1dc47d7b4f9	Ames	Ames	Ames
143_2	5567-15-7	351e5049-5bb1-48dc-bbc5-e1dc47d7b4f9	09f8d96b-2dd0-4828-b8d5-33d74466eed7	[{'key': '09f8d96b-2dd0-4828-b8d5-33d74466eed7/351e5049-5bb1-48dc-bbc5-e1dc47d7b4f9', 'definition': 'ENDPOINT_STUDY_RECORD.GeneticToxicityVitro', 'definitionVersion': '8.0', 'parentKey': '220a42f2-1ebb-4b65-81cc-f33a411b0e45/351e5049-5bb1-48dc-bbc5-e1dc47d7b4f9', 'parentDefinition': 'SUBSTANCE', 'parentDefinitionVersion': '8.0', 'order': 6, 'createdOn': '2023-06-04T03:57:27Z', 'modifiedOn': '2020…	2	8cef4b1c-a508-4016-9a2f-3f0fa7594244	TRUE	S. typhimurium TA 98	with and without	negative	no cytotoxicity, but tested up to precipitating concentrations	valid	not examined	valid	in vitro gene mutation study in bacteria	read-across from supporting substance (structural analogue or surrogate)	key study	1 (reliable without restriction)	9c9a0988-f996-4296-9cc0-06eb830cc178	read-across source	bfeef3e6-2e32-42e5-9882-4f0dcdf99a85/351e5049-5bb1-48dc-bbc5-e1dc47d7b4f9	Ames	Ames	Ames
143_3	5567-15-7	351e5049-5bb1-48dc-bbc5-e1dc47d7b4f9	09f8d96b-2dd0-4828-b8d5-33d74466eed7	[{'key': '09f8d96b-2dd0-4828-b8d5-33d74466eed7/351e5049-5bb1-48dc-bbc5-e1dc47d7b4f9', 'definition': 'ENDPOINT_STUDY_RECORD.GeneticToxicityVitro', 'definitionVersion': '8.0', 'parentKey': '220a42f2-1ebb-4b65-81cc-f33a411b0e45/351e5049-5bb1-48dc-bbc5-e1dc47d7b4f9', 'parentDefinition': 'SUBSTANCE', 'parentDefinitionVersion': '8.0', 'order': 6, 'createdOn': '2023-06-04T03:57:27Z', 'modifiedOn': '2020…	3	fb5309ab-e3c1-46f7-8259-5073a85ca531	TRUE	S. typhimurium TA 100	with and without	negative	no cytotoxicity, but tested up to precipitating concentrations	valid	not examined	valid	in vitro gene mutation study in bacteria	read-across from supporting substance (structural analogue or surrogate)	key study	1 (reliable without restriction)	9c9a0988-f996-4296-9cc0-06eb830cc178	read-across source	bfeef3e6-2e32-42e5-9882-4f0dcdf99a85/351e5049-5bb1-48dc-bbc5-e1dc47d7b4f9	Ames	Ames	Ames
143_4	5567-15-7	351e5049-5bb1-48dc-bbc5-e1dc47d7b4f9	09f8d96b-2dd0-4828-b8d5-33d74466eed7	[{'key': '09f8d96b-2dd0-4828-b8d5-33d74466eed7/351e5049-5bb1-48dc-bbc5-e1dc47d7b4f9', 'definition': 'ENDPOINT_STUDY_RECORD.GeneticToxicityVitro', 'definitionVersion': '8.0', 'parentKey': '220a42f2-1ebb-4b65-81cc-f33a411b0e45/351e5049-5bb1-48dc-bbc5-e1dc47d7b4f9', 'parentDefinition': 'SUBSTANCE', 'parentDefinitionVersion': '8.0', 'order': 6, 'createdOn': '2023-06-04T03:57:27Z', 'modifiedOn': '2020…	4	c206face-4feb-4f5d-950d-c81f6def599f	TRUE	S. typhimurium TA 102	with and without	negative	no cytotoxicity, but tested up to precipitating concentrations	valid	not examined	valid	in vitro gene mutation study in bacteria	read-across from supporting substance (structural analogue or surrogate)	key study	1 (reliable without restriction)	9c9a0988-f996-4296-9cc0-06eb830cc178	read-across source	bfeef3e6-2e32-42e5-9882-4f0dcdf99a85/351e5049-5bb1-48dc-bbc5-e1dc47d7b4f9	Ames	Ames	Ames
144_0	5567-15-7	351e5049-5bb1-48dc-bbc5-e1dc47d7b4f9	087c6c7c-8921-4f9f-9080-79b0662d13ed	[{'key': '087c6c7c-8921-4f9f-9080-79b0662d13ed/351e5049-5bb1-48dc-bbc5-e1dc47d7b4f9', 'definition': 'ENDPOINT_STUDY_RECORD.GeneticToxicityVitro', 'definitionVersion': '8.0', 'parentKey': '220a42f2-1ebb-4b65-81cc-f33a411b0e45/351e5049-5bb1-48dc-bbc5-e1dc47d7b4f9', 'parentDefinition': 'SUBSTANCE', 'parentDefinitionVersion': '8.0', 'order': 7, 'createdOn': '2023-06-04T03:57:27Z', 'modifiedOn': '2020…	0	64ced947-8941-4523-9184-256f2d889056	TRUE	Chinese hamster Ovary (CHO)	with and without	negative	not specified	valid	not examined	valid	in vitro chromosome aberration study in mammalian cells	read-across from supporting substance (structural analogue or surrogate)	key study		0c261b7f-1a3f-4dfc-985b-d564841385f7	read-across source	e911ef6a-a2bc-4e8b-b75a-862c72ad166a/351e5049-5bb1-48dc-bbc5-e1dc47d7b4f9	ivtCA	clastogen	clastogen
145_0	5567-15-7	351e5049-5bb1-48dc-bbc5-e1dc47d7b4f9	a5b1d6ab-6bde-4bee-bb7c-8edbbce0b134	[{'key': 'a5b1d6ab-6bde-4bee-bb7c-8edbbce0b134/351e5049-5bb1-48dc-bbc5-e1dc47d7b4f9', 'definition': 'ENDPOINT_STUDY_RECORD.GeneticToxicityVitro', 'definitionVersion': '8.0', 'parentKey': '220a42f2-1ebb-4b65-81cc-f33a411b0e45/351e5049-5bb1-48dc-bbc5-e1dc47d7b4f9', 'parentDefinition': 'SUBSTANCE', 'parentDefinitionVersion': '8.0', 'order': 8, 'createdOn': '2023-06-04T03:57:27Z', 'modifiedOn': '2020…	0	29be2b37-5226-40b3-9b10-cb6e79e513bf	TRUE	mouse lymphoma L5178Y cells	without	negative	no cytotoxicity	valid	not examined	valid	in vitro gene mutation study in mammalian cells	read-across from supporting substance (structural analogue or surrogate)	key study		6bfee9fe-c400-47f0-9fbc-7f46901fac5d	read-across source	9b99b6be-155e-425f-aac1-1530c7244fce/351e5049-5bb1-48dc-bbc5-e1dc47d7b4f9	ivt_gene_mutation	gene_mutation	other
145_1	5567-15-7	351e5049-5bb1-48dc-bbc5-e1dc47d7b4f9	a5b1d6ab-6bde-4bee-bb7c-8edbbce0b134	[{'key': 'a5b1d6ab-6bde-4bee-bb7c-8edbbce0b134/351e5049-5bb1-48dc-bbc5-e1dc47d7b4f9', 'definition': 'ENDPOINT_STUDY_RECORD.GeneticToxicityVitro', 'definitionVersion': '8.0', 'parentKey': '220a42f2-1ebb-4b65-81cc-f33a411b0e45/351e5049-5bb1-48dc-bbc5-e1dc47d7b4f9', 'parentDefinition': 'SUBSTANCE', 'parentDefinitionVersion': '8.0', 'order': 8, 'createdOn': '2023-06-04T03:57:27Z', 'modifiedOn': '2020…	1	335eaf62-82b4-4836-ba74-33662a02b663	TRUE	mouse lymphoma L5178Y cells	with	negative	no cytotoxicity	valid	not examined	valid	in vitro gene mutation study in mammalian cells	read-across from supporting substance (structural analogue or surrogate)	key study		6bfee9fe-c400-47f0-9fbc-7f46901fac5d	read-across source	9b99b6be-155e-425f-aac1-1530c7244fce/351e5049-5bb1-48dc-bbc5-e1dc47d7b4f9	ivt_gene_mutation	gene_mutation	other
146_0	5567-15-7	351e5049-5bb1-48dc-bbc5-e1dc47d7b4f9	f00d15f2-a19b-4857-9122-182638f566f7	[{'key': 'f00d15f2-a19b-4857-9122-182638f566f7/351e5049-5bb1-48dc-bbc5-e1dc47d7b4f9', 'definition': 'ENDPOINT_STUDY_RECORD.GeneticToxicityVitro', 'definitionVersion': '8.0', 'parentKey': '220a42f2-1ebb-4b65-81cc-f33a411b0e45/351e5049-5bb1-48dc-bbc5-e1dc47d7b4f9', 'parentDefinition': 'SUBSTANCE', 'parentDefinitionVersion': '8.0', 'order': 9, 'createdOn': '2023-06-04T03:57:27Z', 'modifiedOn': '2020…	0	7dfbc9ff-d225-489f-9607-a65085ac877e	TRUE	S. typhimurium TA 1535	with and without	negative	no cytotoxicity, but tested up to precipitating concentrations	valid	not examined	valid	in vitro gene mutation study in bacteria	read-across from supporting substance (structural analogue or surrogate)	key study	1 (reliable without restriction)	9c9a0988-f996-4296-9cc0-06eb830cc178	read-across source	bfeef3e6-2e32-42e5-9882-4f0dcdf99a85/351e5049-5bb1-48dc-bbc5-e1dc47d7b4f9	Ames	Ames	Ames
146_1	5567-15-7	351e5049-5bb1-48dc-bbc5-e1dc47d7b4f9	f00d15f2-a19b-4857-9122-182638f566f7	[{'key': 'f00d15f2-a19b-4857-9122-182638f566f7/351e5049-5bb1-48dc-bbc5-e1dc47d7b4f9', 'definition': 'ENDPOINT_STUDY_RECORD.GeneticToxicityVitro', 'definitionVersion': '8.0', 'parentKey': '220a42f2-1ebb-4b65-81cc-f33a411b0e45/351e5049-5bb1-48dc-bbc5-e1dc47d7b4f9', 'parentDefinition': 'SUBSTANCE', 'parentDefinitionVersion': '8.0', 'order': 9, 'createdOn': '2023-06-04T03:57:27Z', 'modifiedOn': '2020…	1	c3f77b8e-9d7f-4902-845b-189af66ffa7e	TRUE	S. typhimurium TA 1537	with and without	negative	no cytotoxicity, but tested up to precipitating concentrations	valid	not examined	valid	in vitro gene mutation study in bacteria	read-across from supporting substance (structural analogue or surrogate)	key study	1 (reliable without restriction)	9c9a0988-f996-4296-9cc0-06eb830cc178	read-across source	bfeef3e6-2e32-42e5-9882-4f0dcdf99a85/351e5049-5bb1-48dc-bbc5-e1dc47d7b4f9	Ames	Ames	Ames
146_2	5567-15-7	351e5049-5bb1-48dc-bbc5-e1dc47d7b4f9	f00d15f2-a19b-4857-9122-182638f566f7	[{'key': 'f00d15f2-a19b-4857-9122-182638f566f7/351e5049-5bb1-48dc-bbc5-e1dc47d7b4f9', 'definition': 'ENDPOINT_STUDY_RECORD.GeneticToxicityVitro', 'definitionVersion': '8.0', 'parentKey': '220a42f2-1ebb-4b65-81cc-f33a411b0e45/351e5049-5bb1-48dc-bbc5-e1dc47d7b4f9', 'parentDefinition': 'SUBSTANCE', 'parentDefinitionVersion': '8.0', 'order': 9, 'createdOn': '2023-06-04T03:57:27Z', 'modifiedOn': '2020…	2	8cef4b1c-a508-4016-9a2f-3f0fa7594244	TRUE	S. typhimurium TA 98	with and without	negative	no cytotoxicity, but tested up to precipitating concentrations	valid	not examined	valid	in vitro gene mutation study in bacteria	read-across from supporting substance (structural analogue or surrogate)	key study	1 (reliable without restriction)	9c9a0988-f996-4296-9cc0-06eb830cc178	read-across source	bfeef3e6-2e32-42e5-9882-4f0dcdf99a85/351e5049-5bb1-48dc-bbc5-e1dc47d7b4f9	Ames	Ames	Ames
146_3	5567-15-7	351e5049-5bb1-48dc-bbc5-e1dc47d7b4f9	f00d15f2-a19b-4857-9122-182638f566f7	[{'key': 'f00d15f2-a19b-4857-9122-182638f566f7/351e5049-5bb1-48dc-bbc5-e1dc47d7b4f9', 'definition': 'ENDPOINT_STUDY_RECORD.GeneticToxicityVitro', 'definitionVersion': '8.0', 'parentKey': '220a42f2-1ebb-4b65-81cc-f33a411b0e45/351e5049-5bb1-48dc-bbc5-e1dc47d7b4f9', 'parentDefinition': 'SUBSTANCE', 'parentDefinitionVersion': '8.0', 'order': 9, 'createdOn': '2023-06-04T03:57:27Z', 'modifiedOn': '2020…	3	fb5309ab-e3c1-46f7-8259-5073a85ca531	TRUE	S. typhimurium TA 100	with and without	negative	no cytotoxicity, but tested up to precipitating concentrations	valid	not examined	valid	in vitro gene mutation study in bacteria	read-across from supporting substance (structural analogue or surrogate)	key study	1 (reliable without restriction)	9c9a0988-f996-4296-9cc0-06eb830cc178	read-across source	bfeef3e6-2e32-42e5-9882-4f0dcdf99a85/351e5049-5bb1-48dc-bbc5-e1dc47d7b4f9	Ames	Ames	Ames
146_4	5567-15-7	351e5049-5bb1-48dc-bbc5-e1dc47d7b4f9	f00d15f2-a19b-4857-9122-182638f566f7	[{'key': 'f00d15f2-a19b-4857-9122-182638f566f7/351e5049-5bb1-48dc-bbc5-e1dc47d7b4f9', 'definition': 'ENDPOINT_STUDY_RECORD.GeneticToxicityVitro', 'definitionVersion': '8.0', 'parentKey': '220a42f2-1ebb-4b65-81cc-f33a411b0e45/351e5049-5bb1-48dc-bbc5-e1dc47d7b4f9', 'parentDefinition': 'SUBSTANCE', 'parentDefinitionVersion': '8.0', 'order': 9, 'createdOn': '2023-06-04T03:57:27Z', 'modifiedOn': '2020…	4	c206face-4feb-4f5d-950d-c81f6def599f	TRUE	S. typhimurium TA 102	with and without	negative	no cytotoxicity, but tested up to precipitating concentrations	valid	not examined	valid	in vitro gene mutation study in bacteria	read-across from supporting substance (structural analogue or surrogate)	key study	1 (reliable without restriction)	9c9a0988-f996-4296-9cc0-06eb830cc178	read-across source	bfeef3e6-2e32-42e5-9882-4f0dcdf99a85/351e5049-5bb1-48dc-bbc5-e1dc47d7b4f9	Ames	Ames	Ames
147_0	5567-15-7	351e5049-5bb1-48dc-bbc5-e1dc47d7b4f9	5dbba15b-03fb-48e5-afd0-e1d1cc03ebd1	[{'key': '5dbba15b-03fb-48e5-afd0-e1d1cc03ebd1/351e5049-5bb1-48dc-bbc5-e1dc47d7b4f9', 'definition': 'ENDPOINT_STUDY_RECORD.GeneticToxicityVitro', 'definitionVersion': '8.0', 'parentKey': '220a42f2-1ebb-4b65-81cc-f33a411b0e45/351e5049-5bb1-48dc-bbc5-e1dc47d7b4f9', 'parentDefinition': 'SUBSTANCE', 'parentDefinitionVersion': '8.0', 'order': 10, 'createdOn': '2023-06-04T03:57:27Z', 'modifiedOn': '202…	0	d215992d-aafe-478b-9e8e-25dc1d506e24	TRUE	S. typhimurium TA 1535, TA 1537, TA 98 and TA 100	with and without	negative	no cytotoxicity	valid	valid	valid	in vitro gene mutation study in bacteria	experimental study	supporting study	1 (reliable without restriction)				Ames	Ames	Ames
147_1	5567-15-7	351e5049-5bb1-48dc-bbc5-e1dc47d7b4f9	5dbba15b-03fb-48e5-afd0-e1d1cc03ebd1	[{'key': '5dbba15b-03fb-48e5-afd0-e1d1cc03ebd1/351e5049-5bb1-48dc-bbc5-e1dc47d7b4f9', 'definition': 'ENDPOINT_STUDY_RECORD.GeneticToxicityVitro', 'definitionVersion': '8.0', 'parentKey': '220a42f2-1ebb-4b65-81cc-f33a411b0e45/351e5049-5bb1-48dc-bbc5-e1dc47d7b4f9', 'parentDefinition': 'SUBSTANCE', 'parentDefinitionVersion': '8.0', 'order': 10, 'createdOn': '2023-06-04T03:57:27Z', 'modifiedOn': '202…	1	dc41a84a-f677-4f4a-903c-24e24b07a79a	TRUE	S. typhimurium TA 102	with and without	negative	no cytotoxicity	valid	valid	valid	in vitro gene mutation study in bacteria	experimental study	supporting study	1 (reliable without restriction)				Ames	Ames	Ames
148_0	6041-94-7	4ba32dc7-cbab-4087-9eff-c8fc155bf45a	bc9b2936-cb1e-441d-9a97-ba1bbb4318b2	[{'key': 'bc9b2936-cb1e-441d-9a97-ba1bbb4318b2/4ba32dc7-cbab-4087-9eff-c8fc155bf45a', 'definition': 'ENDPOINT_STUDY_RECORD.GeneticToxicityVitro', 'definitionVersion': '8.0', 'parentKey': '5e52c48c-0115-4b02-a749-b7ddd8094a10/4ba32dc7-cbab-4087-9eff-c8fc155bf45a', 'parentDefinition': 'SUBSTANCE', 'parentDefinitionVersion': '8.0', 'order': 1, 'createdOn': '2023-06-04T11:08:09Z', 'modifiedOn': '2021…	0	f46f4db8-0b52-4ccd-96ea-d9f52b4d1886	FALSE	other:	with and without	negative	no cytotoxicity, but tested up to precipitating concentrations	valid	not examined	valid	in vitro chromosome aberration study in mammalian cells	experimental study	key study	1 (reliable without restriction)				ivtCA	clastogen	clastogen
149_0	6041-94-7	4ba32dc7-cbab-4087-9eff-c8fc155bf45a	413599e5-e488-4fa3-b51f-47ccfa409968	[{'key': '413599e5-e488-4fa3-b51f-47ccfa409968/4ba32dc7-cbab-4087-9eff-c8fc155bf45a', 'definition': 'ENDPOINT_STUDY_RECORD.GeneticToxicityVitro', 'definitionVersion': '8.0', 'parentKey': '5e52c48c-0115-4b02-a749-b7ddd8094a10/4ba32dc7-cbab-4087-9eff-c8fc155bf45a', 'parentDefinition': 'SUBSTANCE', 'parentDefinitionVersion': '8.0', 'order': 2, 'createdOn': '2023-06-04T11:08:09Z', 'modifiedOn': '2021…	0	cfcc7de5-9061-4f07-9068-9714d446b618	FALSE	Chinese hamster lung fibroblasts (V79)	with and without	negative	no cytotoxicity, but tested up to precipitating concentrations	valid	valid	valid	in vitro gene mutation study in mammalian cells	experimental study	key study	1 (reliable without restriction)				ivt_gene_mutation	gene_mutation	other
150_0	6041-94-7	4ba32dc7-cbab-4087-9eff-c8fc155bf45a	fed91e4a-a75a-4934-a1d4-18bc1461241b	[{'key': 'fed91e4a-a75a-4934-a1d4-18bc1461241b/4ba32dc7-cbab-4087-9eff-c8fc155bf45a', 'definition': 'ENDPOINT_STUDY_RECORD.GeneticToxicityVitro', 'definitionVersion': '8.0', 'parentKey': '5e52c48c-0115-4b02-a749-b7ddd8094a10/4ba32dc7-cbab-4087-9eff-c8fc155bf45a', 'parentDefinition': 'SUBSTANCE', 'parentDefinitionVersion': '8.0', 'order': 3, 'createdOn': '2023-06-04T11:08:09Z', 'modifiedOn': '2021…	0	fb410baa-ef05-4aed-abb3-3493c9102fe9	FALSE	Chinese hamster lung fibroblasts (V79)	with and without	negative	no cytotoxicity	valid	not applicable	valid	in vitro / micronucleus study	experimental study	key study	1 (reliable without restriction)				ivtCA/ivTMN	clastogen	clastogen
151_0	6041-94-7	4ba32dc7-cbab-4087-9eff-c8fc155bf45a	7ea5163c-a191-4a23-bf7d-73e0c2349350	[{'key': '7ea5163c-a191-4a23-bf7d-73e0c2349350/4ba32dc7-cbab-4087-9eff-c8fc155bf45a', 'definition': 'ENDPOINT_STUDY_RECORD.GeneticToxicityVitro', 'definitionVersion': '8.0', 'parentKey': '5e52c48c-0115-4b02-a749-b7ddd8094a10/4ba32dc7-cbab-4087-9eff-c8fc155bf45a', 'parentDefinition': 'SUBSTANCE', 'parentDefinitionVersion': '8.0', 'order': 4, 'createdOn': '2023-06-04T11:08:09Z', 'modifiedOn': '2021…	0	792a0871-6ba3-4bbf-85bf-3582c6fd4d0e	FALSE	S. typhimurium TA 1535, TA 1537, TA 98 and TA 100	with and without	negative	cytotoxicity	valid	not examined	valid	in vitro gene mutation study in bacteria	experimental study	key study	1 (reliable without restriction)				Ames	Ames	Ames
151_1	6041-94-7	4ba32dc7-cbab-4087-9eff-c8fc155bf45a	7ea5163c-a191-4a23-bf7d-73e0c2349350	[{'key': '7ea5163c-a191-4a23-bf7d-73e0c2349350/4ba32dc7-cbab-4087-9eff-c8fc155bf45a', 'definition': 'ENDPOINT_STUDY_RECORD.GeneticToxicityVitro', 'definitionVersion': '8.0', 'parentKey': '5e52c48c-0115-4b02-a749-b7ddd8094a10/4ba32dc7-cbab-4087-9eff-c8fc155bf45a', 'parentDefinition': 'SUBSTANCE', 'parentDefinitionVersion': '8.0', 'order': 4, 'createdOn': '2023-06-04T11:08:09Z', 'modifiedOn': '2021…	1	39e32206-447e-452a-b2f2-de0d5401ca67	FALSE	E. coli WP2 uvr A	with and without	negative	no cytotoxicity	valid	not examined	valid	in vitro gene mutation study in bacteria	experimental study	key study	1 (reliable without restriction)				Ames	Ames	Ames
152_0	6041-94-7	4ba32dc7-cbab-4087-9eff-c8fc155bf45a	21b734be-b2f6-4c8b-9f62-2b2faa22353a	[{'key': '21b734be-b2f6-4c8b-9f62-2b2faa22353a/4ba32dc7-cbab-4087-9eff-c8fc155bf45a', 'definition': 'ENDPOINT_STUDY_RECORD.GeneticToxicityVitro', 'definitionVersion': '8.0', 'parentKey': '5e52c48c-0115-4b02-a749-b7ddd8094a10/4ba32dc7-cbab-4087-9eff-c8fc155bf45a', 'parentDefinition': 'SUBSTANCE', 'parentDefinitionVersion': '8.0', 'order': 5, 'createdOn': '2023-06-04T11:08:09Z', 'modifiedOn': '2021…	0	f46f4db8-0b52-4ccd-96ea-d9f52b4d1886	FALSE	other:	with and without	negative	no cytotoxicity, but tested up to precipitating concentrations	valid	not examined	valid	in vitro chromosome aberration study in mammalian cells	read-across from supporting substance (structural analogue or surrogate)	key study	1 (reliable without restriction)	8068e98e-0f13-402b-88f2-2b1eea883c2d	read-across source	bc9b2936-cb1e-441d-9a97-ba1bbb4318b2/4ba32dc7-cbab-4087-9eff-c8fc155bf45a	ivtCA	clastogen	clastogen
153_0	6041-94-7	4ba32dc7-cbab-4087-9eff-c8fc155bf45a	47c177aa-8ab9-401a-99e7-d563359201ab	[{'key': '47c177aa-8ab9-401a-99e7-d563359201ab/4ba32dc7-cbab-4087-9eff-c8fc155bf45a', 'definition': 'ENDPOINT_STUDY_RECORD.GeneticToxicityVitro', 'definitionVersion': '8.0', 'parentKey': '5e52c48c-0115-4b02-a749-b7ddd8094a10/4ba32dc7-cbab-4087-9eff-c8fc155bf45a', 'parentDefinition': 'SUBSTANCE', 'parentDefinitionVersion': '8.0', 'order': 6, 'createdOn': '2023-06-04T11:08:09Z', 'modifiedOn': '2021…	0	cfcc7de5-9061-4f07-9068-9714d446b618	FALSE	Chinese hamster lung fibroblasts (V79)	with and without	negative	no cytotoxicity, but tested up to precipitating concentrations	valid	valid	valid	in vitro gene mutation study in mammalian cells	read-across from supporting substance (structural analogue or surrogate)	key study	1 (reliable without restriction)	560cf00b-2b3e-4107-837d-398d1bbce0c0	read-across source	413599e5-e488-4fa3-b51f-47ccfa409968/4ba32dc7-cbab-4087-9eff-c8fc155bf45a	ivt_gene_mutation	gene_mutation	other
154_0	6041-94-7	4ba32dc7-cbab-4087-9eff-c8fc155bf45a	04079b0e-7cd7-4e33-a08d-ae8473de84a7	[{'key': '04079b0e-7cd7-4e33-a08d-ae8473de84a7/4ba32dc7-cbab-4087-9eff-c8fc155bf45a', 'definition': 'ENDPOINT_STUDY_RECORD.GeneticToxicityVitro', 'definitionVersion': '8.0', 'parentKey': '5e52c48c-0115-4b02-a749-b7ddd8094a10/4ba32dc7-cbab-4087-9eff-c8fc155bf45a', 'parentDefinition': 'SUBSTANCE', 'parentDefinitionVersion': '8.0', 'order': 7, 'createdOn': '2023-06-04T11:08:09Z', 'modifiedOn': '2021…	0	fb410baa-ef05-4aed-abb3-3493c9102fe9	FALSE	Chinese hamster lung fibroblasts (V79)	with and without	negative	no cytotoxicity	valid	not applicable	valid	in vitro / micronucleus study	read-across from supporting substance (structural analogue or surrogate)	key study	1 (reliable without restriction)	683e6be6-e64b-405b-8ed5-e6a07747aae2	read-across source	fed91e4a-a75a-4934-a1d4-18bc1461241b/4ba32dc7-cbab-4087-9eff-c8fc155bf45a	ivtCA/ivTMN	clastogen	clastogen
155_0	6041-94-7	4ba32dc7-cbab-4087-9eff-c8fc155bf45a	409a5c05-dc4f-4b0a-b231-a072a9c41f40	[{'key': '409a5c05-dc4f-4b0a-b231-a072a9c41f40/4ba32dc7-cbab-4087-9eff-c8fc155bf45a', 'definition': 'ENDPOINT_STUDY_RECORD.GeneticToxicityVitro', 'definitionVersion': '8.0', 'parentKey': '5e52c48c-0115-4b02-a749-b7ddd8094a10/4ba32dc7-cbab-4087-9eff-c8fc155bf45a', 'parentDefinition': 'SUBSTANCE', 'parentDefinitionVersion': '8.0', 'order': 8, 'createdOn': '2023-06-04T11:08:09Z', 'modifiedOn': '2021…	0	da099392-b495-4569-8ddf-3705fc4b515c	FALSE	other:	with and without	negative	no cytotoxicity	valid	not examined	valid	in vitro gene mutation study in bacteria	experimental study	supporting study	3 (not reliable)				other
156_0	6992-11-6	6a7081c6-e785-411e-95b0-6edde6077a60	a7e65d21-f9dc-4129-8306-8f9e7f664484	[{'key': 'a7e65d21-f9dc-4129-8306-8f9e7f664484/6a7081c6-e785-411e-95b0-6edde6077a60', 'definition': 'ENDPOINT_STUDY_RECORD.GeneticToxicityVitro', 'definitionVersion': '8.0', 'parentKey': '3aaa411f-6021-4c33-b301-2d3a2f5871f0/6a7081c6-e785-411e-95b0-6edde6077a60', 'parentDefinition': 'SUBSTANCE', 'parentDefinitionVersion': '8.0', 'order': 1, 'createdOn': '2023-06-04T10:12:42Z', 'modifiedOn': '2021…	0	b93fba79-1933-409d-b6da-5b0a87343409	TRUE	S. typhimurium TA 1535, TA 1537, TA 98 and TA 100	with and without	negative	no cytotoxicity	valid	not examined	valid	in vitro gene mutation study in bacteria	experimental study	key study	1 (reliable without restriction)				Ames	Ames	Ames
156_1	6992-11-6	6a7081c6-e785-411e-95b0-6edde6077a60	a7e65d21-f9dc-4129-8306-8f9e7f664484	[{'key': 'a7e65d21-f9dc-4129-8306-8f9e7f664484/6a7081c6-e785-411e-95b0-6edde6077a60', 'definition': 'ENDPOINT_STUDY_RECORD.GeneticToxicityVitro', 'definitionVersion': '8.0', 'parentKey': '3aaa411f-6021-4c33-b301-2d3a2f5871f0/6a7081c6-e785-411e-95b0-6edde6077a60', 'parentDefinition': 'SUBSTANCE', 'parentDefinitionVersion': '8.0', 'order': 1, 'createdOn': '2023-06-04T10:12:42Z', 'modifiedOn': '2021…	1	1ea33bc9-ee6a-4b63-86aa-ba940747e1f8	TRUE	E. coli WP2 uvr A	with and without	negative	no cytotoxicity	valid	not examined	valid	in vitro gene mutation study in bacteria	experimental study	key study	1 (reliable without restriction)				Ames	Ames	Ames
157_0	6992-11-6	6a7081c6-e785-411e-95b0-6edde6077a60	5a145858-2f2f-4543-bdab-0c0c39cc1c38	[{'key': '5a145858-2f2f-4543-bdab-0c0c39cc1c38/6a7081c6-e785-411e-95b0-6edde6077a60', 'definition': 'ENDPOINT_STUDY_RECORD.GeneticToxicityVitro', 'definitionVersion': '8.0', 'parentKey': '3aaa411f-6021-4c33-b301-2d3a2f5871f0/6a7081c6-e785-411e-95b0-6edde6077a60', 'parentDefinition': 'SUBSTANCE', 'parentDefinitionVersion': '8.0', 'order': 2, 'createdOn': '2023-06-04T10:12:42Z', 'modifiedOn': '2021…	0	48cc288b-28d7-40bf-8553-583abf520d88	TRUE	lymphocytes:	with and without	negative	no cytotoxicity, but tested up to precipitating concentrations	valid	not examined	valid	in vitro chromosome aberration study in mammalian cells	experimental study	key study	1 (reliable without restriction)				ivtCA	clastogen	clastogen
158_0	6992-11-6	6a7081c6-e785-411e-95b0-6edde6077a60	1b31d689-fb61-46a1-a33b-5d079df72c8b	[{'key': '1b31d689-fb61-46a1-a33b-5d079df72c8b/6a7081c6-e785-411e-95b0-6edde6077a60', 'definition': 'ENDPOINT_STUDY_RECORD.GeneticToxicityVitro', 'definitionVersion': '8.0', 'parentKey': '3aaa411f-6021-4c33-b301-2d3a2f5871f0/6a7081c6-e785-411e-95b0-6edde6077a60', 'parentDefinition': 'SUBSTANCE', 'parentDefinitionVersion': '8.0', 'order': 3, 'createdOn': '2023-06-04T10:12:42Z', 'modifiedOn': '2021…	0	168def3a-1538-4c94-8895-caf228e47778	FALSE	Chinese hamster lung fibroblasts (V79)	with and without	negative	no cytotoxicity, but tested up to precipitating concentrations	valid	not examined	valid	in vitro gene mutation study in mammalian cells	experimental study	key study	1 (reliable without restriction)				ivt_gene_mutation	gene_mutation	other
159_0	6992-11-6	6a7081c6-e785-411e-95b0-6edde6077a60	3eef83ab-aedb-4ed7-864c-ec8b02688b04	[{'key': '3eef83ab-aedb-4ed7-864c-ec8b02688b04/6a7081c6-e785-411e-95b0-6edde6077a60', 'definition': 'ENDPOINT_STUDY_RECORD.GeneticToxicityVitro', 'definitionVersion': '8.0', 'parentKey': '3aaa411f-6021-4c33-b301-2d3a2f5871f0/6a7081c6-e785-411e-95b0-6edde6077a60', 'parentDefinition': 'SUBSTANCE', 'parentDefinitionVersion': '8.0', 'order': 4, 'createdOn': '2023-06-04T10:12:42Z', 'modifiedOn': '2021…	0	168def3a-1538-4c94-8895-caf228e47778	FALSE	Chinese hamster lung fibroblasts (V79)	with and without	negative	no cytotoxicity, but tested up to precipitating concentrations	valid	not examined	valid	in vitro gene mutation study in mammalian cells	read-across from supporting substance (structural analogue or surrogate)	key study		ba631eb2-9d58-4cdf-bbee-2e00b1d63053	read-across source	1b31d689-fb61-46a1-a33b-5d079df72c8b/6a7081c6-e785-411e-95b0-6edde6077a60	ivt_gene_mutation	gene_mutation	other
160_0	6992-11-6	6a7081c6-e785-411e-95b0-6edde6077a60	112e0535-14fe-440c-b792-29e084290fcd	[{'key': '112e0535-14fe-440c-b792-29e084290fcd/6a7081c6-e785-411e-95b0-6edde6077a60', 'definition': 'ENDPOINT_STUDY_RECORD.GeneticToxicityVitro', 'definitionVersion': '8.0', 'parentKey': '3aaa411f-6021-4c33-b301-2d3a2f5871f0/6a7081c6-e785-411e-95b0-6edde6077a60', 'parentDefinition': 'SUBSTANCE', 'parentDefinitionVersion': '8.0', 'order': 5, 'createdOn': '2023-06-04T10:12:42Z', 'modifiedOn': '2021…	0	19b7e766-4387-4a13-982a-1b6277eaff48	FALSE	S. typhimurium TA 1535, TA 1537, TA 98 and TA 100	with and without	negative	no cytotoxicity, but tested up to precipitating concentrations	valid	not examined	valid	in vitro gene mutation study in bacteria	experimental study	supporting study	3 (not reliable)				Ames	Ames	Ames
160_1	6992-11-6	6a7081c6-e785-411e-95b0-6edde6077a60	112e0535-14fe-440c-b792-29e084290fcd	[{'key': '112e0535-14fe-440c-b792-29e084290fcd/6a7081c6-e785-411e-95b0-6edde6077a60', 'definition': 'ENDPOINT_STUDY_RECORD.GeneticToxicityVitro', 'definitionVersion': '8.0', 'parentKey': '3aaa411f-6021-4c33-b301-2d3a2f5871f0/6a7081c6-e785-411e-95b0-6edde6077a60', 'parentDefinition': 'SUBSTANCE', 'parentDefinitionVersion': '8.0', 'order': 5, 'createdOn': '2023-06-04T10:12:42Z', 'modifiedOn': '2021…	1	1677d637-4a11-4fe8-93e4-80ccf7b4dfd0	FALSE	S. typhimurium TA 1538	with and without	negative	no cytotoxicity, but tested up to precipitating concentrations	valid	not examined	valid	in vitro gene mutation study in bacteria	experimental study	supporting study	3 (not reliable)				Ames	Ames	Ames
160_2	6992-11-6	6a7081c6-e785-411e-95b0-6edde6077a60	112e0535-14fe-440c-b792-29e084290fcd	[{'key': '112e0535-14fe-440c-b792-29e084290fcd/6a7081c6-e785-411e-95b0-6edde6077a60', 'definition': 'ENDPOINT_STUDY_RECORD.GeneticToxicityVitro', 'definitionVersion': '8.0', 'parentKey': '3aaa411f-6021-4c33-b301-2d3a2f5871f0/6a7081c6-e785-411e-95b0-6edde6077a60', 'parentDefinition': 'SUBSTANCE', 'parentDefinitionVersion': '8.0', 'order': 5, 'createdOn': '2023-06-04T10:12:42Z', 'modifiedOn': '2021…	2	013ea126-e13f-41aa-bfd7-a78af482b354	FALSE	E. coli WP2 uvr A	with and without	negative	no cytotoxicity, but tested up to precipitating concentrations	valid	not examined	valid	in vitro gene mutation study in bacteria	experimental study	supporting study	3 (not reliable)				Ames	Ames	Ames
161_0	5281-04-9	40b5af33-4284-44f4-9dc6-e5f7b2735486	0191680b-fec2-4455-87bc-0a37d959238b	[{'key': '0191680b-fec2-4455-87bc-0a37d959238b/40b5af33-4284-44f4-9dc6-e5f7b2735486', 'definition': 'ENDPOINT_STUDY_RECORD.GeneticToxicityVitro', 'definitionVersion': '8.0', 'parentKey': '28121055-cce3-46f4-b5c9-4fc289a4a8c4/40b5af33-4284-44f4-9dc6-e5f7b2735486', 'parentDefinition': 'SUBSTANCE', 'parentDefinitionVersion': '8.0', 'order': 1, 'createdOn': '2023-06-04T11:11:03Z', 'modifiedOn': '2022…	0	b4da4e3b-cd36-4a64-8215-d34bfee30c8b	TRUE	Chinese hamster lung fibroblasts (V79)	with and without	negative	no cytotoxicity	valid		valid	in vitro chromosome aberration study in mammalian cells	experimental study	key study	1 (reliable without restriction)				ivtCA	clastogen	clastogen
162_0	5281-04-9	40b5af33-4284-44f4-9dc6-e5f7b2735486	cae73906-caf5-4ee7-81d4-f960c0476af8	[{'key': 'cae73906-caf5-4ee7-81d4-f960c0476af8/40b5af33-4284-44f4-9dc6-e5f7b2735486', 'definition': 'ENDPOINT_STUDY_RECORD.GeneticToxicityVitro', 'definitionVersion': '8.0', 'parentKey': '28121055-cce3-46f4-b5c9-4fc289a4a8c4/40b5af33-4284-44f4-9dc6-e5f7b2735486', 'parentDefinition': 'SUBSTANCE', 'parentDefinitionVersion': '8.0', 'order': 2, 'createdOn': '2023-06-04T11:11:04Z', 'modifiedOn': '2022…	0	4bea32b4-16c2-40f3-829e-73e64e959727	TRUE	Chinese hamster lung fibroblasts (V79)	with and without	negative	no cytotoxicity	valid	not examined	valid	in vitro gene mutation study in mammalian cells	experimental study	key study	1 (reliable without restriction)				ivt_gene_mutation	gene_mutation	other
163_0	5281-04-9	40b5af33-4284-44f4-9dc6-e5f7b2735486	9ad2a81b-d4ee-4ffa-9c2f-92960fd2d6e9	[{'key': '9ad2a81b-d4ee-4ffa-9c2f-92960fd2d6e9/40b5af33-4284-44f4-9dc6-e5f7b2735486', 'definition': 'ENDPOINT_STUDY_RECORD.GeneticToxicityVitro', 'definitionVersion': '8.0', 'parentKey': '28121055-cce3-46f4-b5c9-4fc289a4a8c4/40b5af33-4284-44f4-9dc6-e5f7b2735486', 'parentDefinition': 'SUBSTANCE', 'parentDefinitionVersion': '8.0', 'order': 3, 'createdOn': '2023-06-04T11:11:04Z', 'modifiedOn': '2022…	0	bf2319b7-6ca1-413b-b37d-f2f4a004df96	FALSE	S. typhimurium TA 1535, TA 1537, TA 98 and TA 100	with and without	negative	no cytotoxicity nor precipitates, but tested up to recommended limit concentrations	valid	not examined	valid	in vitro gene mutation study in bacteria	experimental study	key study	1 (reliable without restriction)				Ames	Ames	Ames
163_1	5281-04-9	40b5af33-4284-44f4-9dc6-e5f7b2735486	9ad2a81b-d4ee-4ffa-9c2f-92960fd2d6e9	[{'key': '9ad2a81b-d4ee-4ffa-9c2f-92960fd2d6e9/40b5af33-4284-44f4-9dc6-e5f7b2735486', 'definition': 'ENDPOINT_STUDY_RECORD.GeneticToxicityVitro', 'definitionVersion': '8.0', 'parentKey': '28121055-cce3-46f4-b5c9-4fc289a4a8c4/40b5af33-4284-44f4-9dc6-e5f7b2735486', 'parentDefinition': 'SUBSTANCE', 'parentDefinitionVersion': '8.0', 'order': 3, 'createdOn': '2023-06-04T11:11:04Z', 'modifiedOn': '2022…	1	40f54123-a852-4999-bb00-e36a78103277	FALSE	E. coli WP2 uvr A	with and without	negative	no cytotoxicity nor precipitates, but tested up to recommended limit concentrations	valid	not examined	valid	in vitro gene mutation study in bacteria	experimental study	key study	1 (reliable without restriction)				Ames	Ames	Ames
164_0	5281-04-9	40b5af33-4284-44f4-9dc6-e5f7b2735486	d3e21fb0-aae5-46f6-a6d4-7ad8f37605eb	[{'key': 'd3e21fb0-aae5-46f6-a6d4-7ad8f37605eb/40b5af33-4284-44f4-9dc6-e5f7b2735486', 'definition': 'ENDPOINT_STUDY_RECORD.GeneticToxicityVitro', 'definitionVersion': '8.0', 'parentKey': '28121055-cce3-46f4-b5c9-4fc289a4a8c4/40b5af33-4284-44f4-9dc6-e5f7b2735486', 'parentDefinition': 'SUBSTANCE', 'parentDefinitionVersion': '8.0', 'order': 4, 'createdOn': '2023-06-04T11:11:04Z', 'modifiedOn': '2022…	0	5fe927fc-10e3-4667-9e0b-4101b539a08c	FALSE	hepatocytes:	with	negative	no cytotoxicity	valid		valid	in vitro DNA damage and/or repair study	experimental study	key study	1 (reliable without restriction)	e44e1ecb-e2fa-4951-a249-6ee64a8a03e8	reference to other study		DNA damage/repair
165_0	5281-04-9	40b5af33-4284-44f4-9dc6-e5f7b2735486	4c57413a-e70f-4a05-8c91-4042580187e9	[{'key': '4c57413a-e70f-4a05-8c91-4042580187e9/40b5af33-4284-44f4-9dc6-e5f7b2735486', 'definition': 'ENDPOINT_STUDY_RECORD.GeneticToxicityVitro', 'definitionVersion': '8.0', 'parentKey': '28121055-cce3-46f4-b5c9-4fc289a4a8c4/40b5af33-4284-44f4-9dc6-e5f7b2735486', 'parentDefinition': 'SUBSTANCE', 'parentDefinitionVersion': '8.0', 'order': 5, 'createdOn': '2023-06-04T11:11:04Z', 'modifiedOn': '2014…	0	c9478b57-4ed5-4227-bc71-366541d4f194	FALSE	Chinese hamster lung fibroblasts (V79)	with and without	negative	no cytotoxicity	valid	not examined	valid	in vitro gene mutation study in mammalian cells	experimental study	key study	1 (reliable without restriction)				ivt_gene_mutation	gene_mutation	other
166_0	5281-04-9	40b5af33-4284-44f4-9dc6-e5f7b2735486	b85c57c9-358f-4ec9-9851-5915dabe5a9b	[{'key': 'b85c57c9-358f-4ec9-9851-5915dabe5a9b/40b5af33-4284-44f4-9dc6-e5f7b2735486', 'definition': 'ENDPOINT_STUDY_RECORD.GeneticToxicityVitro', 'definitionVersion': '8.0', 'parentKey': '28121055-cce3-46f4-b5c9-4fc289a4a8c4/40b5af33-4284-44f4-9dc6-e5f7b2735486', 'parentDefinition': 'SUBSTANCE', 'parentDefinitionVersion': '8.0', 'order': 6, 'createdOn': '2023-06-04T11:11:04Z', 'modifiedOn': '2014…	0	5f76b6b2-321f-463d-8f44-023dc529e967	FALSE	Chinese hamster lung fibroblasts (V79)	with and without	negative	no cytotoxicity	valid		valid	in vitro chromosome aberration study in mammalian cells	experimental study	key study	1 (reliable without restriction)				ivtCA	clastogen	clastogen
167_0	5281-04-9	40b5af33-4284-44f4-9dc6-e5f7b2735486	948e3490-7f58-4d66-aa84-f769194f3acf	[{'key': '948e3490-7f58-4d66-aa84-f769194f3acf/40b5af33-4284-44f4-9dc6-e5f7b2735486', 'definition': 'ENDPOINT_STUDY_RECORD.GeneticToxicityVitro', 'definitionVersion': '8.0', 'parentKey': '28121055-cce3-46f4-b5c9-4fc289a4a8c4/40b5af33-4284-44f4-9dc6-e5f7b2735486', 'parentDefinition': 'SUBSTANCE', 'parentDefinitionVersion': '8.0', 'order': 7, 'createdOn': '2023-06-04T11:11:05Z', 'modifiedOn': '2014…	0	a56f47f0-43fc-4b8d-91e7-369fb3c3a56e	FALSE	hepatocytes:	with	negative	no cytotoxicity	valid	valid	valid	in vitro DNA damage and/or repair study	experimental study	key study	1 (reliable without restriction)	70e4077e-926d-4f9f-b0fc-127607624d68	reference to other study		DNA damage/repair
168_0	5281-04-9	40b5af33-4284-44f4-9dc6-e5f7b2735486	56f84db8-0626-43ec-b137-c2bc370d8544	[{'key': '56f84db8-0626-43ec-b137-c2bc370d8544/40b5af33-4284-44f4-9dc6-e5f7b2735486', 'definition': 'ENDPOINT_STUDY_RECORD.GeneticToxicityVitro', 'definitionVersion': '8.0', 'parentKey': '28121055-cce3-46f4-b5c9-4fc289a4a8c4/40b5af33-4284-44f4-9dc6-e5f7b2735486', 'parentDefinition': 'SUBSTANCE', 'parentDefinitionVersion': '8.0', 'order': 8, 'createdOn': '2023-06-04T11:11:05Z', 'modifiedOn': '2014…	0	0ee732aa-446a-45ec-928b-709b9529eb7f	FALSE	hepatocytes:	with	negative	no cytotoxicity	valid	valid	valid	in vitro DNA damage and/or repair study	experimental study	key study	1 (reliable without restriction)	b368315b-2372-4e6d-b99d-07e0734578e1	reference to other study		DNA damage/repair
169_0	5281-04-9	40b5af33-4284-44f4-9dc6-e5f7b2735486	f64925e6-74a6-4502-81d8-02069007c174	[{'key': 'f64925e6-74a6-4502-81d8-02069007c174/40b5af33-4284-44f4-9dc6-e5f7b2735486', 'definition': 'ENDPOINT_STUDY_RECORD.GeneticToxicityVitro', 'definitionVersion': '8.0', 'parentKey': '28121055-cce3-46f4-b5c9-4fc289a4a8c4/40b5af33-4284-44f4-9dc6-e5f7b2735486', 'parentDefinition': 'SUBSTANCE', 'parentDefinitionVersion': '8.0', 'order': 9, 'createdOn': '2023-06-04T11:11:05Z', 'modifiedOn': '2014…	0	2d5c16d6-4b5d-4e30-9452-51b453875a81	FALSE	other:	with and without	negative	cytotoxicity	valid	not examined	valid	in vitro chromosome aberration study in mammalian cells	experimental study	key study	1 (reliable without restriction)				ivtCA	clastogen	clastogen
170_0	5281-04-9	40b5af33-4284-44f4-9dc6-e5f7b2735486	1257a4c7-13d6-4a7a-a920-d776385e5b0c	[{'key': '1257a4c7-13d6-4a7a-a920-d776385e5b0c/40b5af33-4284-44f4-9dc6-e5f7b2735486', 'definition': 'ENDPOINT_STUDY_RECORD.GeneticToxicityVitro', 'definitionVersion': '8.0', 'parentKey': '28121055-cce3-46f4-b5c9-4fc289a4a8c4/40b5af33-4284-44f4-9dc6-e5f7b2735486', 'parentDefinition': 'SUBSTANCE', 'parentDefinitionVersion': '8.0', 'order': 10, 'createdOn': '2023-06-04T11:11:05Z', 'modifiedOn': '201…	0	78e62df8-75e8-4161-bcb6-a4b3f043e7ff	FALSE	S. typhimurium TA 1535, TA 1537, TA 98 and TA 100	with and without	negative	no cytotoxicity nor precipitates, but tested up to recommended limit concentrations	valid	not examined	valid	in vitro gene mutation study in bacteria	experimental study	key study	1 (reliable without restriction)				Ames	Ames	Ames
170_1	5281-04-9	40b5af33-4284-44f4-9dc6-e5f7b2735486	1257a4c7-13d6-4a7a-a920-d776385e5b0c	[{'key': '1257a4c7-13d6-4a7a-a920-d776385e5b0c/40b5af33-4284-44f4-9dc6-e5f7b2735486', 'definition': 'ENDPOINT_STUDY_RECORD.GeneticToxicityVitro', 'definitionVersion': '8.0', 'parentKey': '28121055-cce3-46f4-b5c9-4fc289a4a8c4/40b5af33-4284-44f4-9dc6-e5f7b2735486', 'parentDefinition': 'SUBSTANCE', 'parentDefinitionVersion': '8.0', 'order': 10, 'createdOn': '2023-06-04T11:11:05Z', 'modifiedOn': '201…	1	f52c837e-a9fc-42e4-a677-dc8c6b590856	FALSE	E. coli WP2 uvr A	with and without	negative	no cytotoxicity nor precipitates, but tested up to recommended limit concentrations	valid	not examined	valid	in vitro gene mutation study in bacteria	experimental study	key study	1 (reliable without restriction)				Ames	Ames	Ames
171_0	5281-04-9	89f7b7dc-e649-4d8e-9a01-a78e1c35fdd7	8be7e43d-2b88-4503-bfe6-59204022faeb	[{'key': '8be7e43d-2b88-4503-bfe6-59204022faeb/89f7b7dc-e649-4d8e-9a01-a78e1c35fdd7', 'definition': 'ENDPOINT_STUDY_RECORD.GeneticToxicityVitro', 'definitionVersion': '8.0', 'parentKey': '2029c862-ac15-4fc2-a8f4-0be16b3c2d4f/89f7b7dc-e649-4d8e-9a01-a78e1c35fdd7', 'parentDefinition': 'SUBSTANCE', 'parentDefinitionVersion': '8.0', 'order': 1, 'createdOn': '2023-06-04T00:17:04Z', 'modifiedOn': '2018…	0	538322cc-aa74-422b-a73d-32eec4aba2a6	FALSE	S. typhimurium, other:	with and without	negative	cytotoxicity	valid	valid	valid	in vitro gene mutation study in bacteria	experimental study	key study	2 (reliable with restrictions)				Ames	Ames	Ames
172_0	5281-04-9	89f7b7dc-e649-4d8e-9a01-a78e1c35fdd7	bf94b3d8-4727-42c8-8f16-c3804f51042b	[{'key': 'bf94b3d8-4727-42c8-8f16-c3804f51042b/89f7b7dc-e649-4d8e-9a01-a78e1c35fdd7', 'definition': 'ENDPOINT_STUDY_RECORD.GeneticToxicityVitro', 'definitionVersion': '8.0', 'parentKey': '2029c862-ac15-4fc2-a8f4-0be16b3c2d4f/89f7b7dc-e649-4d8e-9a01-a78e1c35fdd7', 'parentDefinition': 'SUBSTANCE', 'parentDefinitionVersion': '8.0', 'order': 2, 'createdOn': '2023-06-04T00:17:04Z', 'modifiedOn': '2018…	0	e87e1d86-d3ae-4471-b706-0ffe3b1276b4	FALSE	other:	with and without	negative	cytotoxicity	valid	valid	valid	in vitro chromosome aberration study in mammalian cells	experimental study	key study	2 (reliable with restrictions)				ivtCA	clastogen	clastogen
173_0	5281-04-9	89f7b7dc-e649-4d8e-9a01-a78e1c35fdd7	3a9b49fe-f468-41aa-8a14-55850ee04b55	[{'key': '3a9b49fe-f468-41aa-8a14-55850ee04b55/89f7b7dc-e649-4d8e-9a01-a78e1c35fdd7', 'definition': 'ENDPOINT_STUDY_RECORD.GeneticToxicityVitro', 'definitionVersion': '8.0', 'parentKey': '2029c862-ac15-4fc2-a8f4-0be16b3c2d4f/89f7b7dc-e649-4d8e-9a01-a78e1c35fdd7', 'parentDefinition': 'SUBSTANCE', 'parentDefinitionVersion': '8.0', 'order': 3, 'createdOn': '2023-06-04T00:17:05Z', 'modifiedOn': '2018…	0	ff537cea-c17e-45d6-a6b7-cd95895ea1dd	FALSE	S. typhimurium, other:	with and without	not specified	not specified	valid	not specified	not specified	in vitro gene mutation study in bacteria	experimental study	supporting study	2 (reliable with restrictions)				Ames	Ames	Ames
174_0	5281-04-9	89f7b7dc-e649-4d8e-9a01-a78e1c35fdd7	35b9ddb8-7f0c-461c-85ed-277197cea19e	[{'key': '35b9ddb8-7f0c-461c-85ed-277197cea19e/89f7b7dc-e649-4d8e-9a01-a78e1c35fdd7', 'definition': 'ENDPOINT_STUDY_RECORD.GeneticToxicityVitro', 'definitionVersion': '8.0', 'parentKey': '2029c862-ac15-4fc2-a8f4-0be16b3c2d4f/89f7b7dc-e649-4d8e-9a01-a78e1c35fdd7', 'parentDefinition': 'SUBSTANCE', 'parentDefinitionVersion': '8.0', 'order': 4, 'createdOn': '2023-06-04T00:17:05Z', 'modifiedOn': '2018…	0	a9384ac5-892b-48dc-94df-1b1dea77fd04	FALSE	S. typhimurium, other:	with and without	negative	not specified	valid	not specified	valid	in vitro gene mutation study in bacteria	experimental study	supporting study	4 (not assignable)				Ames	Ames	Ames
175_0	62-53-3	1c2d5885-9e9d-4f79-82fc-31eeb49d1596	4a6d8fa8-8fa6-4393-a4bd-924541396597	[{'key': '4a6d8fa8-8fa6-4393-a4bd-924541396597/1c2d5885-9e9d-4f79-82fc-31eeb49d1596', 'definition': 'ENDPOINT_STUDY_RECORD.GeneticToxicityVitro', 'definitionVersion': '8.0', 'parentKey': '54d870a7-b978-4757-913a-eda19572857d/1c2d5885-9e9d-4f79-82fc-31eeb49d1596', 'parentDefinition': 'SUBSTANCE', 'parentDefinitionVersion': '8.0', 'order': 1, 'createdOn': '2023-06-03T23:56:03Z', 'modifiedOn': '2010…	0	a00078ff-4b10-4229-83a0-7261ed62736a	FALSE	other:	with and without	negative	no cytotoxicity	valid	valid	valid	in vitro gene mutation study in bacteria	experimental study	key study	2 (reliable with restrictions)				other
176_0	62-53-3	1c2d5885-9e9d-4f79-82fc-31eeb49d1596	b3a9a0f7-ff5c-40d2-96dd-444ee1f03101	[{'key': 'b3a9a0f7-ff5c-40d2-96dd-444ee1f03101/1c2d5885-9e9d-4f79-82fc-31eeb49d1596', 'definition': 'ENDPOINT_STUDY_RECORD.GeneticToxicityVitro', 'definitionVersion': '8.0', 'parentKey': '54d870a7-b978-4757-913a-eda19572857d/1c2d5885-9e9d-4f79-82fc-31eeb49d1596', 'parentDefinition': 'SUBSTANCE', 'parentDefinitionVersion': '8.0', 'order': 2, 'createdOn': '2023-06-03T23:56:03Z', 'modifiedOn': '2010…	0	039acd18-59bc-4407-b28e-1cdb6888e029	FALSE	S. typhimurium TA 1535, TA 1537, TA 98 and TA 100	with and without	negative	other:	valid	valid	valid	in vitro gene mutation study in bacteria	experimental study	key study	2 (reliable with restrictions)				Ames	Ames	Ames
177_0	62-53-3	1c2d5885-9e9d-4f79-82fc-31eeb49d1596	0698d2ac-a20b-4720-acbb-eabbf473d11d	[{'key': '0698d2ac-a20b-4720-acbb-eabbf473d11d/1c2d5885-9e9d-4f79-82fc-31eeb49d1596', 'definition': 'ENDPOINT_STUDY_RECORD.GeneticToxicityVitro', 'definitionVersion': '8.0', 'parentKey': '54d870a7-b978-4757-913a-eda19572857d/1c2d5885-9e9d-4f79-82fc-31eeb49d1596', 'parentDefinition': 'SUBSTANCE', 'parentDefinitionVersion': '8.0', 'order': 3, 'createdOn': '2023-06-03T23:56:05Z', 'modifiedOn': '2010…	0	6eb8d3bb-dbb0-4766-8edc-0982632e2a5f	FALSE	mouse lymphoma L5178Y cells	with and without	positive	cytotoxicity	valid	other:	other:	in vitro gene mutation study in mammalian cells	experimental study	key study	2 (reliable with restrictions)				ivt_gene_mutation	gene_mutation	other
178_0	62-53-3	1c2d5885-9e9d-4f79-82fc-31eeb49d1596	05db3516-f2ad-465b-8848-f0c7ad7e45e2	[{'key': '05db3516-f2ad-465b-8848-f0c7ad7e45e2/1c2d5885-9e9d-4f79-82fc-31eeb49d1596', 'definition': 'ENDPOINT_STUDY_RECORD.GeneticToxicityVitro', 'definitionVersion': '8.0', 'parentKey': '54d870a7-b978-4757-913a-eda19572857d/1c2d5885-9e9d-4f79-82fc-31eeb49d1596', 'parentDefinition': 'SUBSTANCE', 'parentDefinitionVersion': '8.0', 'order': 4, 'createdOn': '2023-06-03T23:56:06Z', 'modifiedOn': '2010…	0	3463ca4e-5ad4-4ddc-bafd-f89682ca1618	FALSE	mouse lymphoma L5178Y cells	with	negative	cytotoxicity	valid	not applicable	valid	in vitro gene mutation study in mammalian cells	experimental study	key study	2 (reliable with restrictions)				ivt_gene_mutation	gene_mutation	other
179_0	62-53-3	1c2d5885-9e9d-4f79-82fc-31eeb49d1596	226e0365-823c-465f-aa04-b60fb6079383	[{'key': '226e0365-823c-465f-aa04-b60fb6079383/1c2d5885-9e9d-4f79-82fc-31eeb49d1596', 'definition': 'ENDPOINT_STUDY_RECORD.GeneticToxicityVitro', 'definitionVersion': '8.0', 'parentKey': '54d870a7-b978-4757-913a-eda19572857d/1c2d5885-9e9d-4f79-82fc-31eeb49d1596', 'parentDefinition': 'SUBSTANCE', 'parentDefinitionVersion': '8.0', 'order': 5, 'createdOn': '2023-06-03T23:56:07Z', 'modifiedOn': '2010…	0	c85ce0da-ce7a-454e-92af-c441fb5f5244	FALSE	Chinese hamster lung fibroblasts (V79)	with and without	positive	other:	valid	valid	valid	in vitro chromosome aberration study in mammalian cells	experimental study	key study	1 (reliable without restriction)				ivtCA	clastogen	clastogen
180_0	62-53-3	1c2d5885-9e9d-4f79-82fc-31eeb49d1596	ce14dcf9-1a38-435a-98ec-e3420a4602cf	[{'key': 'ce14dcf9-1a38-435a-98ec-e3420a4602cf/1c2d5885-9e9d-4f79-82fc-31eeb49d1596', 'definition': 'ENDPOINT_STUDY_RECORD.GeneticToxicityVitro', 'definitionVersion': '8.0', 'parentKey': '54d870a7-b978-4757-913a-eda19572857d/1c2d5885-9e9d-4f79-82fc-31eeb49d1596', 'parentDefinition': 'SUBSTANCE', 'parentDefinitionVersion': '8.0', 'order': 6, 'createdOn': '2023-06-03T23:56:08Z', 'modifiedOn': '2010…	0	63512f1a-2ab5-4420-849a-196b90b4f114	FALSE	primary culture, other:	without	negative	cytotoxicity	not specified	not specified	valid	in vitro DNA damage and/or repair study	experimental study	key study	2 (reliable with restrictions)				DNA damage/repair
181_0	62-53-3	1c2d5885-9e9d-4f79-82fc-31eeb49d1596	a57a3a1f-aa18-46db-946e-8cfca9b396f6	[{'key': 'a57a3a1f-aa18-46db-946e-8cfca9b396f6/1c2d5885-9e9d-4f79-82fc-31eeb49d1596', 'definition': 'ENDPOINT_STUDY_RECORD.GeneticToxicityVitro', 'definitionVersion': '8.0', 'parentKey': '54d870a7-b978-4757-913a-eda19572857d/1c2d5885-9e9d-4f79-82fc-31eeb49d1596', 'parentDefinition': 'SUBSTANCE', 'parentDefinitionVersion': '8.0', 'order': 7, 'createdOn': '2023-06-03T23:56:08Z', 'modifiedOn': '2009…	0	1ae43050-ce79-4d21-993c-48edd4709177	FALSE	S. typhimurium TA 98	with	positive	not specified	valid	other:	other:	in vitro gene mutation study in bacteria	experimental study	supporting study	2 (reliable with restrictions)				Ames	Ames	Ames
182_0	62-53-3	1c2d5885-9e9d-4f79-82fc-31eeb49d1596	706f3cb7-3ae6-4923-972a-2e87c6d3a2a1	[{'key': '706f3cb7-3ae6-4923-972a-2e87c6d3a2a1/1c2d5885-9e9d-4f79-82fc-31eeb49d1596', 'definition': 'ENDPOINT_STUDY_RECORD.GeneticToxicityVitro', 'definitionVersion': '8.0', 'parentKey': '54d870a7-b978-4757-913a-eda19572857d/1c2d5885-9e9d-4f79-82fc-31eeb49d1596', 'parentDefinition': 'SUBSTANCE', 'parentDefinitionVersion': '8.0', 'order': 8, 'createdOn': '2023-06-03T23:56:09Z', 'modifiedOn': '2009…	0	d8307234-7fe3-443f-a88a-99a5ccd8a282	FALSE	S. typhimurium, other:	with and without	negative	other:	valid	other:	other:	in vitro gene mutation study in bacteria	experimental study	supporting study	2 (reliable with restrictions)				Ames	Ames	Ames
183_0	62-53-3	1c2d5885-9e9d-4f79-82fc-31eeb49d1596	2262dea6-839d-4606-88a7-a266af2cbe95	[{'key': '2262dea6-839d-4606-88a7-a266af2cbe95/1c2d5885-9e9d-4f79-82fc-31eeb49d1596', 'definition': 'ENDPOINT_STUDY_RECORD.GeneticToxicityVitro', 'definitionVersion': '8.0', 'parentKey': '54d870a7-b978-4757-913a-eda19572857d/1c2d5885-9e9d-4f79-82fc-31eeb49d1596', 'parentDefinition': 'SUBSTANCE', 'parentDefinitionVersion': '8.0', 'order': 9, 'createdOn': '2023-06-03T23:56:09Z', 'modifiedOn': '2009…	0	3ef9ba9a-0572-4cd2-aae5-5b543ccae816	FALSE	S. typhimurium, other:	with and without	negative	not specified	valid	other:	other:	in vitro gene mutation study in bacteria	experimental study	supporting study	2 (reliable with restrictions)				Ames	Ames	Ames
184_0	62-53-3	1c2d5885-9e9d-4f79-82fc-31eeb49d1596	079e1c39-872f-4c1e-8801-2e314cda3bff	[{'key': '079e1c39-872f-4c1e-8801-2e314cda3bff/1c2d5885-9e9d-4f79-82fc-31eeb49d1596', 'definition': 'ENDPOINT_STUDY_RECORD.GeneticToxicityVitro', 'definitionVersion': '8.0', 'parentKey': '54d870a7-b978-4757-913a-eda19572857d/1c2d5885-9e9d-4f79-82fc-31eeb49d1596', 'parentDefinition': 'SUBSTANCE', 'parentDefinitionVersion': '8.0', 'order': 10, 'createdOn': '2023-06-03T23:56:10Z', 'modifiedOn': '200…	0	87ecc1b7-233b-4efa-8732-d399f304994c	FALSE	mouse lymphoma L5178Y cells	with and without	positive	cytotoxicity	valid	other:	valid	in vitro gene mutation study in mammalian cells	experimental study	supporting study	2 (reliable with restrictions)				ivt_gene_mutation	gene_mutation	other
185_0	6410-32-8	85d4e0f9-c259-427b-a634-017111ac552c	81fe4992-a56d-43b7-9ad9-a6415896014c	[{'key': '81fe4992-a56d-43b7-9ad9-a6415896014c/85d4e0f9-c259-427b-a634-017111ac552c', 'definition': 'ENDPOINT_STUDY_RECORD.GeneticToxicityVitro', 'definitionVersion': '8.0', 'parentKey': '8779e234-7895-4511-917f-1264246d6f40/85d4e0f9-c259-427b-a634-017111ac552c', 'parentDefinition': 'SUBSTANCE', 'parentDefinitionVersion': '8.0', 'order': 1, 'createdOn': '2023-06-04T08:03:38Z', 'modifiedOn': '2021…	0	f46f4db8-0b52-4ccd-96ea-d9f52b4d1886	FALSE	other:	with and without	negative	no cytotoxicity, but tested up to precipitating concentrations	valid	not examined	valid	in vitro chromosome aberration study in mammalian cells	experimental study	key study	1 (reliable without restriction)				ivtCA	clastogen	clastogen
186_0	6410-32-8	85d4e0f9-c259-427b-a634-017111ac552c	18552d08-d9d7-4bfc-b36a-1abbe996275e	[{'key': '18552d08-d9d7-4bfc-b36a-1abbe996275e/85d4e0f9-c259-427b-a634-017111ac552c', 'definition': 'ENDPOINT_STUDY_RECORD.GeneticToxicityVitro', 'definitionVersion': '8.0', 'parentKey': '8779e234-7895-4511-917f-1264246d6f40/85d4e0f9-c259-427b-a634-017111ac552c', 'parentDefinition': 'SUBSTANCE', 'parentDefinitionVersion': '8.0', 'order': 2, 'createdOn': '2023-06-04T08:03:38Z', 'modifiedOn': '2021…	0	fb410baa-ef05-4aed-abb3-3493c9102fe9	FALSE	Chinese hamster lung fibroblasts (V79)	with and without	negative	no cytotoxicity	valid	not applicable	valid	in vitro / micronucleus study	experimental study	key study	1 (reliable without restriction)				ivtCA/ivTMN	clastogen	clastogen
187_0	6410-32-8	85d4e0f9-c259-427b-a634-017111ac552c	1fbda6b6-7d65-4ecd-9589-217c0bd6dab5	[{'key': '1fbda6b6-7d65-4ecd-9589-217c0bd6dab5/85d4e0f9-c259-427b-a634-017111ac552c', 'definition': 'ENDPOINT_STUDY_RECORD.GeneticToxicityVitro', 'definitionVersion': '8.0', 'parentKey': '8779e234-7895-4511-917f-1264246d6f40/85d4e0f9-c259-427b-a634-017111ac552c', 'parentDefinition': 'SUBSTANCE', 'parentDefinitionVersion': '8.0', 'order': 3, 'createdOn': '2023-06-04T08:03:38Z', 'modifiedOn': '2021…	0	cfcc7de5-9061-4f07-9068-9714d446b618	FALSE	Chinese hamster lung fibroblasts (V79)	with and without	negative	no cytotoxicity, but tested up to precipitating concentrations	valid	valid	valid	in vitro gene mutation study in mammalian cells	experimental study	key study	1 (reliable without restriction)				ivt_gene_mutation	gene_mutation	other
188_0	6410-32-8	85d4e0f9-c259-427b-a634-017111ac552c	ce3ef10f-c6dc-49ca-a9d9-47225b26f616	[{'key': 'ce3ef10f-c6dc-49ca-a9d9-47225b26f616/85d4e0f9-c259-427b-a634-017111ac552c', 'definition': 'ENDPOINT_STUDY_RECORD.GeneticToxicityVitro', 'definitionVersion': '8.0', 'parentKey': '8779e234-7895-4511-917f-1264246d6f40/85d4e0f9-c259-427b-a634-017111ac552c', 'parentDefinition': 'SUBSTANCE', 'parentDefinitionVersion': '8.0', 'order': 4, 'createdOn': '2023-06-04T08:03:38Z', 'modifiedOn': '2021…	0	cb6cad21-de83-4aef-bd80-11054224b6bb	FALSE	S. typhimurium TA 1535, TA 1537, TA 98 and TA 100	with and without	negative	no cytotoxicity	valid	not examined	valid	in vitro gene mutation study in bacteria	experimental study	key study	1 (reliable without restriction)				Ames	Ames	Ames
188_1	6410-32-8	85d4e0f9-c259-427b-a634-017111ac552c	ce3ef10f-c6dc-49ca-a9d9-47225b26f616	[{'key': 'ce3ef10f-c6dc-49ca-a9d9-47225b26f616/85d4e0f9-c259-427b-a634-017111ac552c', 'definition': 'ENDPOINT_STUDY_RECORD.GeneticToxicityVitro', 'definitionVersion': '8.0', 'parentKey': '8779e234-7895-4511-917f-1264246d6f40/85d4e0f9-c259-427b-a634-017111ac552c', 'parentDefinition': 'SUBSTANCE', 'parentDefinitionVersion': '8.0', 'order': 4, 'createdOn': '2023-06-04T08:03:38Z', 'modifiedOn': '2021…	1	754fdfc8-f607-4e0b-9ba0-e58bca5ebccd	FALSE	E. coli WP2 uvr A	with and without	negative	no cytotoxicity	valid	not examined	valid	in vitro gene mutation study in bacteria	experimental study	key study	1 (reliable without restriction)				Ames	Ames	Ames
189_0	6410-32-8	85d4e0f9-c259-427b-a634-017111ac552c	d1b7bd0e-8f9f-4aec-bd70-495b2c58ea6d	[{'key': 'd1b7bd0e-8f9f-4aec-bd70-495b2c58ea6d/85d4e0f9-c259-427b-a634-017111ac552c', 'definition': 'ENDPOINT_STUDY_RECORD.GeneticToxicityVitro', 'definitionVersion': '8.0', 'parentKey': '8779e234-7895-4511-917f-1264246d6f40/85d4e0f9-c259-427b-a634-017111ac552c', 'parentDefinition': 'SUBSTANCE', 'parentDefinitionVersion': '8.0', 'order': 5, 'createdOn': '2023-06-04T08:03:38Z', 'modifiedOn': '2021…	0	fb410baa-ef05-4aed-abb3-3493c9102fe9	FALSE	Chinese hamster lung fibroblasts (V79)	with and without	negative	no cytotoxicity	valid	not applicable	valid	in vitro / micronucleus study	read-across from supporting substance (structural analogue or surrogate)	key study	1 (reliable without restriction)	945629a4-97c3-40f1-a32b-79036d6fb6b5	read-across source	18552d08-d9d7-4bfc-b36a-1abbe996275e/85d4e0f9-c259-427b-a634-017111ac552c	ivtCA/ivTMN	clastogen	clastogen
190_0	6410-32-8	85d4e0f9-c259-427b-a634-017111ac552c	0cec4197-4c95-4134-a35d-f73c2c07ee4c	[{'key': '0cec4197-4c95-4134-a35d-f73c2c07ee4c/85d4e0f9-c259-427b-a634-017111ac552c', 'definition': 'ENDPOINT_STUDY_RECORD.GeneticToxicityVitro', 'definitionVersion': '8.0', 'parentKey': '8779e234-7895-4511-917f-1264246d6f40/85d4e0f9-c259-427b-a634-017111ac552c', 'parentDefinition': 'SUBSTANCE', 'parentDefinitionVersion': '8.0', 'order': 6, 'createdOn': '2023-06-04T08:03:38Z', 'modifiedOn': '2021…	0	cfcc7de5-9061-4f07-9068-9714d446b618	FALSE	Chinese hamster lung fibroblasts (V79)	with and without	negative	no cytotoxicity, but tested up to precipitating concentrations	valid	valid	valid	in vitro gene mutation study in mammalian cells	read-across from supporting substance (structural analogue or surrogate)	key study	1 (reliable without restriction)	14dce6e0-208a-440a-a5c0-0aacd89fc672	read-across source	1fbda6b6-7d65-4ecd-9589-217c0bd6dab5/85d4e0f9-c259-427b-a634-017111ac552c	ivt_gene_mutation	gene_mutation	other
191_0	6410-32-8	85d4e0f9-c259-427b-a634-017111ac552c	bdf3f602-72f7-4c0c-b41c-80eec71bdefb	[{'key': 'bdf3f602-72f7-4c0c-b41c-80eec71bdefb/85d4e0f9-c259-427b-a634-017111ac552c', 'definition': 'ENDPOINT_STUDY_RECORD.GeneticToxicityVitro', 'definitionVersion': '8.0', 'parentKey': '8779e234-7895-4511-917f-1264246d6f40/85d4e0f9-c259-427b-a634-017111ac552c', 'parentDefinition': 'SUBSTANCE', 'parentDefinitionVersion': '8.0', 'order': 7, 'createdOn': '2023-06-04T08:03:38Z', 'modifiedOn': '2021…	0	f46f4db8-0b52-4ccd-96ea-d9f52b4d1886	FALSE	other:	with and without	negative	no cytotoxicity, but tested up to precipitating concentrations	valid	not examined	valid	in vitro chromosome aberration study in mammalian cells	read-across from supporting substance (structural analogue or surrogate)	key study	1 (reliable without restriction)	577e2dab-9c71-45b6-94cc-77b0489d1854	read-across source	81fe4992-a56d-43b7-9ad9-a6415896014c/85d4e0f9-c259-427b-a634-017111ac552c	ivtCA	clastogen	clastogen
193_0	838-88-0	2a36ff59-3902-4b2d-bfb7-dd6f108a3e2f	bb314d71-1257-4c9b-b2b3-00b8d2068964	[{'key': 'bb314d71-1257-4c9b-b2b3-00b8d2068964/2a36ff59-3902-4b2d-bfb7-dd6f108a3e2f', 'definition': 'ENDPOINT_STUDY_RECORD.GeneticToxicityVitro', 'definitionVersion': '8.0', 'parentKey': 'ca9a8976-d930-4aae-961f-32d3f76cce7b/2a36ff59-3902-4b2d-bfb7-dd6f108a3e2f', 'parentDefinition': 'SUBSTANCE', 'parentDefinitionVersion': '8.0', 'order': 1, 'createdOn': '2023-06-04T10:47:53Z', 'modifiedOn': '2017…	0	9c783ca1-3750-4605-8a36-32f01225239e	FALSE	other:	without	negative	no cytotoxicity, but tested up to precipitating concentrations	valid		valid	in vitro gene mutation study in bacteria	experimental study	key study	2 (reliable with restrictions)				other
193_1	838-88-0	2a36ff59-3902-4b2d-bfb7-dd6f108a3e2f	bb314d71-1257-4c9b-b2b3-00b8d2068964	[{'key': 'bb314d71-1257-4c9b-b2b3-00b8d2068964/2a36ff59-3902-4b2d-bfb7-dd6f108a3e2f', 'definition': 'ENDPOINT_STUDY_RECORD.GeneticToxicityVitro', 'definitionVersion': '8.0', 'parentKey': 'ca9a8976-d930-4aae-961f-32d3f76cce7b/2a36ff59-3902-4b2d-bfb7-dd6f108a3e2f', 'parentDefinition': 'SUBSTANCE', 'parentDefinitionVersion': '8.0', 'order': 1, 'createdOn': '2023-06-04T10:47:53Z', 'modifiedOn': '2017…	1	f8d88787-d278-416a-ba33-ee8fae26b6ec	FALSE	other:	with	positive	other:	valid		valid	in vitro gene mutation study in bacteria	experimental study	key study	2 (reliable with restrictions)				other
194_0	838-88-0	2a36ff59-3902-4b2d-bfb7-dd6f108a3e2f	4ee2dbff-2f01-4f69-8859-818687d9f51d	[{'key': '4ee2dbff-2f01-4f69-8859-818687d9f51d/2a36ff59-3902-4b2d-bfb7-dd6f108a3e2f', 'definition': 'ENDPOINT_STUDY_RECORD.GeneticToxicityVitro', 'definitionVersion': '8.0', 'parentKey': 'ca9a8976-d930-4aae-961f-32d3f76cce7b/2a36ff59-3902-4b2d-bfb7-dd6f108a3e2f', 'parentDefinition': 'SUBSTANCE', 'parentDefinitionVersion': '8.0', 'order': 2, 'createdOn': '2023-06-04T10:47:53Z', 'modifiedOn': '2017…	0	810725dc-c337-4f97-a838-17f216fc0a92	FALSE	other:	with and without	positive	no cytotoxicity	valid	not applicable	valid	in vitro gene mutation study in bacteria	experimental study	supporting study	2 (reliable with restrictions)				other
195_0	12236-62-3	393e5b0f-1e2b-4372-add8-cd3c418fa09f	6433917e-dbbc-4487-893e-b3cf83258a5b	[{'key': '6433917e-dbbc-4487-893e-b3cf83258a5b/393e5b0f-1e2b-4372-add8-cd3c418fa09f', 'definition': 'ENDPOINT_STUDY_RECORD.GeneticToxicityVitro', 'definitionVersion': '8.0', 'parentKey': '65153b66-8f6c-4089-a570-e82eb7118777/393e5b0f-1e2b-4372-add8-cd3c418fa09f', 'parentDefinition': 'SUBSTANCE', 'parentDefinitionVersion': '8.0', 'order': 1, 'createdOn': '2023-06-04T07:12:37Z', 'modifiedOn': '2022…	0	04ab598d-086b-4f26-857c-9e50975574dd	TRUE	S. typhimurium TA 1535, TA 1537, TA 98 and TA 100	with and without	negative	cytotoxicity	valid	valid	valid	in vitro gene mutation study in bacteria	experimental study	key study	1 (reliable without restriction)				Ames	Ames	Ames
195_1	12236-62-3	393e5b0f-1e2b-4372-add8-cd3c418fa09f	6433917e-dbbc-4487-893e-b3cf83258a5b	[{'key': '6433917e-dbbc-4487-893e-b3cf83258a5b/393e5b0f-1e2b-4372-add8-cd3c418fa09f', 'definition': 'ENDPOINT_STUDY_RECORD.GeneticToxicityVitro', 'definitionVersion': '8.0', 'parentKey': '65153b66-8f6c-4089-a570-e82eb7118777/393e5b0f-1e2b-4372-add8-cd3c418fa09f', 'parentDefinition': 'SUBSTANCE', 'parentDefinitionVersion': '8.0', 'order': 1, 'createdOn': '2023-06-04T07:12:37Z', 'modifiedOn': '2022…	1	5c81dca6-8ec1-4acc-9d6c-dc37ee8fd8bf	TRUE	E. coli WP2 uvr A	with and without	negative	no cytotoxicity	valid	valid	valid	in vitro gene mutation study in bacteria	experimental study	key study	1 (reliable without restriction)				Ames	Ames	Ames
196_0	12236-62-3	393e5b0f-1e2b-4372-add8-cd3c418fa09f	dc0f098e-8a00-46db-9dfc-863b6c5dd6dc	[{'key': 'dc0f098e-8a00-46db-9dfc-863b6c5dd6dc/393e5b0f-1e2b-4372-add8-cd3c418fa09f', 'definition': 'ENDPOINT_STUDY_RECORD.GeneticToxicityVitro', 'definitionVersion': '8.0', 'parentKey': '65153b66-8f6c-4089-a570-e82eb7118777/393e5b0f-1e2b-4372-add8-cd3c418fa09f', 'parentDefinition': 'SUBSTANCE', 'parentDefinitionVersion': '8.0', 'order': 2, 'createdOn': '2023-06-04T07:12:37Z', 'modifiedOn': '2022…	0	da200e57-7846-455d-a2da-cf2bb6467d32	TRUE	Chinese hamster lung fibroblasts (V79)	with and without	negative	other:	valid	not examined	valid	in vitro gene mutation study in mammalian cells	experimental study	key study	1 (reliable without restriction)				ivt_gene_mutation	gene_mutation	other
197_0	12236-62-3	393e5b0f-1e2b-4372-add8-cd3c418fa09f	c5c6e060-2d7c-4158-b968-fa94abd3e29a	[{'key': 'c5c6e060-2d7c-4158-b968-fa94abd3e29a/393e5b0f-1e2b-4372-add8-cd3c418fa09f', 'definition': 'ENDPOINT_STUDY_RECORD.GeneticToxicityVitro', 'definitionVersion': '8.0', 'parentKey': '65153b66-8f6c-4089-a570-e82eb7118777/393e5b0f-1e2b-4372-add8-cd3c418fa09f', 'parentDefinition': 'SUBSTANCE', 'parentDefinitionVersion': '8.0', 'order': 3, 'createdOn': '2023-06-04T07:12:37Z', 'modifiedOn': '2022…	0	265c6005-8c29-416d-8d9b-adcf1193e5eb	TRUE	S. typhimurium TA 1535	with and without	negative	other:	valid	valid	valid	in vitro gene mutation study in bacteria	read-across from supporting substance (structural analogue or surrogate)	key study		383273df-81a2-4749-9315-314ed0f31fa2	read-across source	6433917e-dbbc-4487-893e-b3cf83258a5b/393e5b0f-1e2b-4372-add8-cd3c418fa09f	Ames	Ames	Ames
197_1	12236-62-3	393e5b0f-1e2b-4372-add8-cd3c418fa09f	c5c6e060-2d7c-4158-b968-fa94abd3e29a	[{'key': 'c5c6e060-2d7c-4158-b968-fa94abd3e29a/393e5b0f-1e2b-4372-add8-cd3c418fa09f', 'definition': 'ENDPOINT_STUDY_RECORD.GeneticToxicityVitro', 'definitionVersion': '8.0', 'parentKey': '65153b66-8f6c-4089-a570-e82eb7118777/393e5b0f-1e2b-4372-add8-cd3c418fa09f', 'parentDefinition': 'SUBSTANCE', 'parentDefinitionVersion': '8.0', 'order': 3, 'createdOn': '2023-06-04T07:12:37Z', 'modifiedOn': '2022…	1	f33ff82a-5696-4cf8-b5e6-3046bdc42156	TRUE	S. typhimurium TA 1537	with and without	negative	cytotoxicity	valid	valid	valid	in vitro gene mutation study in bacteria	read-across from supporting substance (structural analogue or surrogate)	key study		383273df-81a2-4749-9315-314ed0f31fa2	read-across source	6433917e-dbbc-4487-893e-b3cf83258a5b/393e5b0f-1e2b-4372-add8-cd3c418fa09f	Ames	Ames	Ames
197_2	12236-62-3	393e5b0f-1e2b-4372-add8-cd3c418fa09f	c5c6e060-2d7c-4158-b968-fa94abd3e29a	[{'key': 'c5c6e060-2d7c-4158-b968-fa94abd3e29a/393e5b0f-1e2b-4372-add8-cd3c418fa09f', 'definition': 'ENDPOINT_STUDY_RECORD.GeneticToxicityVitro', 'definitionVersion': '8.0', 'parentKey': '65153b66-8f6c-4089-a570-e82eb7118777/393e5b0f-1e2b-4372-add8-cd3c418fa09f', 'parentDefinition': 'SUBSTANCE', 'parentDefinitionVersion': '8.0', 'order': 3, 'createdOn': '2023-06-04T07:12:37Z', 'modifiedOn': '2022…	2	91fef91b-0af9-488c-99bc-b514515b965f	TRUE	S. typhimurium TA 98	with and without	negative	cytotoxicity	valid	valid	valid	in vitro gene mutation study in bacteria	read-across from supporting substance (structural analogue or surrogate)	key study		383273df-81a2-4749-9315-314ed0f31fa2	read-across source	6433917e-dbbc-4487-893e-b3cf83258a5b/393e5b0f-1e2b-4372-add8-cd3c418fa09f	Ames	Ames	Ames
197_3	12236-62-3	393e5b0f-1e2b-4372-add8-cd3c418fa09f	c5c6e060-2d7c-4158-b968-fa94abd3e29a	[{'key': 'c5c6e060-2d7c-4158-b968-fa94abd3e29a/393e5b0f-1e2b-4372-add8-cd3c418fa09f', 'definition': 'ENDPOINT_STUDY_RECORD.GeneticToxicityVitro', 'definitionVersion': '8.0', 'parentKey': '65153b66-8f6c-4089-a570-e82eb7118777/393e5b0f-1e2b-4372-add8-cd3c418fa09f', 'parentDefinition': 'SUBSTANCE', 'parentDefinitionVersion': '8.0', 'order': 3, 'createdOn': '2023-06-04T07:12:37Z', 'modifiedOn': '2022…	3	b293b9ee-d6f4-415c-97ca-ec8e981f3edf	TRUE	E. coli WP2 uvr A	with and without	negative	no cytotoxicity	valid	valid	valid	in vitro gene mutation study in bacteria	read-across from supporting substance (structural analogue or surrogate)	key study		383273df-81a2-4749-9315-314ed0f31fa2	read-across source	6433917e-dbbc-4487-893e-b3cf83258a5b/393e5b0f-1e2b-4372-add8-cd3c418fa09f	Ames	Ames	Ames
197_4	12236-62-3	393e5b0f-1e2b-4372-add8-cd3c418fa09f	c5c6e060-2d7c-4158-b968-fa94abd3e29a	[{'key': 'c5c6e060-2d7c-4158-b968-fa94abd3e29a/393e5b0f-1e2b-4372-add8-cd3c418fa09f', 'definition': 'ENDPOINT_STUDY_RECORD.GeneticToxicityVitro', 'definitionVersion': '8.0', 'parentKey': '65153b66-8f6c-4089-a570-e82eb7118777/393e5b0f-1e2b-4372-add8-cd3c418fa09f', 'parentDefinition': 'SUBSTANCE', 'parentDefinitionVersion': '8.0', 'order': 3, 'createdOn': '2023-06-04T07:12:37Z', 'modifiedOn': '2022…	4	eb0b6524-15f6-450a-8901-d37beea01932	TRUE	S. typhimurium TA 100	with and without	negative	cytotoxicity	valid	valid	valid	in vitro gene mutation study in bacteria	read-across from supporting substance (structural analogue or surrogate)	key study		383273df-81a2-4749-9315-314ed0f31fa2	read-across source	6433917e-dbbc-4487-893e-b3cf83258a5b/393e5b0f-1e2b-4372-add8-cd3c418fa09f	Ames	Ames	Ames
198_0	12236-62-3	393e5b0f-1e2b-4372-add8-cd3c418fa09f	97d627e9-f934-4474-a541-7dda8b203bd6	[{'key': '97d627e9-f934-4474-a541-7dda8b203bd6/393e5b0f-1e2b-4372-add8-cd3c418fa09f', 'definition': 'ENDPOINT_STUDY_RECORD.GeneticToxicityVitro', 'definitionVersion': '8.0', 'parentKey': '65153b66-8f6c-4089-a570-e82eb7118777/393e5b0f-1e2b-4372-add8-cd3c418fa09f', 'parentDefinition': 'SUBSTANCE', 'parentDefinitionVersion': '8.0', 'order': 4, 'createdOn': '2023-06-04T07:12:37Z', 'modifiedOn': '2022…	0	2e3ae267-cd67-48a1-b116-1304e55c7347	TRUE	Chinese hamster lung fibroblasts (V79)	with and without	negative	no cytotoxicity, but tested up to precipitating concentrations	valid	not examined	valid	in vitro gene mutation study in mammalian cells	read-across from supporting substance (structural analogue or surrogate)	key study		69e7d883-c2f6-49a7-8d47-3013ae6b8da6	read-across source	dc0f098e-8a00-46db-9dfc-863b6c5dd6dc/393e5b0f-1e2b-4372-add8-cd3c418fa09f	ivt_gene_mutation	gene_mutation	other
199_0	12236-62-3	393e5b0f-1e2b-4372-add8-cd3c418fa09f	9a916661-91fb-4700-a39e-e72a9249d764	[{'key': '9a916661-91fb-4700-a39e-e72a9249d764/393e5b0f-1e2b-4372-add8-cd3c418fa09f', 'definition': 'ENDPOINT_STUDY_RECORD.GeneticToxicityVitro', 'definitionVersion': '8.0', 'parentKey': '65153b66-8f6c-4089-a570-e82eb7118777/393e5b0f-1e2b-4372-add8-cd3c418fa09f', 'parentDefinition': 'SUBSTANCE', 'parentDefinitionVersion': '8.0', 'order': 5, 'createdOn': '2023-06-04T07:12:37Z', 'modifiedOn': '2022…	0	734a2bc7-e272-4abd-84e7-c2012875257d	FALSE	S. typhimurium TA 1535, TA 1537, TA 98 and TA 100	with and without	negative	no cytotoxicity	valid	not examined	valid	in vitro gene mutation study in bacteria	experimental study	supporting study	3 (not reliable)				Ames	Ames	Ames
199_1	12236-62-3	393e5b0f-1e2b-4372-add8-cd3c418fa09f	9a916661-91fb-4700-a39e-e72a9249d764	[{'key': '9a916661-91fb-4700-a39e-e72a9249d764/393e5b0f-1e2b-4372-add8-cd3c418fa09f', 'definition': 'ENDPOINT_STUDY_RECORD.GeneticToxicityVitro', 'definitionVersion': '8.0', 'parentKey': '65153b66-8f6c-4089-a570-e82eb7118777/393e5b0f-1e2b-4372-add8-cd3c418fa09f', 'parentDefinition': 'SUBSTANCE', 'parentDefinitionVersion': '8.0', 'order': 5, 'createdOn': '2023-06-04T07:12:37Z', 'modifiedOn': '2022…	1	7f541da0-b395-42fb-a9e5-eb16129395b7	FALSE	S. typhimurium TA 1538	with and without	negative	no cytotoxicity	valid	not examined	valid	in vitro gene mutation study in bacteria	experimental study	supporting study	3 (not reliable)				Ames	Ames	Ames
199_2	12236-62-3	393e5b0f-1e2b-4372-add8-cd3c418fa09f	9a916661-91fb-4700-a39e-e72a9249d764	[{'key': '9a916661-91fb-4700-a39e-e72a9249d764/393e5b0f-1e2b-4372-add8-cd3c418fa09f', 'definition': 'ENDPOINT_STUDY_RECORD.GeneticToxicityVitro', 'definitionVersion': '8.0', 'parentKey': '65153b66-8f6c-4089-a570-e82eb7118777/393e5b0f-1e2b-4372-add8-cd3c418fa09f', 'parentDefinition': 'SUBSTANCE', 'parentDefinitionVersion': '8.0', 'order': 5, 'createdOn': '2023-06-04T07:12:37Z', 'modifiedOn': '2022…	2	76c61839-96f7-4a05-a085-1af244571ba7	FALSE	E. coli WP2 uvr A	with and without	negative	no cytotoxicity	valid	not examined	valid	in vitro gene mutation study in bacteria	experimental study	supporting study	3 (not reliable)				Ames	Ames	Ames
202_0	67-56-1	f04f6a2e-7c18-493d-88cb-7b7679904cee	c2723647-78fe-49d1-9d43-9d1dd117df83	[{'key': 'c2723647-78fe-49d1-9d43-9d1dd117df83/f04f6a2e-7c18-493d-88cb-7b7679904cee', 'definition': 'ENDPOINT_STUDY_RECORD.GeneticToxicityVitro', 'definitionVersion': '8.0', 'parentKey': '4fc0c325-aaea-49b5-b334-4642398adb7e/f04f6a2e-7c18-493d-88cb-7b7679904cee', 'parentDefinition': 'SUBSTANCE', 'parentDefinitionVersion': '8.0', 'order': 1, 'createdOn': '2023-06-04T05:25:23Z', 'modifiedOn': '2021…	0	a89c35b5-5dda-4632-8403-ad1c1adddab6	TRUE	other:	without	positive	cytotoxicity	not specified	valid	not specified	genetic toxicity in vitro, other	experimental study	weight of evidence	2 (reliable with restrictions)				other
203_0	67-56-1	f04f6a2e-7c18-493d-88cb-7b7679904cee	e3c99176-ab8f-467d-8040-43a36a6c1984	[{'key': 'e3c99176-ab8f-467d-8040-43a36a6c1984/f04f6a2e-7c18-493d-88cb-7b7679904cee', 'definition': 'ENDPOINT_STUDY_RECORD.GeneticToxicityVitro', 'definitionVersion': '8.0', 'parentKey': '4fc0c325-aaea-49b5-b334-4642398adb7e/f04f6a2e-7c18-493d-88cb-7b7679904cee', 'parentDefinition': 'SUBSTANCE', 'parentDefinitionVersion': '8.0', 'order': 2, 'createdOn': '2023-06-04T05:25:24Z', 'modifiedOn': '2021…	0	ef894d8a-dc11-4aaa-83e2-4b9e5e98ab4f	TRUE	E. coli, other:	with	negative	cytotoxicity	not specified	not specified	not specified	in vitro DNA damage and/or repair study	experimental study	weight of evidence	2 (reliable with restrictions)				DNA damage/repair
203_1	67-56-1	f04f6a2e-7c18-493d-88cb-7b7679904cee	e3c99176-ab8f-467d-8040-43a36a6c1984	[{'key': 'e3c99176-ab8f-467d-8040-43a36a6c1984/f04f6a2e-7c18-493d-88cb-7b7679904cee', 'definition': 'ENDPOINT_STUDY_RECORD.GeneticToxicityVitro', 'definitionVersion': '8.0', 'parentKey': '4fc0c325-aaea-49b5-b334-4642398adb7e/f04f6a2e-7c18-493d-88cb-7b7679904cee', 'parentDefinition': 'SUBSTANCE', 'parentDefinitionVersion': '8.0', 'order': 2, 'createdOn': '2023-06-04T05:25:24Z', 'modifiedOn': '2021…	1	b000014b-4831-4401-b0c2-2c3156b4778f	TRUE	E. coli, other:	without	positive	cytotoxicity	not specified	not specified	not specified	in vitro DNA damage and/or repair study	experimental study	weight of evidence	2 (reliable with restrictions)				DNA damage/repair
203_2	67-56-1	f04f6a2e-7c18-493d-88cb-7b7679904cee	e3c99176-ab8f-467d-8040-43a36a6c1984	[{'key': 'e3c99176-ab8f-467d-8040-43a36a6c1984/f04f6a2e-7c18-493d-88cb-7b7679904cee', 'definition': 'ENDPOINT_STUDY_RECORD.GeneticToxicityVitro', 'definitionVersion': '8.0', 'parentKey': '4fc0c325-aaea-49b5-b334-4642398adb7e/f04f6a2e-7c18-493d-88cb-7b7679904cee', 'parentDefinition': 'SUBSTANCE', 'parentDefinitionVersion': '8.0', 'order': 2, 'createdOn': '2023-06-04T05:25:24Z', 'modifiedOn': '2021…	2	3b066ce6-3237-430c-b67b-518a9a3e5c77	FALSE	E. coli, other:	with	ambiguous	not specified	not specified	not specified	not specified	in vitro DNA damage and/or repair study	experimental study	weight of evidence	2 (reliable with restrictions)				DNA damage/repair
203_3	67-56-1	f04f6a2e-7c18-493d-88cb-7b7679904cee	e3c99176-ab8f-467d-8040-43a36a6c1984	[{'key': 'e3c99176-ab8f-467d-8040-43a36a6c1984/f04f6a2e-7c18-493d-88cb-7b7679904cee', 'definition': 'ENDPOINT_STUDY_RECORD.GeneticToxicityVitro', 'definitionVersion': '8.0', 'parentKey': '4fc0c325-aaea-49b5-b334-4642398adb7e/f04f6a2e-7c18-493d-88cb-7b7679904cee', 'parentDefinition': 'SUBSTANCE', 'parentDefinitionVersion': '8.0', 'order': 2, 'createdOn': '2023-06-04T05:25:24Z', 'modifiedOn': '2021…	3	3027e06f-d773-4289-8c80-4d0e10829eb9	FALSE	E. coli, other:	without	negative	not specified	not specified	not specified	not specified	in vitro DNA damage and/or repair study	experimental study	weight of evidence	2 (reliable with restrictions)				DNA damage/repair
204_0	67-56-1	f04f6a2e-7c18-493d-88cb-7b7679904cee	0a2a9a7e-f9b3-433f-9228-4fd74cf1f2fe	[{'key': '0a2a9a7e-f9b3-433f-9228-4fd74cf1f2fe/f04f6a2e-7c18-493d-88cb-7b7679904cee', 'definition': 'ENDPOINT_STUDY_RECORD.GeneticToxicityVitro', 'definitionVersion': '8.0', 'parentKey': '4fc0c325-aaea-49b5-b334-4642398adb7e/f04f6a2e-7c18-493d-88cb-7b7679904cee', 'parentDefinition': 'SUBSTANCE', 'parentDefinitionVersion': '8.0', 'order': 3, 'createdOn': '2023-06-04T05:25:25Z', 'modifiedOn': '2021…	0	437e855b-e23e-4b2c-8310-6e2d5bcb9716	TRUE	S. typhimurium TA 97	with	negative	not specified	not specified	not specified	not specified	in vitro gene mutation study in bacteria	experimental study	weight of evidence	2 (reliable with restrictions)				Ames	Ames	Ames
204_1	67-56-1	f04f6a2e-7c18-493d-88cb-7b7679904cee	0a2a9a7e-f9b3-433f-9228-4fd74cf1f2fe	[{'key': '0a2a9a7e-f9b3-433f-9228-4fd74cf1f2fe/f04f6a2e-7c18-493d-88cb-7b7679904cee', 'definition': 'ENDPOINT_STUDY_RECORD.GeneticToxicityVitro', 'definitionVersion': '8.0', 'parentKey': '4fc0c325-aaea-49b5-b334-4642398adb7e/f04f6a2e-7c18-493d-88cb-7b7679904cee', 'parentDefinition': 'SUBSTANCE', 'parentDefinitionVersion': '8.0', 'order': 3, 'createdOn': '2023-06-04T05:25:25Z', 'modifiedOn': '2021…	1	5f3dc698-50fc-4f5d-9e95-cf723915346a	TRUE	S. typhimurium TA 102	with	ambiguous	not specified	not specified	not specified	not specified	in vitro gene mutation study in bacteria	experimental study	weight of evidence	2 (reliable with restrictions)				Ames	Ames	Ames
205_0	67-56-1	f04f6a2e-7c18-493d-88cb-7b7679904cee	89f1eaed-69f3-48f2-a32d-5abc487e436e	[{'key': '89f1eaed-69f3-48f2-a32d-5abc487e436e/f04f6a2e-7c18-493d-88cb-7b7679904cee', 'definition': 'ENDPOINT_STUDY_RECORD.GeneticToxicityVitro', 'definitionVersion': '8.0', 'parentKey': '4fc0c325-aaea-49b5-b334-4642398adb7e/f04f6a2e-7c18-493d-88cb-7b7679904cee', 'parentDefinition': 'SUBSTANCE', 'parentDefinitionVersion': '8.0', 'order': 4, 'createdOn': '2023-06-04T05:25:25Z', 'modifiedOn': '2021…	0	28ce61b4-f235-47d0-8594-54fcf2dd5853	TRUE	mouse lymphoma L5178Y cells	with	positive	not specified	not specified	not specified	not specified	in vitro gene mutation study in mammalian cells	experimental study	weight of evidence	4 (not assignable)				ivt_gene_mutation	gene_mutation	other
206_0	67-56-1	f04f6a2e-7c18-493d-88cb-7b7679904cee	fd5a931f-f03b-407f-800b-12669c031915	[{'key': 'fd5a931f-f03b-407f-800b-12669c031915/f04f6a2e-7c18-493d-88cb-7b7679904cee', 'definition': 'ENDPOINT_STUDY_RECORD.GeneticToxicityVitro', 'definitionVersion': '8.0', 'parentKey': '4fc0c325-aaea-49b5-b334-4642398adb7e/f04f6a2e-7c18-493d-88cb-7b7679904cee', 'parentDefinition': 'SUBSTANCE', 'parentDefinitionVersion': '8.0', 'order': 5, 'createdOn': '2023-06-04T05:25:26Z', 'modifiedOn': '2021…	0	e3eb1f75-341f-48d2-ab39-845e692c3e7b	FALSE	Chinese hamster lung fibroblasts (V79)	without	negative	not specified	not specified	not specified	not specified	in vitro / micronucleus study	experimental study	weight of evidence	2 (reliable with restrictions)				ivtCA/ivTMN	clastogen	clastogen
207_0	67-56-1	f04f6a2e-7c18-493d-88cb-7b7679904cee	131683cf-2c03-4e0b-9a5e-d34f231bddf9	[{'key': '131683cf-2c03-4e0b-9a5e-d34f231bddf9/f04f6a2e-7c18-493d-88cb-7b7679904cee', 'definition': 'ENDPOINT_STUDY_RECORD.GeneticToxicityVitro', 'definitionVersion': '8.0', 'parentKey': '4fc0c325-aaea-49b5-b334-4642398adb7e/f04f6a2e-7c18-493d-88cb-7b7679904cee', 'parentDefinition': 'SUBSTANCE', 'parentDefinitionVersion': '8.0', 'order': 6, 'createdOn': '2023-06-04T05:25:26Z', 'modifiedOn': '2021…	0	ccfb1908-0ddb-44fb-acb5-b7ce4f1eeec0	FALSE	Chinese hamster lung fibroblasts (V79)	with and without	negative	cytotoxicity	not specified	valid	valid	in vitro gene mutation study in mammalian cells	experimental study	weight of evidence	2 (reliable with restrictions)				ivt_gene_mutation	gene_mutation	other
208_0	67-56-1	f04f6a2e-7c18-493d-88cb-7b7679904cee	3030df50-f237-4b2a-95f0-8bf3665abc88	[{'key': '3030df50-f237-4b2a-95f0-8bf3665abc88/f04f6a2e-7c18-493d-88cb-7b7679904cee', 'definition': 'ENDPOINT_STUDY_RECORD.GeneticToxicityVitro', 'definitionVersion': '8.0', 'parentKey': '4fc0c325-aaea-49b5-b334-4642398adb7e/f04f6a2e-7c18-493d-88cb-7b7679904cee', 'parentDefinition': 'SUBSTANCE', 'parentDefinitionVersion': '8.0', 'order': 7, 'createdOn': '2023-06-04T05:25:26Z', 'modifiedOn': '2021…	0	a4279245-fa76-4844-9dfc-12809a27b9fe	TRUE	S. typhimurium TA 1535, TA 1537, TA 98 and TA 100	with and without	negative	not specified	not specified	not specified	not specified	in vitro gene mutation study in bacteria	experimental study	weight of evidence	2 (reliable with restrictions)				Ames	Ames	Ames
208_1	67-56-1	f04f6a2e-7c18-493d-88cb-7b7679904cee	3030df50-f237-4b2a-95f0-8bf3665abc88	[{'key': '3030df50-f237-4b2a-95f0-8bf3665abc88/f04f6a2e-7c18-493d-88cb-7b7679904cee', 'definition': 'ENDPOINT_STUDY_RECORD.GeneticToxicityVitro', 'definitionVersion': '8.0', 'parentKey': '4fc0c325-aaea-49b5-b334-4642398adb7e/f04f6a2e-7c18-493d-88cb-7b7679904cee', 'parentDefinition': 'SUBSTANCE', 'parentDefinitionVersion': '8.0', 'order': 7, 'createdOn': '2023-06-04T05:25:26Z', 'modifiedOn': '2021…	1	2148ba00-748d-4113-94ae-f9e2ae439fd4	TRUE	S. typhimurium TA 1538	with and without	negative	not specified	not specified	not specified	not specified	in vitro gene mutation study in bacteria	experimental study	weight of evidence	2 (reliable with restrictions)				Ames	Ames	Ames
208_2	67-56-1	f04f6a2e-7c18-493d-88cb-7b7679904cee	3030df50-f237-4b2a-95f0-8bf3665abc88	[{'key': '3030df50-f237-4b2a-95f0-8bf3665abc88/f04f6a2e-7c18-493d-88cb-7b7679904cee', 'definition': 'ENDPOINT_STUDY_RECORD.GeneticToxicityVitro', 'definitionVersion': '8.0', 'parentKey': '4fc0c325-aaea-49b5-b334-4642398adb7e/f04f6a2e-7c18-493d-88cb-7b7679904cee', 'parentDefinition': 'SUBSTANCE', 'parentDefinitionVersion': '8.0', 'order': 7, 'createdOn': '2023-06-04T05:25:26Z', 'modifiedOn': '2021…	2	7d2776a7-7a2d-461c-9ff9-d950d06ebdee	TRUE	E. coli WP2 uvr A	with and without	negative	not specified	not specified	not specified	not specified	in vitro gene mutation study in bacteria	experimental study	weight of evidence	2 (reliable with restrictions)				Ames	Ames	Ames
209_0	67-56-1	f04f6a2e-7c18-493d-88cb-7b7679904cee	93fa82c9-1cb5-4577-9e09-df985f859196	[{'key': '93fa82c9-1cb5-4577-9e09-df985f859196/f04f6a2e-7c18-493d-88cb-7b7679904cee', 'definition': 'ENDPOINT_STUDY_RECORD.GeneticToxicityVitro', 'definitionVersion': '8.0', 'parentKey': '4fc0c325-aaea-49b5-b334-4642398adb7e/f04f6a2e-7c18-493d-88cb-7b7679904cee', 'parentDefinition': 'SUBSTANCE', 'parentDefinitionVersion': '8.0', 'order': 8, 'createdOn': '2023-06-04T05:25:26Z', 'modifiedOn': '2021…	0	39aa18e0-c074-43e1-9bab-4ade2c56369b	TRUE	S. typhimurium TA 1535, TA 1537, TA 98 and TA 100	with and without	negative	no cytotoxicity	not specified	not specified	not specified	in vitro gene mutation study in bacteria	experimental study	weight of evidence	2 (reliable with restrictions)				Ames	Ames	Ames
209_1	67-56-1	f04f6a2e-7c18-493d-88cb-7b7679904cee	93fa82c9-1cb5-4577-9e09-df985f859196	[{'key': '93fa82c9-1cb5-4577-9e09-df985f859196/f04f6a2e-7c18-493d-88cb-7b7679904cee', 'definition': 'ENDPOINT_STUDY_RECORD.GeneticToxicityVitro', 'definitionVersion': '8.0', 'parentKey': '4fc0c325-aaea-49b5-b334-4642398adb7e/f04f6a2e-7c18-493d-88cb-7b7679904cee', 'parentDefinition': 'SUBSTANCE', 'parentDefinitionVersion': '8.0', 'order': 8, 'createdOn': '2023-06-04T05:25:26Z', 'modifiedOn': '2021…	1	a4cc83f1-d2d5-4444-a988-124294bbdebf	TRUE	S. typhimurium TA 1538	with and without	negative	no cytotoxicity	not specified	not specified	not specified	in vitro gene mutation study in bacteria	experimental study	weight of evidence	2 (reliable with restrictions)				Ames	Ames	Ames
210_0	7440-48-4	38af9d0f-db77-4524-a3ae-6041291f693c	240428cd-84f4-42dd-ba92-bab77cff752d	[{'key': '240428cd-84f4-42dd-ba92-bab77cff752d/38af9d0f-db77-4524-a3ae-6041291f693c', 'definition': 'ENDPOINT_STUDY_RECORD.GeneticToxicityVitro', 'definitionVersion': '8.0', 'parentKey': '5324dd23-2bb5-49e0-95b9-0dc7f5cb48d8/38af9d0f-db77-4524-a3ae-6041291f693c', 'parentDefinition': 'SUBSTANCE', 'parentDefinitionVersion': '8.0', 'order': 1, 'createdOn': '2023-06-04T07:11:32Z', 'modifiedOn': '2021…	0	c5065913-4d76-4477-92b7-7e1f9f786c02	FALSE	S. typhimurium, other:	with and without	negative	cytotoxicity	valid	not examined	valid	in vitro gene mutation study in bacteria	experimental study	weight of evidence	1 (reliable without restriction)	9c3a2e23-f118-43e9-8847-52b3b5e8350e	reference to other study		Ames	Ames	Ames
211_0	7440-48-4	38af9d0f-db77-4524-a3ae-6041291f693c	87027196-b2da-4338-8d28-8fbdd02f6c49	[{'key': '87027196-b2da-4338-8d28-8fbdd02f6c49/38af9d0f-db77-4524-a3ae-6041291f693c', 'definition': 'ENDPOINT_STUDY_RECORD.GeneticToxicityVitro', 'definitionVersion': '8.0', 'parentKey': '5324dd23-2bb5-49e0-95b9-0dc7f5cb48d8/38af9d0f-db77-4524-a3ae-6041291f693c', 'parentDefinition': 'SUBSTANCE', 'parentDefinitionVersion': '8.0', 'order': 2, 'createdOn': '2023-06-04T07:11:33Z', 'modifiedOn': '2021…	0	fc05f5fe-5977-4c3d-ac4b-0d55d4ac9ad5	FALSE	S. typhimurium TA 100	with and without	negative	no cytotoxicity	valid	not examined	valid	in vitro gene mutation study in bacteria	experimental study	weight of evidence	1 (reliable without restriction)	4322c45b-3c7b-4e93-84f4-0bb82b7b77c6	reference to other study		Ames	Ames	Ames
212_0	7440-48-4	38af9d0f-db77-4524-a3ae-6041291f693c	6f71d856-59a3-4b23-9f25-48d7624b402d	[{'key': '6f71d856-59a3-4b23-9f25-48d7624b402d/38af9d0f-db77-4524-a3ae-6041291f693c', 'definition': 'ENDPOINT_STUDY_RECORD.GeneticToxicityVitro', 'definitionVersion': '8.0', 'parentKey': '5324dd23-2bb5-49e0-95b9-0dc7f5cb48d8/38af9d0f-db77-4524-a3ae-6041291f693c', 'parentDefinition': 'SUBSTANCE', 'parentDefinitionVersion': '8.0', 'order': 3, 'createdOn': '2023-06-04T07:11:35Z', 'modifiedOn': '2021…	0	b3310736-dd54-45f8-abed-aff37acb8d8b	FALSE	S. typhimurium TA 98	with and without	negative	cytotoxicity	valid	not examined	valid	in vitro gene mutation study in bacteria	experimental study	weight of evidence	1 (reliable without restriction)	c5952756-3e4c-4e51-959f-7c58232b41cc	reference to other study		Ames	Ames	Ames
213_0	7440-48-4	38af9d0f-db77-4524-a3ae-6041291f693c	2e19c173-f0da-46a3-8758-2f64d5993af6	[{'key': '2e19c173-f0da-46a3-8758-2f64d5993af6/38af9d0f-db77-4524-a3ae-6041291f693c', 'definition': 'ENDPOINT_STUDY_RECORD.GeneticToxicityVitro', 'definitionVersion': '8.0', 'parentKey': '5324dd23-2bb5-49e0-95b9-0dc7f5cb48d8/38af9d0f-db77-4524-a3ae-6041291f693c', 'parentDefinition': 'SUBSTANCE', 'parentDefinitionVersion': '8.0', 'order': 4, 'createdOn': '2023-06-04T07:11:36Z', 'modifiedOn': '2021…	0	d43a1c47-c7aa-45ca-b7f6-9d8404754755	FALSE	S. typhimurium, other:	with and without	negative	cytotoxicity	valid	not examined	valid	in vitro gene mutation study in bacteria	experimental study	weight of evidence	1 (reliable without restriction)	e760b6d9-77bf-4e9c-8cff-1b2feb0a2f24	reference to other study		Ames	Ames	Ames
214_0	7440-48-4	38af9d0f-db77-4524-a3ae-6041291f693c	da3d16a2-f30d-4129-9d14-322700540c2a	[{'key': 'da3d16a2-f30d-4129-9d14-322700540c2a/38af9d0f-db77-4524-a3ae-6041291f693c', 'definition': 'ENDPOINT_STUDY_RECORD.GeneticToxicityVitro', 'definitionVersion': '8.0', 'parentKey': '5324dd23-2bb5-49e0-95b9-0dc7f5cb48d8/38af9d0f-db77-4524-a3ae-6041291f693c', 'parentDefinition': 'SUBSTANCE', 'parentDefinitionVersion': '8.0', 'order': 5, 'createdOn': '2023-06-04T07:11:37Z', 'modifiedOn': '2021…	0	b1eb2d23-9678-4ec3-a8a9-7cf2aa48c5d0	FALSE	S. typhimurium TA 100	with and without	negative	cytotoxicity	valid	not examined	valid	in vitro gene mutation study in bacteria	experimental study	weight of evidence	1 (reliable without restriction)	d53c1721-a73f-4183-bac6-1c5ed3dc3281	reference to other study		Ames	Ames	Ames
215_0	7440-48-4	38af9d0f-db77-4524-a3ae-6041291f693c	b082e26a-1558-49b5-be97-d7615acc1bf2	[{'key': 'b082e26a-1558-49b5-be97-d7615acc1bf2/38af9d0f-db77-4524-a3ae-6041291f693c', 'definition': 'ENDPOINT_STUDY_RECORD.GeneticToxicityVitro', 'definitionVersion': '8.0', 'parentKey': '5324dd23-2bb5-49e0-95b9-0dc7f5cb48d8/38af9d0f-db77-4524-a3ae-6041291f693c', 'parentDefinition': 'SUBSTANCE', 'parentDefinitionVersion': '8.0', 'order': 6, 'createdOn': '2023-06-04T07:11:39Z', 'modifiedOn': '2021…	0	60fed443-030b-42b9-bfd8-a20cd8b67b33	FALSE	S. typhimurium TA 98	with and without	negative	cytotoxicity	valid	not examined	valid	in vitro gene mutation study in bacteria	experimental study	weight of evidence	1 (reliable without restriction)	c70aeffc-46ac-40fe-a97e-9ab9bb5035fb	reference to other study		Ames	Ames	Ames
216_0	7440-48-4	38af9d0f-db77-4524-a3ae-6041291f693c	c872352c-029e-491c-93ef-fe2a5e113758	[{'key': 'c872352c-029e-491c-93ef-fe2a5e113758/38af9d0f-db77-4524-a3ae-6041291f693c', 'definition': 'ENDPOINT_STUDY_RECORD.GeneticToxicityVitro', 'definitionVersion': '8.0', 'parentKey': '5324dd23-2bb5-49e0-95b9-0dc7f5cb48d8/38af9d0f-db77-4524-a3ae-6041291f693c', 'parentDefinition': 'SUBSTANCE', 'parentDefinitionVersion': '8.0', 'order': 7, 'createdOn': '2023-06-04T07:11:41Z', 'modifiedOn': '2021…	0	4f85b6d3-134a-422a-b947-5e1dde4c0bf4	FALSE	S. typhimurium, other:	with and without	negative	cytotoxicity	valid	not examined	valid	in vitro gene mutation study in bacteria	experimental study	weight of evidence	1 (reliable without restriction)				Ames	Ames	Ames
217_0	7440-48-4	38af9d0f-db77-4524-a3ae-6041291f693c	cb584dfa-e558-4447-ac5d-a8a7e2e6000c	[{'key': 'cb584dfa-e558-4447-ac5d-a8a7e2e6000c/38af9d0f-db77-4524-a3ae-6041291f693c', 'definition': 'ENDPOINT_STUDY_RECORD.GeneticToxicityVitro', 'definitionVersion': '8.0', 'parentKey': '5324dd23-2bb5-49e0-95b9-0dc7f5cb48d8/38af9d0f-db77-4524-a3ae-6041291f693c', 'parentDefinition': 'SUBSTANCE', 'parentDefinitionVersion': '8.0', 'order': 8, 'createdOn': '2023-06-04T07:11:42Z', 'modifiedOn': '2021…	0	d7196c12-3c63-42f6-a466-bab0b09c2bb2	FALSE	S. typhimurium TA 98	with and without	negative	cytotoxicity	valid	not examined	valid	in vitro gene mutation study in bacteria	experimental study	weight of evidence	1 (reliable without restriction)				Ames	Ames	Ames
218_0	7440-48-4	38af9d0f-db77-4524-a3ae-6041291f693c	1310a913-90c0-4147-8ed2-538a5c740bb0	[{'key': '1310a913-90c0-4147-8ed2-538a5c740bb0/38af9d0f-db77-4524-a3ae-6041291f693c', 'definition': 'ENDPOINT_STUDY_RECORD.GeneticToxicityVitro', 'definitionVersion': '8.0', 'parentKey': '5324dd23-2bb5-49e0-95b9-0dc7f5cb48d8/38af9d0f-db77-4524-a3ae-6041291f693c', 'parentDefinition': 'SUBSTANCE', 'parentDefinitionVersion': '8.0', 'order': 9, 'createdOn': '2023-06-04T07:11:42Z', 'modifiedOn': '2021…	0	ac339124-0a43-4b5c-9c89-8a9faa92cd2b	FALSE	S. typhimurium TA 100	with and without	negative	no cytotoxicity	valid	not examined	valid	in vitro gene mutation study in bacteria	experimental study	weight of evidence	1 (reliable without restriction)				Ames	Ames	Ames
219_0	7440-48-4	38af9d0f-db77-4524-a3ae-6041291f693c	58b076a1-1a1a-4031-9b65-83b73a63383d	[{'key': '58b076a1-1a1a-4031-9b65-83b73a63383d/38af9d0f-db77-4524-a3ae-6041291f693c', 'definition': 'ENDPOINT_STUDY_RECORD.GeneticToxicityVitro', 'definitionVersion': '8.0', 'parentKey': '5324dd23-2bb5-49e0-95b9-0dc7f5cb48d8/38af9d0f-db77-4524-a3ae-6041291f693c', 'parentDefinition': 'SUBSTANCE', 'parentDefinitionVersion': '8.0', 'order': 10, 'createdOn': '2023-06-04T07:11:42Z', 'modifiedOn': '202…	0	272b57b0-9a36-4f58-982e-92eddadfeba5	FALSE	S. typhimurium TA 100	without	positive	cytotoxicity	not specified	not specified	not specified	in vitro gene mutation study in bacteria	experimental study	weight of evidence	2 (reliable with restrictions)	f050895b-8a3f-467f-9784-efdcfa22a46b	reference to other study		Ames	Ames	Ames
219_1	7440-48-4	38af9d0f-db77-4524-a3ae-6041291f693c	58b076a1-1a1a-4031-9b65-83b73a63383d	[{'key': '58b076a1-1a1a-4031-9b65-83b73a63383d/38af9d0f-db77-4524-a3ae-6041291f693c', 'definition': 'ENDPOINT_STUDY_RECORD.GeneticToxicityVitro', 'definitionVersion': '8.0', 'parentKey': '5324dd23-2bb5-49e0-95b9-0dc7f5cb48d8/38af9d0f-db77-4524-a3ae-6041291f693c', 'parentDefinition': 'SUBSTANCE', 'parentDefinitionVersion': '8.0', 'order': 10, 'createdOn': '2023-06-04T07:11:42Z', 'modifiedOn': '202…	1	9df745e3-c6d8-4e9e-a9f1-005ed619fcc3	FALSE	S. typhimurium TA 100	with	negative	no cytotoxicity	not specified	not specified	not specified	in vitro gene mutation study in bacteria	experimental study	weight of evidence	2 (reliable with restrictions)	f050895b-8a3f-467f-9784-efdcfa22a46b	reference to other study		Ames	Ames	Ames
219_2	7440-48-4	38af9d0f-db77-4524-a3ae-6041291f693c	58b076a1-1a1a-4031-9b65-83b73a63383d	[{'key': '58b076a1-1a1a-4031-9b65-83b73a63383d/38af9d0f-db77-4524-a3ae-6041291f693c', 'definition': 'ENDPOINT_STUDY_RECORD.GeneticToxicityVitro', 'definitionVersion': '8.0', 'parentKey': '5324dd23-2bb5-49e0-95b9-0dc7f5cb48d8/38af9d0f-db77-4524-a3ae-6041291f693c', 'parentDefinition': 'SUBSTANCE', 'parentDefinitionVersion': '8.0', 'order': 10, 'createdOn': '2023-06-04T07:11:42Z', 'modifiedOn': '202…	2	a3bdf0dd-c251-4f94-9969-f4f549a57758	FALSE	S. typhimurium TA 1535	with and without	negative	no cytotoxicity	not specified	not specified	not specified	in vitro gene mutation study in bacteria	experimental study	weight of evidence	2 (reliable with restrictions)	f050895b-8a3f-467f-9784-efdcfa22a46b	reference to other study		Ames	Ames	Ames
219_3	7440-48-4	38af9d0f-db77-4524-a3ae-6041291f693c	58b076a1-1a1a-4031-9b65-83b73a63383d	[{'key': '58b076a1-1a1a-4031-9b65-83b73a63383d/38af9d0f-db77-4524-a3ae-6041291f693c', 'definition': 'ENDPOINT_STUDY_RECORD.GeneticToxicityVitro', 'definitionVersion': '8.0', 'parentKey': '5324dd23-2bb5-49e0-95b9-0dc7f5cb48d8/38af9d0f-db77-4524-a3ae-6041291f693c', 'parentDefinition': 'SUBSTANCE', 'parentDefinitionVersion': '8.0', 'order': 10, 'createdOn': '2023-06-04T07:11:42Z', 'modifiedOn': '202…	3	11f110d0-604f-47ed-aa1c-415e6e5e0855	FALSE	S. typhimurium TA 98	with and without	negative	cytotoxicity	not specified	not specified	not specified	in vitro gene mutation study in bacteria	experimental study	weight of evidence	2 (reliable with restrictions)	f050895b-8a3f-467f-9784-efdcfa22a46b	reference to other study		Ames	Ames	Ames
220_0	95-70-5	c340ec0a-cd5c-4a92-88fc-f5d7cc9fd6ef	930fb6d8-244a-44b4-a016-35283aa6c4a4	[{'key': '930fb6d8-244a-44b4-a016-35283aa6c4a4/c340ec0a-cd5c-4a92-88fc-f5d7cc9fd6ef', 'definition': 'ENDPOINT_STUDY_RECORD.GeneticToxicityVitro', 'definitionVersion': '8.0', 'parentKey': '3c3cdb46-fa80-4d33-a32a-c0a4a09edc38/c340ec0a-cd5c-4a92-88fc-f5d7cc9fd6ef', 'parentDefinition': 'SUBSTANCE', 'parentDefinitionVersion': '8.0', 'order': 1, 'createdOn': '2023-06-04T10:45:39Z', 'modifiedOn': '2021…	0	fc7a4579-ffc2-4725-a782-fcde0083e9c5	FALSE	S. typhimurium, other:	without	negative	cytotoxicity	valid	valid	valid	in vitro gene mutation study in bacteria	migrated information: read-across from supporting substance (structural analogue or surrogate)	key study	2 (reliable with restrictions)				Ames	Ames	Ames
220_1	95-70-5	c340ec0a-cd5c-4a92-88fc-f5d7cc9fd6ef	930fb6d8-244a-44b4-a016-35283aa6c4a4	[{'key': '930fb6d8-244a-44b4-a016-35283aa6c4a4/c340ec0a-cd5c-4a92-88fc-f5d7cc9fd6ef', 'definition': 'ENDPOINT_STUDY_RECORD.GeneticToxicityVitro', 'definitionVersion': '8.0', 'parentKey': '3c3cdb46-fa80-4d33-a32a-c0a4a09edc38/c340ec0a-cd5c-4a92-88fc-f5d7cc9fd6ef', 'parentDefinition': 'SUBSTANCE', 'parentDefinitionVersion': '8.0', 'order': 1, 'createdOn': '2023-06-04T10:45:39Z', 'modifiedOn': '2021…	1	35eb07f1-0829-4c25-9dba-bfaf72901579	FALSE	S. typhimurium TA 1535, TA 1537, TA 98 and TA 100	with	positive	cytotoxicity	valid	valid	valid	in vitro gene mutation study in bacteria	migrated information: read-across from supporting substance (structural analogue or surrogate)	key study	2 (reliable with restrictions)				Ames	Ames	Ames
220_2	95-70-5	c340ec0a-cd5c-4a92-88fc-f5d7cc9fd6ef	930fb6d8-244a-44b4-a016-35283aa6c4a4	[{'key': '930fb6d8-244a-44b4-a016-35283aa6c4a4/c340ec0a-cd5c-4a92-88fc-f5d7cc9fd6ef', 'definition': 'ENDPOINT_STUDY_RECORD.GeneticToxicityVitro', 'definitionVersion': '8.0', 'parentKey': '3c3cdb46-fa80-4d33-a32a-c0a4a09edc38/c340ec0a-cd5c-4a92-88fc-f5d7cc9fd6ef', 'parentDefinition': 'SUBSTANCE', 'parentDefinitionVersion': '8.0', 'order': 1, 'createdOn': '2023-06-04T10:45:39Z', 'modifiedOn': '2021…	2	83fcc89b-8fd4-4636-b464-46edd07d8a02	FALSE	S. typhimurium TA 102	with	negative	no cytotoxicity	valid	valid	valid	in vitro gene mutation study in bacteria	migrated information: read-across from supporting substance (structural analogue or surrogate)	key study	2 (reliable with restrictions)				Ames	Ames	Ames
221_0	95-70-5	c340ec0a-cd5c-4a92-88fc-f5d7cc9fd6ef	9394cd2f-0edf-4e89-a411-1380223a12a8	[{'key': '9394cd2f-0edf-4e89-a411-1380223a12a8/c340ec0a-cd5c-4a92-88fc-f5d7cc9fd6ef', 'definition': 'ENDPOINT_STUDY_RECORD.GeneticToxicityVitro', 'definitionVersion': '8.0', 'parentKey': '3c3cdb46-fa80-4d33-a32a-c0a4a09edc38/c340ec0a-cd5c-4a92-88fc-f5d7cc9fd6ef', 'parentDefinition': 'SUBSTANCE', 'parentDefinitionVersion': '8.0', 'order': 2, 'createdOn': '2023-06-04T10:45:40Z', 'modifiedOn': '2021…	0	9bf347a1-db16-4f1e-97a4-9ca4c6ca59cc	FALSE	Chinese hamster lung fibroblasts (V79)	with and without	positive	no cytotoxicity	valid	not applicable	valid	in vitro chromosome aberration study in mammalian cells	migrated information: read-across from supporting substance (structural analogue or surrogate)	key study	2 (reliable with restrictions)				ivtCA	clastogen	clastogen
222_0	95-70-5	c340ec0a-cd5c-4a92-88fc-f5d7cc9fd6ef	9c3be770-600e-45f0-b156-6638965af731	[{'key': '9c3be770-600e-45f0-b156-6638965af731/c340ec0a-cd5c-4a92-88fc-f5d7cc9fd6ef', 'definition': 'ENDPOINT_STUDY_RECORD.GeneticToxicityVitro', 'definitionVersion': '8.0', 'parentKey': '3c3cdb46-fa80-4d33-a32a-c0a4a09edc38/c340ec0a-cd5c-4a92-88fc-f5d7cc9fd6ef', 'parentDefinition': 'SUBSTANCE', 'parentDefinitionVersion': '8.0', 'order': 3, 'createdOn': '2023-06-04T10:45:40Z', 'modifiedOn': '2021…	0	a210458e-9331-4dd1-87c4-d43bede974c7	FALSE	mouse lymphoma L5178Y cells	with and without	negative	cytotoxicity	valid	valid	valid	in vitro gene mutation study in mammalian cells	migrated information: read-across from supporting substance (structural analogue or surrogate)	key study	2 (reliable with restrictions)				ivt_gene_mutation	gene_mutation	other
223_0	95-70-5	c340ec0a-cd5c-4a92-88fc-f5d7cc9fd6ef	7a688165-77cf-4427-aede-0773b6543598	[{'key': '7a688165-77cf-4427-aede-0773b6543598/c340ec0a-cd5c-4a92-88fc-f5d7cc9fd6ef', 'definition': 'ENDPOINT_STUDY_RECORD.GeneticToxicityVitro', 'definitionVersion': '8.0', 'parentKey': '3c3cdb46-fa80-4d33-a32a-c0a4a09edc38/c340ec0a-cd5c-4a92-88fc-f5d7cc9fd6ef', 'parentDefinition': 'SUBSTANCE', 'parentDefinitionVersion': '8.0', 'order': 4, 'createdOn': '2023-06-04T10:45:40Z', 'modifiedOn': '2021…	0	c85f526f-f8ff-4500-b338-a8bb689be433	FALSE	S. typhimurium TA 1535, TA 1537, TA 98 and TA 100	without	negative	no cytotoxicity	valid	valid	valid	in vitro gene mutation study in bacteria	experimental study	key study	1 (reliable without restriction)				Ames	Ames	Ames
223_1	95-70-5	c340ec0a-cd5c-4a92-88fc-f5d7cc9fd6ef	7a688165-77cf-4427-aede-0773b6543598	[{'key': '7a688165-77cf-4427-aede-0773b6543598/c340ec0a-cd5c-4a92-88fc-f5d7cc9fd6ef', 'definition': 'ENDPOINT_STUDY_RECORD.GeneticToxicityVitro', 'definitionVersion': '8.0', 'parentKey': '3c3cdb46-fa80-4d33-a32a-c0a4a09edc38/c340ec0a-cd5c-4a92-88fc-f5d7cc9fd6ef', 'parentDefinition': 'SUBSTANCE', 'parentDefinitionVersion': '8.0', 'order': 4, 'createdOn': '2023-06-04T10:45:40Z', 'modifiedOn': '2021…	1	2e74d83c-e931-4b7b-9981-9fbaef9077e9	FALSE	other:	with	positive	cytotoxicity	valid	valid	valid	in vitro gene mutation study in bacteria	experimental study	key study	1 (reliable without restriction)				other
223_2	95-70-5	c340ec0a-cd5c-4a92-88fc-f5d7cc9fd6ef	7a688165-77cf-4427-aede-0773b6543598	[{'key': '7a688165-77cf-4427-aede-0773b6543598/c340ec0a-cd5c-4a92-88fc-f5d7cc9fd6ef', 'definition': 'ENDPOINT_STUDY_RECORD.GeneticToxicityVitro', 'definitionVersion': '8.0', 'parentKey': '3c3cdb46-fa80-4d33-a32a-c0a4a09edc38/c340ec0a-cd5c-4a92-88fc-f5d7cc9fd6ef', 'parentDefinition': 'SUBSTANCE', 'parentDefinitionVersion': '8.0', 'order': 4, 'createdOn': '2023-06-04T10:45:40Z', 'modifiedOn': '2021…	2	4ac2d1a1-4c11-4dd5-bea2-304262f06911	FALSE	other:	with	positive	cytotoxicity	valid	valid	valid	in vitro gene mutation study in bacteria	experimental study	key study	1 (reliable without restriction)				other
224_0	95-70-5	c340ec0a-cd5c-4a92-88fc-f5d7cc9fd6ef	e266df47-8451-4601-8a94-1ee4b91edca9	[{'key': 'e266df47-8451-4601-8a94-1ee4b91edca9/c340ec0a-cd5c-4a92-88fc-f5d7cc9fd6ef', 'definition': 'ENDPOINT_STUDY_RECORD.GeneticToxicityVitro', 'definitionVersion': '8.0', 'parentKey': '3c3cdb46-fa80-4d33-a32a-c0a4a09edc38/c340ec0a-cd5c-4a92-88fc-f5d7cc9fd6ef', 'parentDefinition': 'SUBSTANCE', 'parentDefinitionVersion': '8.0', 'order': 5, 'createdOn': '2023-06-04T10:45:40Z', 'modifiedOn': '2021…	0	de94ae53-d633-4298-97e3-2c817dd50e7b	FALSE	hepatocytes:	with	positive	cytotoxicity	valid	valid		in vitro DNA damage and/or repair study	experimental study	key study	2 (reliable with restrictions)	14b69757-3d2b-42e1-acba-f6c1c82471f8	reference to same study		DNA damage/repair
225_0	7439-92-1	a43b8a6f-bf92-4be0-a289-7b3eeb14602f	b3d42e98-022c-4cf4-b977-d97eb39c83a3	[{'key': 'b3d42e98-022c-4cf4-b977-d97eb39c83a3/a43b8a6f-bf92-4be0-a289-7b3eeb14602f', 'definition': 'ENDPOINT_STUDY_RECORD.GeneticToxicityVitro', 'definitionVersion': '8.0', 'parentKey': '83c637d6-c7df-40bc-9e2b-d02a3e668522/a43b8a6f-bf92-4be0-a289-7b3eeb14602f', 'parentDefinition': 'SUBSTANCE', 'parentDefinitionVersion': '8.0', 'order': 1, 'createdOn': '2023-06-04T09:04:36Z', 'modifiedOn': '2021…	0	7d13224d-2989-4da4-8aa4-90464affe114	FALSE	other:	with and without	positive	cytotoxicity	valid	valid	valid	in vitro gene mutation study in bacteria	experimental study	supporting study	2 (reliable with restrictions)				other
226_0	7439-92-1	a43b8a6f-bf92-4be0-a289-7b3eeb14602f	e90caadb-4bda-4460-9642-14c72a22d456	[{'key': 'e90caadb-4bda-4460-9642-14c72a22d456/a43b8a6f-bf92-4be0-a289-7b3eeb14602f', 'definition': 'ENDPOINT_STUDY_RECORD.GeneticToxicityVitro', 'definitionVersion': '8.0', 'parentKey': '83c637d6-c7df-40bc-9e2b-d02a3e668522/a43b8a6f-bf92-4be0-a289-7b3eeb14602f', 'parentDefinition': 'SUBSTANCE', 'parentDefinitionVersion': '8.0', 'order': 2, 'createdOn': '2023-06-04T09:04:37Z', 'modifiedOn': '2021…	0	58d93fe5-477e-4efd-b2b8-04bcd3bfea5e	FALSE	mammalian cell line, other:	without	negative	not specified	valid	valid	not examined	in vitro chromosome aberration study in mammalian cells	experimental study	supporting study	2 (reliable with restrictions)				ivtCA	clastogen	clastogen
227_0	7439-92-1	a43b8a6f-bf92-4be0-a289-7b3eeb14602f	06dc55e5-3b00-4314-ba03-a72936399e91	[{'key': '06dc55e5-3b00-4314-ba03-a72936399e91/a43b8a6f-bf92-4be0-a289-7b3eeb14602f', 'definition': 'ENDPOINT_STUDY_RECORD.GeneticToxicityVitro', 'definitionVersion': '8.0', 'parentKey': '83c637d6-c7df-40bc-9e2b-d02a3e668522/a43b8a6f-bf92-4be0-a289-7b3eeb14602f', 'parentDefinition': 'SUBSTANCE', 'parentDefinitionVersion': '8.0', 'order': 3, 'createdOn': '2023-06-04T09:04:38Z', 'modifiedOn': '2021…	0	8d1476b2-b483-4a5e-8824-9e489b8129d9	FALSE	mammalian cell line, other:	not specified	negative	not specified	valid	not examined	valid	in vitro DNA damage and/or repair study	experimental study	supporting study	2 (reliable with restrictions)				DNA damage/repair
228_0	7439-92-1	a43b8a6f-bf92-4be0-a289-7b3eeb14602f	6f934ea0-0a27-42ed-9793-e820ebde121c	[{'key': '6f934ea0-0a27-42ed-9793-e820ebde121c/a43b8a6f-bf92-4be0-a289-7b3eeb14602f', 'definition': 'ENDPOINT_STUDY_RECORD.GeneticToxicityVitro', 'definitionVersion': '8.0', 'parentKey': '83c637d6-c7df-40bc-9e2b-d02a3e668522/a43b8a6f-bf92-4be0-a289-7b3eeb14602f', 'parentDefinition': 'SUBSTANCE', 'parentDefinitionVersion': '8.0', 'order': 4, 'createdOn': '2023-06-04T09:04:39Z', 'modifiedOn': '2021…	0	35691305-48a0-46a8-a847-5dee182e5f7b	FALSE	mammalian cell line, other:	not specified	ambiguous	not specified	valid	not specified	not specified	in vitro chromosome aberration study in mammalian cells	experimental study	supporting study	2 (reliable with restrictions)				ivtCA	clastogen	clastogen
229_0	7439-92-1	a43b8a6f-bf92-4be0-a289-7b3eeb14602f	435ce7d7-a7bd-4439-8b6c-73d1a8ee1a0c	[{'key': '435ce7d7-a7bd-4439-8b6c-73d1a8ee1a0c/a43b8a6f-bf92-4be0-a289-7b3eeb14602f', 'definition': 'ENDPOINT_STUDY_RECORD.GeneticToxicityVitro', 'definitionVersion': '8.0', 'parentKey': '83c637d6-c7df-40bc-9e2b-d02a3e668522/a43b8a6f-bf92-4be0-a289-7b3eeb14602f', 'parentDefinition': 'SUBSTANCE', 'parentDefinitionVersion': '8.0', 'order': 5, 'createdOn': '2023-06-04T09:04:40Z', 'modifiedOn': '2021…	0	8afb25ea-bef8-468c-a982-8634c4536f28	FALSE	Chinese hamster Ovary (CHO)	not specified	positive	cytotoxicity	valid	not examined	not examined	in vitro DNA damage and/or repair study	experimental study	supporting study	2 (reliable with restrictions)				DNA damage/repair
230_0	7439-92-1	a43b8a6f-bf92-4be0-a289-7b3eeb14602f	4a53e6d0-a4a0-4924-9d46-09ba987b13b0	[{'key': '4a53e6d0-a4a0-4924-9d46-09ba987b13b0/a43b8a6f-bf92-4be0-a289-7b3eeb14602f', 'definition': 'ENDPOINT_STUDY_RECORD.GeneticToxicityVitro', 'definitionVersion': '8.0', 'parentKey': '83c637d6-c7df-40bc-9e2b-d02a3e668522/a43b8a6f-bf92-4be0-a289-7b3eeb14602f', 'parentDefinition': 'SUBSTANCE', 'parentDefinitionVersion': '8.0', 'order': 6, 'createdOn': '2023-06-04T09:04:40Z', 'modifiedOn': '2021…	0	c516c733-f467-4b74-ae61-dabd9af06518	FALSE	Chinese hamster lung fibroblasts (V79)	not specified	positive	cytotoxicity	valid	not examined	valid	in vitro DNA damage and/or repair study	experimental study	supporting study	2 (reliable with restrictions)				DNA damage/repair
231_0	7439-92-1	a43b8a6f-bf92-4be0-a289-7b3eeb14602f	3ee0f0de-a2e4-4582-8c9d-9004c4ba9628	[{'key': '3ee0f0de-a2e4-4582-8c9d-9004c4ba9628/a43b8a6f-bf92-4be0-a289-7b3eeb14602f', 'definition': 'ENDPOINT_STUDY_RECORD.GeneticToxicityVitro', 'definitionVersion': '8.0', 'parentKey': '83c637d6-c7df-40bc-9e2b-d02a3e668522/a43b8a6f-bf92-4be0-a289-7b3eeb14602f', 'parentDefinition': 'SUBSTANCE', 'parentDefinitionVersion': '8.0', 'order': 7, 'createdOn': '2023-06-04T09:04:40Z', 'modifiedOn': '2021…	0	9a52bea8-dff8-4a99-8135-798d15761e86	FALSE	Saccharomyces cerevisiae	without	negative	cytotoxicity	not specified	not examined	not examined	genetic toxicity in vitro, other	experimental study	supporting study	2 (reliable with restrictions)				other
232_0	7439-92-1	a43b8a6f-bf92-4be0-a289-7b3eeb14602f	5d14ce24-bc2c-42ad-84db-4986223eda2a	[{'key': '5d14ce24-bc2c-42ad-84db-4986223eda2a/a43b8a6f-bf92-4be0-a289-7b3eeb14602f', 'definition': 'ENDPOINT_STUDY_RECORD.GeneticToxicityVitro', 'definitionVersion': '8.0', 'parentKey': '83c637d6-c7df-40bc-9e2b-d02a3e668522/a43b8a6f-bf92-4be0-a289-7b3eeb14602f', 'parentDefinition': 'SUBSTANCE', 'parentDefinitionVersion': '8.0', 'order': 8, 'createdOn': '2023-06-04T09:04:41Z', 'modifiedOn': '2021…	0	0ec61007-4827-4ca7-ab8d-7cdfd9bd599b	FALSE	Chinese hamster lung fibroblasts (V79)	not specified	positive	cytotoxicity	valid	not examined	valid	in vitro / micronucleus study	experimental study	supporting study	2 (reliable with restrictions)				ivtCA/ivTMN	clastogen	clastogen
233_0	7439-92-1	a43b8a6f-bf92-4be0-a289-7b3eeb14602f	0fa11a44-3b5b-49cf-aadd-d0079ce4ba9c	[{'key': '0fa11a44-3b5b-49cf-aadd-d0079ce4ba9c/a43b8a6f-bf92-4be0-a289-7b3eeb14602f', 'definition': 'ENDPOINT_STUDY_RECORD.GeneticToxicityVitro', 'definitionVersion': '8.0', 'parentKey': '83c637d6-c7df-40bc-9e2b-d02a3e668522/a43b8a6f-bf92-4be0-a289-7b3eeb14602f', 'parentDefinition': 'SUBSTANCE', 'parentDefinitionVersion': '8.0', 'order': 9, 'createdOn': '2023-06-04T09:04:41Z', 'modifiedOn': '2021…	0	57ddcd99-e80e-419f-9a2a-83782e74315f	FALSE	bacteria, other:	not specified	negative	not specified	not specified	not examined	not examined	in vitro DNA damage and/or repair study	experimental study	supporting study	2 (reliable with restrictions)				DNA damage/repair
235_0	1390-65-4	02e8c16b-8e6a-4360-aaa0-eee0998f1057	52f85783-8442-4964-b119-3b994457578f	[{'key': '52f85783-8442-4964-b119-3b994457578f/02e8c16b-8e6a-4360-aaa0-eee0998f1057', 'definition': 'ENDPOINT_STUDY_RECORD.GeneticToxicityVitro', 'definitionVersion': '8.0', 'parentKey': 'e93f7523-10d7-4236-ac24-6b628e3b7e9a/02e8c16b-8e6a-4360-aaa0-eee0998f1057', 'parentDefinition': 'SUBSTANCE', 'parentDefinitionVersion': '8.0', 'order': 1, 'createdOn': '2023-06-04T09:47:52Z', 'modifiedOn': '2021…	0	96c7d525-39aa-4140-a1d9-e8a92554b8f0	TRUE	S. typhimurium TA 1535	with and without	negative	not specified	not specified			in vitro gene mutation study in bacteria	experimental study	key study	2 (reliable with restrictions)				Ames	Ames	Ames
235_1	1390-65-4	02e8c16b-8e6a-4360-aaa0-eee0998f1057	52f85783-8442-4964-b119-3b994457578f	[{'key': '52f85783-8442-4964-b119-3b994457578f/02e8c16b-8e6a-4360-aaa0-eee0998f1057', 'definition': 'ENDPOINT_STUDY_RECORD.GeneticToxicityVitro', 'definitionVersion': '8.0', 'parentKey': 'e93f7523-10d7-4236-ac24-6b628e3b7e9a/02e8c16b-8e6a-4360-aaa0-eee0998f1057', 'parentDefinition': 'SUBSTANCE', 'parentDefinitionVersion': '8.0', 'order': 1, 'createdOn': '2023-06-04T09:47:52Z', 'modifiedOn': '2021…	1	7774795d-83fa-40b6-b33e-16de6415cfa9	TRUE	S. typhimurium TA 1537	with and without	negative	not specified	not specified			in vitro gene mutation study in bacteria	experimental study	key study	2 (reliable with restrictions)				Ames	Ames	Ames
235_2	1390-65-4	02e8c16b-8e6a-4360-aaa0-eee0998f1057	52f85783-8442-4964-b119-3b994457578f	[{'key': '52f85783-8442-4964-b119-3b994457578f/02e8c16b-8e6a-4360-aaa0-eee0998f1057', 'definition': 'ENDPOINT_STUDY_RECORD.GeneticToxicityVitro', 'definitionVersion': '8.0', 'parentKey': 'e93f7523-10d7-4236-ac24-6b628e3b7e9a/02e8c16b-8e6a-4360-aaa0-eee0998f1057', 'parentDefinition': 'SUBSTANCE', 'parentDefinitionVersion': '8.0', 'order': 1, 'createdOn': '2023-06-04T09:47:52Z', 'modifiedOn': '2021…	2	eb7dffdf-a4f4-4ba6-b7cd-c8e62ce2f477	TRUE	S. typhimurium TA 98	with and without	negative	not specified	not specified			in vitro gene mutation study in bacteria	experimental study	key study	2 (reliable with restrictions)				Ames	Ames	Ames
235_3	1390-65-4	02e8c16b-8e6a-4360-aaa0-eee0998f1057	52f85783-8442-4964-b119-3b994457578f	[{'key': '52f85783-8442-4964-b119-3b994457578f/02e8c16b-8e6a-4360-aaa0-eee0998f1057', 'definition': 'ENDPOINT_STUDY_RECORD.GeneticToxicityVitro', 'definitionVersion': '8.0', 'parentKey': 'e93f7523-10d7-4236-ac24-6b628e3b7e9a/02e8c16b-8e6a-4360-aaa0-eee0998f1057', 'parentDefinition': 'SUBSTANCE', 'parentDefinitionVersion': '8.0', 'order': 1, 'createdOn': '2023-06-04T09:47:52Z', 'modifiedOn': '2021…	3	b78d1f11-8b79-4d1e-bd8b-57a728f34aa5	TRUE	S. typhimurium TA 100	with and without	negative	not specified	not specified			in vitro gene mutation study in bacteria	experimental study	key study	2 (reliable with restrictions)				Ames	Ames	Ames
236_0	1390-65-4	02e8c16b-8e6a-4360-aaa0-eee0998f1057	bf51a2ee-2d48-4397-a60c-9108722f497a	[{'key': 'bf51a2ee-2d48-4397-a60c-9108722f497a/02e8c16b-8e6a-4360-aaa0-eee0998f1057', 'definition': 'ENDPOINT_STUDY_RECORD.GeneticToxicityVitro', 'definitionVersion': '8.0', 'parentKey': 'e93f7523-10d7-4236-ac24-6b628e3b7e9a/02e8c16b-8e6a-4360-aaa0-eee0998f1057', 'parentDefinition': 'SUBSTANCE', 'parentDefinitionVersion': '8.0', 'order': 2, 'createdOn': '2023-06-04T09:47:52Z', 'modifiedOn': '2021…	0	38686936-b0b5-4c9a-9079-106186466975	TRUE	Chinese hamster Ovary (CHO)	with and without	not specified	no cytotoxicity	not specified			in vitro chromosome aberration study in mammalian cells	experimental study	key study	2 (reliable with restrictions)				ivtCA	clastogen	clastogen
237_0	1390-65-4	02e8c16b-8e6a-4360-aaa0-eee0998f1057	23f03f01-ed5f-474e-963d-2f618847c63b	[{'key': '23f03f01-ed5f-474e-963d-2f618847c63b/02e8c16b-8e6a-4360-aaa0-eee0998f1057', 'definition': 'ENDPOINT_STUDY_RECORD.GeneticToxicityVitro', 'definitionVersion': '8.0', 'parentKey': 'e93f7523-10d7-4236-ac24-6b628e3b7e9a/02e8c16b-8e6a-4360-aaa0-eee0998f1057', 'parentDefinition': 'SUBSTANCE', 'parentDefinitionVersion': '8.0', 'order': 3, 'createdOn': '2023-06-04T09:47:52Z', 'modifiedOn': '2021…	0	940695ef-ba1d-4ae6-89fb-7d4f531b245b	TRUE	Chinese hamster Ovary (CHO)	with and without	not specified	no cytotoxicity	not specified			in vitro DNA damage and/or repair study	experimental study	key study	2 (reliable with restrictions)				DNA damage/repair
238_0	6358-85-6	74fe1c57-4225-4d2b-a909-44f5a4721fb0	6447e36e-4a3a-4c94-a524-588ccdc175ea	[{'key': '6447e36e-4a3a-4c94-a524-588ccdc175ea/74fe1c57-4225-4d2b-a909-44f5a4721fb0', 'definition': 'ENDPOINT_STUDY_RECORD.GeneticToxicityVitro', 'definitionVersion': '8.0', 'parentKey': '08145a43-232d-4e8c-b46d-e35d9e3e9e63/74fe1c57-4225-4d2b-a909-44f5a4721fb0', 'parentDefinition': 'SUBSTANCE', 'parentDefinitionVersion': '8.0', 'order': 1, 'createdOn': '2023-06-04T03:53:44Z', 'modifiedOn': '2021…	0	64ced947-8941-4523-9184-256f2d889056	TRUE	Chinese hamster Ovary (CHO)	with and without	negative	not specified	valid	not examined	valid	in vitro chromosome aberration study in mammalian cells	experimental study	key study	2 (reliable with restrictions)				ivtCA	clastogen	clastogen
239_0	6358-85-6	74fe1c57-4225-4d2b-a909-44f5a4721fb0	75f3919b-6574-4ec2-bcce-05680cad5a8f	[{'key': '75f3919b-6574-4ec2-bcce-05680cad5a8f/74fe1c57-4225-4d2b-a909-44f5a4721fb0', 'definition': 'ENDPOINT_STUDY_RECORD.GeneticToxicityVitro', 'definitionVersion': '8.0', 'parentKey': '08145a43-232d-4e8c-b46d-e35d9e3e9e63/74fe1c57-4225-4d2b-a909-44f5a4721fb0', 'parentDefinition': 'SUBSTANCE', 'parentDefinitionVersion': '8.0', 'order': 2, 'createdOn': '2023-06-04T03:53:44Z', 'modifiedOn': '2021…	0	c653973f-67c6-49c4-803b-238fce676ee7	TRUE	S. typhimurium TA 1535, TA 1537, TA 98 and TA 100	with and without	negative	no cytotoxicity	valid	not examined	valid	in vitro gene mutation study in bacteria	experimental study	key study	2 (reliable with restrictions)				Ames	Ames	Ames
240_0	6358-85-6	74fe1c57-4225-4d2b-a909-44f5a4721fb0	32c41acf-fa7c-4271-a603-4b3e597651e4	[{'key': '32c41acf-fa7c-4271-a603-4b3e597651e4/74fe1c57-4225-4d2b-a909-44f5a4721fb0', 'definition': 'ENDPOINT_STUDY_RECORD.GeneticToxicityVitro', 'definitionVersion': '8.0', 'parentKey': '08145a43-232d-4e8c-b46d-e35d9e3e9e63/74fe1c57-4225-4d2b-a909-44f5a4721fb0', 'parentDefinition': 'SUBSTANCE', 'parentDefinitionVersion': '8.0', 'order': 3, 'createdOn': '2023-06-04T03:53:44Z', 'modifiedOn': '2021…	0	29be2b37-5226-40b3-9b10-cb6e79e513bf	TRUE	mouse lymphoma L5178Y cells	without	negative	no cytotoxicity	valid	not examined	valid	in vitro gene mutation study in mammalian cells	experimental study	key study	2 (reliable with restrictions)				ivt_gene_mutation	gene_mutation	other
240_1	6358-85-6	74fe1c57-4225-4d2b-a909-44f5a4721fb0	32c41acf-fa7c-4271-a603-4b3e597651e4	[{'key': '32c41acf-fa7c-4271-a603-4b3e597651e4/74fe1c57-4225-4d2b-a909-44f5a4721fb0', 'definition': 'ENDPOINT_STUDY_RECORD.GeneticToxicityVitro', 'definitionVersion': '8.0', 'parentKey': '08145a43-232d-4e8c-b46d-e35d9e3e9e63/74fe1c57-4225-4d2b-a909-44f5a4721fb0', 'parentDefinition': 'SUBSTANCE', 'parentDefinitionVersion': '8.0', 'order': 3, 'createdOn': '2023-06-04T03:53:44Z', 'modifiedOn': '2021…	1	335eaf62-82b4-4836-ba74-33662a02b663	TRUE	mouse lymphoma L5178Y cells	with	negative	no cytotoxicity	valid	not examined	valid	in vitro gene mutation study in mammalian cells	experimental study	key study	2 (reliable with restrictions)				ivt_gene_mutation	gene_mutation	other
241_0	6358-85-6	74fe1c57-4225-4d2b-a909-44f5a4721fb0	dea41dd6-d1c9-4fa2-8fc4-3f73ee7b769b	[{'key': 'dea41dd6-d1c9-4fa2-8fc4-3f73ee7b769b/74fe1c57-4225-4d2b-a909-44f5a4721fb0', 'definition': 'ENDPOINT_STUDY_RECORD.GeneticToxicityVitro', 'definitionVersion': '8.0', 'parentKey': '08145a43-232d-4e8c-b46d-e35d9e3e9e63/74fe1c57-4225-4d2b-a909-44f5a4721fb0', 'parentDefinition': 'SUBSTANCE', 'parentDefinitionVersion': '8.0', 'order': 4, 'createdOn': '2023-06-04T03:53:44Z', 'modifiedOn': '2021…	0	29be2b37-5226-40b3-9b10-cb6e79e513bf	TRUE	mouse lymphoma L5178Y cells	without	negative	no cytotoxicity	valid	not examined	valid	in vitro gene mutation study in mammalian cells	read-across from supporting substance (structural analogue or surrogate)	key study		6ffc157d-2df1-4a86-81eb-f822f4c397ff	read-across source	32c41acf-fa7c-4271-a603-4b3e597651e4/74fe1c57-4225-4d2b-a909-44f5a4721fb0	ivt_gene_mutation	gene_mutation	other
241_1	6358-85-6	74fe1c57-4225-4d2b-a909-44f5a4721fb0	dea41dd6-d1c9-4fa2-8fc4-3f73ee7b769b	[{'key': 'dea41dd6-d1c9-4fa2-8fc4-3f73ee7b769b/74fe1c57-4225-4d2b-a909-44f5a4721fb0', 'definition': 'ENDPOINT_STUDY_RECORD.GeneticToxicityVitro', 'definitionVersion': '8.0', 'parentKey': '08145a43-232d-4e8c-b46d-e35d9e3e9e63/74fe1c57-4225-4d2b-a909-44f5a4721fb0', 'parentDefinition': 'SUBSTANCE', 'parentDefinitionVersion': '8.0', 'order': 4, 'createdOn': '2023-06-04T03:53:44Z', 'modifiedOn': '2021…	1	335eaf62-82b4-4836-ba74-33662a02b663	TRUE	mouse lymphoma L5178Y cells	with	negative	no cytotoxicity	valid	not examined	valid	in vitro gene mutation study in mammalian cells	read-across from supporting substance (structural analogue or surrogate)	key study		6ffc157d-2df1-4a86-81eb-f822f4c397ff	read-across source	32c41acf-fa7c-4271-a603-4b3e597651e4/74fe1c57-4225-4d2b-a909-44f5a4721fb0	ivt_gene_mutation	gene_mutation	other
242_0	6358-85-6	74fe1c57-4225-4d2b-a909-44f5a4721fb0	95887659-3fc4-47fd-928a-b95b895006c9	[{'key': '95887659-3fc4-47fd-928a-b95b895006c9/74fe1c57-4225-4d2b-a909-44f5a4721fb0', 'definition': 'ENDPOINT_STUDY_RECORD.GeneticToxicityVitro', 'definitionVersion': '8.0', 'parentKey': '08145a43-232d-4e8c-b46d-e35d9e3e9e63/74fe1c57-4225-4d2b-a909-44f5a4721fb0', 'parentDefinition': 'SUBSTANCE', 'parentDefinitionVersion': '8.0', 'order': 5, 'createdOn': '2023-06-04T03:53:44Z', 'modifiedOn': '2021…	0	c653973f-67c6-49c4-803b-238fce676ee7	TRUE	S. typhimurium TA 1535, TA 1537, TA 98 and TA 100	with and without	negative	no cytotoxicity	valid	not examined	valid	in vitro gene mutation study in bacteria	read-across from supporting substance (structural analogue or surrogate)	key study		8b02e5e7-5119-475e-b76a-418875b3f18b	read-across source	75f3919b-6574-4ec2-bcce-05680cad5a8f/74fe1c57-4225-4d2b-a909-44f5a4721fb0	Ames	Ames	Ames
243_0	6358-85-6	74fe1c57-4225-4d2b-a909-44f5a4721fb0	a236bcc7-27c5-4afc-bf26-fa3f6ba5cced	[{'key': 'a236bcc7-27c5-4afc-bf26-fa3f6ba5cced/74fe1c57-4225-4d2b-a909-44f5a4721fb0', 'definition': 'ENDPOINT_STUDY_RECORD.GeneticToxicityVitro', 'definitionVersion': '8.0', 'parentKey': '08145a43-232d-4e8c-b46d-e35d9e3e9e63/74fe1c57-4225-4d2b-a909-44f5a4721fb0', 'parentDefinition': 'SUBSTANCE', 'parentDefinitionVersion': '8.0', 'order': 6, 'createdOn': '2023-06-04T03:53:44Z', 'modifiedOn': '2021…	0	64ced947-8941-4523-9184-256f2d889056	TRUE	Chinese hamster Ovary (CHO)	with and without	negative	not specified	valid	not examined	valid	in vitro chromosome aberration study in mammalian cells	read-across from supporting substance (structural analogue or surrogate)	key study		b4530105-7ea3-4204-9a12-2b3affd49a5b	read-across source	6447e36e-4a3a-4c94-a524-588ccdc175ea/74fe1c57-4225-4d2b-a909-44f5a4721fb0	ivtCA	clastogen	clastogen
244_0	6358-85-6	74fe1c57-4225-4d2b-a909-44f5a4721fb0	d36218bf-609c-4131-b22c-89478711c884	[{'key': 'd36218bf-609c-4131-b22c-89478711c884/74fe1c57-4225-4d2b-a909-44f5a4721fb0', 'definition': 'ENDPOINT_STUDY_RECORD.GeneticToxicityVitro', 'definitionVersion': '8.0', 'parentKey': '08145a43-232d-4e8c-b46d-e35d9e3e9e63/74fe1c57-4225-4d2b-a909-44f5a4721fb0', 'parentDefinition': 'SUBSTANCE', 'parentDefinitionVersion': '8.0', 'order': 7, 'createdOn': '2023-06-04T03:53:44Z', 'modifiedOn': '2021…	0	6c33d79f-7bc2-4fa2-89bd-7418e54a7df5	TRUE	S. typhimurium TA 1535, TA 1537, TA 98 and TA 100	with and without	negative	no cytotoxicity	valid	valid	valid	in vitro gene mutation study in bacteria	experimental study	supporting study	1 (reliable without restriction)				Ames	Ames	Ames
244_1	6358-85-6	74fe1c57-4225-4d2b-a909-44f5a4721fb0	d36218bf-609c-4131-b22c-89478711c884	[{'key': 'd36218bf-609c-4131-b22c-89478711c884/74fe1c57-4225-4d2b-a909-44f5a4721fb0', 'definition': 'ENDPOINT_STUDY_RECORD.GeneticToxicityVitro', 'definitionVersion': '8.0', 'parentKey': '08145a43-232d-4e8c-b46d-e35d9e3e9e63/74fe1c57-4225-4d2b-a909-44f5a4721fb0', 'parentDefinition': 'SUBSTANCE', 'parentDefinitionVersion': '8.0', 'order': 7, 'createdOn': '2023-06-04T03:53:44Z', 'modifiedOn': '2021…	1	7e6bd600-add8-4e63-bd3e-1483095e1c70	TRUE	E. coli WP2 uvr A	with and without	negative	no cytotoxicity	valid	valid	valid	in vitro gene mutation study in bacteria	experimental study	supporting study	1 (reliable without restriction)				Ames	Ames	Ames
245_0	6358-85-6	74fe1c57-4225-4d2b-a909-44f5a4721fb0	215be3f9-d468-499f-beda-41a3d974f0dd	[{'key': '215be3f9-d468-499f-beda-41a3d974f0dd/74fe1c57-4225-4d2b-a909-44f5a4721fb0', 'definition': 'ENDPOINT_STUDY_RECORD.GeneticToxicityVitro', 'definitionVersion': '8.0', 'parentKey': '08145a43-232d-4e8c-b46d-e35d9e3e9e63/74fe1c57-4225-4d2b-a909-44f5a4721fb0', 'parentDefinition': 'SUBSTANCE', 'parentDefinitionVersion': '8.0', 'order': 8, 'createdOn': '2023-06-04T03:53:44Z', 'modifiedOn': '2021…	0	42a113be-b028-4eb5-ad8e-4e0929bb2219	FALSE	Chinese hamster Ovary (CHO)	without	negative	not specified	valid	not examined	valid	in vitro DNA damage and/or repair study	experimental study	supporting study	2 (reliable with restrictions)				DNA damage/repair
245_1	6358-85-6	74fe1c57-4225-4d2b-a909-44f5a4721fb0	215be3f9-d468-499f-beda-41a3d974f0dd	[{'key': '215be3f9-d468-499f-beda-41a3d974f0dd/74fe1c57-4225-4d2b-a909-44f5a4721fb0', 'definition': 'ENDPOINT_STUDY_RECORD.GeneticToxicityVitro', 'definitionVersion': '8.0', 'parentKey': '08145a43-232d-4e8c-b46d-e35d9e3e9e63/74fe1c57-4225-4d2b-a909-44f5a4721fb0', 'parentDefinition': 'SUBSTANCE', 'parentDefinitionVersion': '8.0', 'order': 8, 'createdOn': '2023-06-04T03:53:44Z', 'modifiedOn': '2021…	1	1509461f-3cd2-41dc-9b70-3911cacdab28	FALSE	Chinese hamster Ovary (CHO)	with	ambiguous	not specified	valid	not examined	valid	in vitro DNA damage and/or repair study	experimental study	supporting study	2 (reliable with restrictions)				DNA damage/repair
246_0	6358-85-6	74fe1c57-4225-4d2b-a909-44f5a4721fb0	dbdaa507-431f-4796-be66-d0578c4da406	[{'key': 'dbdaa507-431f-4796-be66-d0578c4da406/74fe1c57-4225-4d2b-a909-44f5a4721fb0', 'definition': 'ENDPOINT_STUDY_RECORD.GeneticToxicityVitro', 'definitionVersion': '8.0', 'parentKey': '08145a43-232d-4e8c-b46d-e35d9e3e9e63/74fe1c57-4225-4d2b-a909-44f5a4721fb0', 'parentDefinition': 'SUBSTANCE', 'parentDefinitionVersion': '8.0', 'order': 9, 'createdOn': '2023-06-04T03:53:44Z', 'modifiedOn': '2021…	0	e854e04e-a1fa-4606-bdaf-73717b649208	FALSE	hepatocytes:	without	positive	no cytotoxicity	not examined	valid	valid	in vitro DNA damage and/or repair study	experimental study	supporting study	3 (not reliable)				DNA damage/repair
247_0	6358-85-6	74fe1c57-4225-4d2b-a909-44f5a4721fb0	89537e7e-a5c5-437b-8e16-ae6a82b2a320	[{'key': '89537e7e-a5c5-437b-8e16-ae6a82b2a320/74fe1c57-4225-4d2b-a909-44f5a4721fb0', 'definition': 'ENDPOINT_STUDY_RECORD.GeneticToxicityVitro', 'definitionVersion': '8.0', 'parentKey': '08145a43-232d-4e8c-b46d-e35d9e3e9e63/74fe1c57-4225-4d2b-a909-44f5a4721fb0', 'parentDefinition': 'SUBSTANCE', 'parentDefinitionVersion': '8.0', 'order': 10, 'createdOn': '2023-06-04T03:53:44Z', 'modifiedOn': '202…	0	1eebb48a-077f-4799-a03e-7797f2f709f7	TRUE	S. typhimurium TA 1538	with	negative	other:	other:	other:		in vitro gene mutation study in bacteria	experimental study	supporting study	3 (not reliable)				Ames	Ames	Ames
248_0	4051-63-2	1e1ddd08-14fd-4096-a286-91c0283bc9be	eebb29d1-82d0-43ee-adbf-c9292969717b	[{'key': 'eebb29d1-82d0-43ee-adbf-c9292969717b/1e1ddd08-14fd-4096-a286-91c0283bc9be', 'definition': 'ENDPOINT_STUDY_RECORD.GeneticToxicityVitro', 'definitionVersion': '8.0', 'parentKey': '7448d368-04aa-47e9-b106-5e19ce3af23e/1e1ddd08-14fd-4096-a286-91c0283bc9be', 'parentDefinition': 'SUBSTANCE', 'parentDefinitionVersion': '8.0', 'order': 1, 'createdOn': '2023-06-04T05:50:12Z', 'modifiedOn': '2022…	0	24ec4be4-3624-4230-bab1-423f780f6fee	TRUE	S. typhimurium TA 100	with and without	negative	no cytotoxicity nor precipitates, but tested up to recommended limit concentrations	valid	not examined	valid	in vitro gene mutation study in bacteria	experimental study	key study	1 (reliable without restriction)				Ames	Ames	Ames
248_1	4051-63-2	1e1ddd08-14fd-4096-a286-91c0283bc9be	eebb29d1-82d0-43ee-adbf-c9292969717b	[{'key': 'eebb29d1-82d0-43ee-adbf-c9292969717b/1e1ddd08-14fd-4096-a286-91c0283bc9be', 'definition': 'ENDPOINT_STUDY_RECORD.GeneticToxicityVitro', 'definitionVersion': '8.0', 'parentKey': '7448d368-04aa-47e9-b106-5e19ce3af23e/1e1ddd08-14fd-4096-a286-91c0283bc9be', 'parentDefinition': 'SUBSTANCE', 'parentDefinitionVersion': '8.0', 'order': 1, 'createdOn': '2023-06-04T05:50:12Z', 'modifiedOn': '2022…	1	80f622b4-bf39-4e4a-ba9a-46c05a14040f	TRUE	S. typhimurium TA 98	with and without	negative	no cytotoxicity nor precipitates, but tested up to recommended limit concentrations	valid	not examined	valid	in vitro gene mutation study in bacteria	experimental study	key study	1 (reliable without restriction)				Ames	Ames	Ames
248_2	4051-63-2	1e1ddd08-14fd-4096-a286-91c0283bc9be	eebb29d1-82d0-43ee-adbf-c9292969717b	[{'key': 'eebb29d1-82d0-43ee-adbf-c9292969717b/1e1ddd08-14fd-4096-a286-91c0283bc9be', 'definition': 'ENDPOINT_STUDY_RECORD.GeneticToxicityVitro', 'definitionVersion': '8.0', 'parentKey': '7448d368-04aa-47e9-b106-5e19ce3af23e/1e1ddd08-14fd-4096-a286-91c0283bc9be', 'parentDefinition': 'SUBSTANCE', 'parentDefinitionVersion': '8.0', 'order': 1, 'createdOn': '2023-06-04T05:50:12Z', 'modifiedOn': '2022…	2	01bcf6a8-bd91-4409-95cc-4fd047a0eec6	TRUE	S. typhimurium TA 1537	with and without	negative	no cytotoxicity nor precipitates, but tested up to recommended limit concentrations	valid	not examined	valid	in vitro gene mutation study in bacteria	experimental study	key study	1 (reliable without restriction)				Ames	Ames	Ames
248_3	4051-63-2	1e1ddd08-14fd-4096-a286-91c0283bc9be	eebb29d1-82d0-43ee-adbf-c9292969717b	[{'key': 'eebb29d1-82d0-43ee-adbf-c9292969717b/1e1ddd08-14fd-4096-a286-91c0283bc9be', 'definition': 'ENDPOINT_STUDY_RECORD.GeneticToxicityVitro', 'definitionVersion': '8.0', 'parentKey': '7448d368-04aa-47e9-b106-5e19ce3af23e/1e1ddd08-14fd-4096-a286-91c0283bc9be', 'parentDefinition': 'SUBSTANCE', 'parentDefinitionVersion': '8.0', 'order': 1, 'createdOn': '2023-06-04T05:50:12Z', 'modifiedOn': '2022…	3	110d6834-0bf7-4c43-b9f6-35572540ff0e	TRUE	S. typhimurium TA 1535	with and without	negative	no cytotoxicity nor precipitates, but tested up to recommended limit concentrations	valid	not examined	valid	in vitro gene mutation study in bacteria	experimental study	key study	1 (reliable without restriction)				Ames	Ames	Ames
248_4	4051-63-2	1e1ddd08-14fd-4096-a286-91c0283bc9be	eebb29d1-82d0-43ee-adbf-c9292969717b	[{'key': 'eebb29d1-82d0-43ee-adbf-c9292969717b/1e1ddd08-14fd-4096-a286-91c0283bc9be', 'definition': 'ENDPOINT_STUDY_RECORD.GeneticToxicityVitro', 'definitionVersion': '8.0', 'parentKey': '7448d368-04aa-47e9-b106-5e19ce3af23e/1e1ddd08-14fd-4096-a286-91c0283bc9be', 'parentDefinition': 'SUBSTANCE', 'parentDefinitionVersion': '8.0', 'order': 1, 'createdOn': '2023-06-04T05:50:12Z', 'modifiedOn': '2022…	4	6d26e6f9-4f30-43ba-b9f7-810c0e91b9e6	TRUE	E. coli WP2 uvr A	with and without	negative	no cytotoxicity nor precipitates, but tested up to recommended limit concentrations	valid	not examined	valid	in vitro gene mutation study in bacteria	experimental study	key study	1 (reliable without restriction)				Ames	Ames	Ames
249_0	4051-63-2	1e1ddd08-14fd-4096-a286-91c0283bc9be	976e3663-ea3a-4114-85d0-4b310e061a1d	[{'key': '976e3663-ea3a-4114-85d0-4b310e061a1d/1e1ddd08-14fd-4096-a286-91c0283bc9be', 'definition': 'ENDPOINT_STUDY_RECORD.GeneticToxicityVitro', 'definitionVersion': '8.0', 'parentKey': '7448d368-04aa-47e9-b106-5e19ce3af23e/1e1ddd08-14fd-4096-a286-91c0283bc9be', 'parentDefinition': 'SUBSTANCE', 'parentDefinitionVersion': '8.0', 'order': 2, 'createdOn': '2023-06-04T05:50:12Z', 'modifiedOn': '2022…	0	3b37a1b1-443b-47aa-8554-f09c4d851074	FALSE	other:	not applicable	negative	no cytotoxicity	valid	valid	valid	in vitro DNA damage and/or repair study	experimental study	key study	1 (reliable without restriction)				DNA damage/repair
250_0	4051-63-2	1e1ddd08-14fd-4096-a286-91c0283bc9be	474560f0-ea00-4c24-a110-add0280eed6a	[{'key': '474560f0-ea00-4c24-a110-add0280eed6a/1e1ddd08-14fd-4096-a286-91c0283bc9be', 'definition': 'ENDPOINT_STUDY_RECORD.GeneticToxicityVitro', 'definitionVersion': '8.0', 'parentKey': '7448d368-04aa-47e9-b106-5e19ce3af23e/1e1ddd08-14fd-4096-a286-91c0283bc9be', 'parentDefinition': 'SUBSTANCE', 'parentDefinitionVersion': '8.0', 'order': 3, 'createdOn': '2023-06-04T05:50:12Z', 'modifiedOn': '2022…	0	d294a856-5ac5-454f-ad59-4f422e71e7ca	FALSE	Chinese hamster lung fibroblasts (V79)	with and without	negative	no cytotoxicity, but tested up to precipitating concentrations	valid	not examined	valid	in vitro chromosome aberration study in mammalian cells	experimental study	key study	1 (reliable without restriction)				ivtCA	clastogen	clastogen
251_0	4051-63-2	1e1ddd08-14fd-4096-a286-91c0283bc9be	b81402c9-fdfb-4785-80af-7748eeb533e7	[{'key': 'b81402c9-fdfb-4785-80af-7748eeb533e7/1e1ddd08-14fd-4096-a286-91c0283bc9be', 'definition': 'ENDPOINT_STUDY_RECORD.GeneticToxicityVitro', 'definitionVersion': '8.0', 'parentKey': '7448d368-04aa-47e9-b106-5e19ce3af23e/1e1ddd08-14fd-4096-a286-91c0283bc9be', 'parentDefinition': 'SUBSTANCE', 'parentDefinitionVersion': '8.0', 'order': 4, 'createdOn': '2023-06-04T05:50:13Z', 'modifiedOn': '2022…	0	23f004ce-3d49-4451-8c87-86912fa641ce	FALSE	hepatocytes:	not applicable	negative	cytotoxicity	valid	valid	valid	in vitro DNA damage and/or repair study	experimental study	key study	1 (reliable without restriction)				DNA damage/repair
252_0	4051-63-2	1e1ddd08-14fd-4096-a286-91c0283bc9be	2b1a34eb-86aa-483a-814c-dd5192ae28ec	[{'key': '2b1a34eb-86aa-483a-814c-dd5192ae28ec/1e1ddd08-14fd-4096-a286-91c0283bc9be', 'definition': 'ENDPOINT_STUDY_RECORD.GeneticToxicityVitro', 'definitionVersion': '8.0', 'parentKey': '7448d368-04aa-47e9-b106-5e19ce3af23e/1e1ddd08-14fd-4096-a286-91c0283bc9be', 'parentDefinition': 'SUBSTANCE', 'parentDefinitionVersion': '8.0', 'order': 5, 'createdOn': '2023-06-04T05:50:13Z', 'modifiedOn': '2022…	0	8be22d27-6128-47dd-9417-5b2cb243765f	TRUE	mouse lymphoma L5178Y cells	with and without	negative	no cytotoxicity	valid	not examined	valid	in vitro gene mutation study in mammalian cells	experimental study	key study	2 (reliable with restrictions)				ivt_gene_mutation	gene_mutation	other
253_0	4051-63-2	1e1ddd08-14fd-4096-a286-91c0283bc9be	d23e7e8f-3062-4a25-8297-425463bacacf	[{'key': 'd23e7e8f-3062-4a25-8297-425463bacacf/1e1ddd08-14fd-4096-a286-91c0283bc9be', 'definition': 'ENDPOINT_STUDY_RECORD.GeneticToxicityVitro', 'definitionVersion': '8.0', 'parentKey': '7448d368-04aa-47e9-b106-5e19ce3af23e/1e1ddd08-14fd-4096-a286-91c0283bc9be', 'parentDefinition': 'SUBSTANCE', 'parentDefinitionVersion': '8.0', 'order': 6, 'createdOn': '2023-06-04T05:50:13Z', 'modifiedOn': '2014…	0	240f58c4-fa72-4a2f-8742-f485157ef60d	FALSE	S. typhimurium TA 1535, TA 1537, TA 98 and TA 100	with and without	negative	no cytotoxicity nor precipitates, but tested up to recommended limit concentrations	valid	not examined	valid	in vitro gene mutation study in bacteria	experimental study	key study	1 (reliable without restriction)				Ames	Ames	Ames
253_1	4051-63-2	1e1ddd08-14fd-4096-a286-91c0283bc9be	d23e7e8f-3062-4a25-8297-425463bacacf	[{'key': 'd23e7e8f-3062-4a25-8297-425463bacacf/1e1ddd08-14fd-4096-a286-91c0283bc9be', 'definition': 'ENDPOINT_STUDY_RECORD.GeneticToxicityVitro', 'definitionVersion': '8.0', 'parentKey': '7448d368-04aa-47e9-b106-5e19ce3af23e/1e1ddd08-14fd-4096-a286-91c0283bc9be', 'parentDefinition': 'SUBSTANCE', 'parentDefinitionVersion': '8.0', 'order': 6, 'createdOn': '2023-06-04T05:50:13Z', 'modifiedOn': '2014…	1	96d093d6-a729-46b4-afb2-223c81989d72	FALSE	E. coli WP2 uvr A	with and without	negative	no cytotoxicity nor precipitates, but tested up to recommended limit concentrations	valid	not examined	valid	in vitro gene mutation study in bacteria	experimental study	key study	1 (reliable without restriction)				Ames	Ames	Ames
254_0	4051-63-2	1e1ddd08-14fd-4096-a286-91c0283bc9be	6699fc53-90b4-41e4-a032-170051c30092	[{'key': '6699fc53-90b4-41e4-a032-170051c30092/1e1ddd08-14fd-4096-a286-91c0283bc9be', 'definition': 'ENDPOINT_STUDY_RECORD.GeneticToxicityVitro', 'definitionVersion': '8.0', 'parentKey': '7448d368-04aa-47e9-b106-5e19ce3af23e/1e1ddd08-14fd-4096-a286-91c0283bc9be', 'parentDefinition': 'SUBSTANCE', 'parentDefinitionVersion': '8.0', 'order': 7, 'createdOn': '2023-06-04T05:50:13Z', 'modifiedOn': '2022…	0	8be22d27-6128-47dd-9417-5b2cb243765f	TRUE	mouse lymphoma L5178Y cells	with and without	negative	no cytotoxicity	valid	not examined	valid	in vitro gene mutation study in mammalian cells	read-across from supporting substance (structural analogue or surrogate)	key study	2 (reliable with restrictions)	8a2f9d8e-77f9-4e13-b35d-668b857956ac	read-across source	2b1a34eb-86aa-483a-814c-dd5192ae28ec/1e1ddd08-14fd-4096-a286-91c0283bc9be	ivt_gene_mutation	gene_mutation	other
255_0	4051-63-2	1e1ddd08-14fd-4096-a286-91c0283bc9be	37607139-bc26-430d-9680-507711f573c7	[{'key': '37607139-bc26-430d-9680-507711f573c7/1e1ddd08-14fd-4096-a286-91c0283bc9be', 'definition': 'ENDPOINT_STUDY_RECORD.GeneticToxicityVitro', 'definitionVersion': '8.0', 'parentKey': '7448d368-04aa-47e9-b106-5e19ce3af23e/1e1ddd08-14fd-4096-a286-91c0283bc9be', 'parentDefinition': 'SUBSTANCE', 'parentDefinitionVersion': '8.0', 'order': 8, 'createdOn': '2023-06-04T05:50:13Z', 'modifiedOn': '2022…	0	648c10eb-f435-4d60-943e-2089210222b6	FALSE	S. typhimurium TA 1535, TA 1537, TA 98 and TA 100	with and without	negative	no cytotoxicity	valid	not applicable	valid	in vitro gene mutation study in bacteria	experimental study	supporting study	2 (reliable with restrictions)				Ames	Ames	Ames
256_0	68921-42-6	991a8bfc-fcb3-4c01-949d-b911cedc0800	2ce846ea-72f6-4893-8bad-31cd146f2611	[{'key': '2ce846ea-72f6-4893-8bad-31cd146f2611/991a8bfc-fcb3-4c01-949d-b911cedc0800', 'definition': 'ENDPOINT_STUDY_RECORD.GeneticToxicityVitro', 'definitionVersion': '8.0', 'parentKey': 'c08291e5-4ce0-4e6c-9f13-e056ddf514d8/991a8bfc-fcb3-4c01-949d-b911cedc0800', 'parentDefinition': 'SUBSTANCE', 'parentDefinitionVersion': '8.0', 'order': 1, 'createdOn': '2023-06-04T06:26:10Z', 'modifiedOn': '2022…	0	f0a2be14-e8a6-493b-85e7-7f78e738fde1	FALSE	other:	without	positive	not specified	valid	valid	not specified	in vitro chromosome aberration study in mammalian cells	experimental study	supporting study	2 (reliable with restrictions)				ivtCA	clastogen	clastogen
257_0	68921-42-6	991a8bfc-fcb3-4c01-949d-b911cedc0800	37f95280-7f1e-4741-b2fb-d96ae7bdcc39	[{'key': '37f95280-7f1e-4741-b2fb-d96ae7bdcc39/991a8bfc-fcb3-4c01-949d-b911cedc0800', 'definition': 'ENDPOINT_STUDY_RECORD.GeneticToxicityVitro', 'definitionVersion': '8.0', 'parentKey': 'c08291e5-4ce0-4e6c-9f13-e056ddf514d8/991a8bfc-fcb3-4c01-949d-b911cedc0800', 'parentDefinition': 'SUBSTANCE', 'parentDefinitionVersion': '8.0', 'order': 2, 'createdOn': '2023-06-04T06:26:10Z', 'modifiedOn': '2022…	0	c71dbc68-7c33-4366-995b-7510f628b0bb	FALSE	other:	without	negative	no cytotoxicity	not specified	not specified	not specified	in vitro gene mutation study in mammalian cells	experimental study	weight of evidence	4 (not assignable)				ivt_gene_mutation	gene_mutation	other
258_0	68921-42-6	991a8bfc-fcb3-4c01-949d-b911cedc0800	358d8631-6f64-4fbb-94bb-f867d8e1229a	[{'key': '358d8631-6f64-4fbb-94bb-f867d8e1229a/991a8bfc-fcb3-4c01-949d-b911cedc0800', 'definition': 'ENDPOINT_STUDY_RECORD.GeneticToxicityVitro', 'definitionVersion': '8.0', 'parentKey': 'c08291e5-4ce0-4e6c-9f13-e056ddf514d8/991a8bfc-fcb3-4c01-949d-b911cedc0800', 'parentDefinition': 'SUBSTANCE', 'parentDefinitionVersion': '8.0', 'order': 3, 'createdOn': '2023-06-04T06:26:11Z', 'modifiedOn': '2022…	0	e9c6e9a4-199d-4f8e-acca-9693cf8ccd7f	FALSE	S. typhimurium, other:	with	negative	not specified	valid	not specified	not specified	in vitro gene mutation study in bacteria	experimental study	weight of evidence	2 (reliable with restrictions)				Ames	Ames	Ames
259_0	68921-42-6	991a8bfc-fcb3-4c01-949d-b911cedc0800	086b99d2-000a-47aa-86b5-1976f4841625	[{'key': '086b99d2-000a-47aa-86b5-1976f4841625/991a8bfc-fcb3-4c01-949d-b911cedc0800', 'definition': 'ENDPOINT_STUDY_RECORD.GeneticToxicityVitro', 'definitionVersion': '8.0', 'parentKey': 'c08291e5-4ce0-4e6c-9f13-e056ddf514d8/991a8bfc-fcb3-4c01-949d-b911cedc0800', 'parentDefinition': 'SUBSTANCE', 'parentDefinitionVersion': '8.0', 'order': 4, 'createdOn': '2023-06-04T06:26:11Z', 'modifiedOn': '2022…	0	e48e82f6-246c-4052-aba9-b3b74a828300	FALSE	S. typhimurium, other:	not specified	negative	not specified	valid	valid	valid	in vitro gene mutation study in bacteria	experimental study	weight of evidence	2 (reliable with restrictions)				Ames	Ames	Ames
260_0	68921-42-6	991a8bfc-fcb3-4c01-949d-b911cedc0800	12c315a1-863a-4986-bd61-41d94f0f25cd	[{'key': '12c315a1-863a-4986-bd61-41d94f0f25cd/991a8bfc-fcb3-4c01-949d-b911cedc0800', 'definition': 'ENDPOINT_STUDY_RECORD.GeneticToxicityVitro', 'definitionVersion': '8.0', 'parentKey': 'c08291e5-4ce0-4e6c-9f13-e056ddf514d8/991a8bfc-fcb3-4c01-949d-b911cedc0800', 'parentDefinition': 'SUBSTANCE', 'parentDefinitionVersion': '8.0', 'order': 5, 'createdOn': '2023-06-04T06:26:11Z', 'modifiedOn': '2022…	0	e48e82f6-246c-4052-aba9-b3b74a828300	FALSE	S. typhimurium, other:	not specified	negative	not specified	valid	valid	valid	in vitro gene mutation study in bacteria	experimental study	weight of evidence	2 (reliable with restrictions)				Ames	Ames	Ames
261_0	68921-42-6	991a8bfc-fcb3-4c01-949d-b911cedc0800	89fdebc9-b4cc-474e-96ef-85511216485b	[{'key': '89fdebc9-b4cc-474e-96ef-85511216485b/991a8bfc-fcb3-4c01-949d-b911cedc0800', 'definition': 'ENDPOINT_STUDY_RECORD.GeneticToxicityVitro', 'definitionVersion': '8.0', 'parentKey': 'c08291e5-4ce0-4e6c-9f13-e056ddf514d8/991a8bfc-fcb3-4c01-949d-b911cedc0800', 'parentDefinition': 'SUBSTANCE', 'parentDefinitionVersion': '8.0', 'order': 6, 'createdOn': '2023-06-04T06:26:11Z', 'modifiedOn': '2022…	0	afe33f6b-a5b9-4d9c-8dc1-14b4cee6c9f5	FALSE	Chinese hamster Ovary (CHO)	with and without	negative	not specified	valid	not specified	valid	in vitro chromosome aberration study in mammalian cells	experimental study	weight of evidence	2 (reliable with restrictions)				ivtCA	clastogen	clastogen
262_0	68921-42-6	991a8bfc-fcb3-4c01-949d-b911cedc0800	547931ad-73d1-4e1f-b32b-59558d9a59ae	[{'key': '547931ad-73d1-4e1f-b32b-59558d9a59ae/991a8bfc-fcb3-4c01-949d-b911cedc0800', 'definition': 'ENDPOINT_STUDY_RECORD.GeneticToxicityVitro', 'definitionVersion': '8.0', 'parentKey': 'c08291e5-4ce0-4e6c-9f13-e056ddf514d8/991a8bfc-fcb3-4c01-949d-b911cedc0800', 'parentDefinition': 'SUBSTANCE', 'parentDefinitionVersion': '8.0', 'order': 7, 'createdOn': '2023-06-04T06:26:11Z', 'modifiedOn': '2022…	0	b2e3eb59-725f-4c7c-acc2-10a9bafb92f8	FALSE	Chinese hamster Ovary (CHO)	with and without	negative	not specified	valid	valid	valid	in vitro chromosome aberration study in mammalian cells	experimental study	weight of evidence	2 (reliable with restrictions)				ivtCA	clastogen	clastogen
263_0	1308-38-9	b9317c12-92d2-47dd-bcf8-0225e68a7a41	f4ffbaf8-05ff-47a6-be7e-76cce4e0d427	[{'key': 'f4ffbaf8-05ff-47a6-be7e-76cce4e0d427/b9317c12-92d2-47dd-bcf8-0225e68a7a41', 'definition': 'ENDPOINT_STUDY_RECORD.GeneticToxicityVitro', 'definitionVersion': '8.0', 'parentKey': '095d9572-fade-4df3-a747-ae39add3def7/b9317c12-92d2-47dd-bcf8-0225e68a7a41', 'parentDefinition': 'SUBSTANCE', 'parentDefinitionVersion': '8.0', 'order': 1, 'createdOn': '2023-06-04T02:47:05Z', 'modifiedOn': '2020…	0	b39830cc-e02f-4464-a0ac-575424e56a1a	TRUE	S. typhimurium, other:	with and without	negative	no cytotoxicity	valid	not specified	valid	in vitro gene mutation study in bacteria	experimental study	weight of evidence	2 (reliable with restrictions)	ee9905ba-e3bf-48bf-a458-6a66f4ad6d92	reference to same study	eb0d1f7d-b5a0-4f35-a8da-22fb899b408a/b9317c12-92d2-47dd-bcf8-0225e68a7a41	Ames	Ames	Ames
264_0	1308-38-9	b9317c12-92d2-47dd-bcf8-0225e68a7a41	80395563-9632-4dbc-823d-c7b9e12acc71	[{'key': '80395563-9632-4dbc-823d-c7b9e12acc71/b9317c12-92d2-47dd-bcf8-0225e68a7a41', 'definition': 'ENDPOINT_STUDY_RECORD.GeneticToxicityVitro', 'definitionVersion': '8.0', 'parentKey': '095d9572-fade-4df3-a747-ae39add3def7/b9317c12-92d2-47dd-bcf8-0225e68a7a41', 'parentDefinition': 'SUBSTANCE', 'parentDefinitionVersion': '8.0', 'order': 2, 'createdOn': '2023-06-04T02:47:05Z', 'modifiedOn': '2020…	0	e06fae58-9972-47ec-bc22-8eb63c3cccb8	TRUE	S. typhimurium TA 98	with and without	negative	no cytotoxicity	valid	not specified	valid	in vitro gene mutation study in bacteria	experimental study	weight of evidence	2 (reliable with restrictions)	10654138-1a38-418a-b221-08542029e8be	reference to same study	eb0d1f7d-b5a0-4f35-a8da-22fb899b408a/b9317c12-92d2-47dd-bcf8-0225e68a7a41	Ames	Ames	Ames
264_1	1308-38-9	b9317c12-92d2-47dd-bcf8-0225e68a7a41	80395563-9632-4dbc-823d-c7b9e12acc71	[{'key': '80395563-9632-4dbc-823d-c7b9e12acc71/b9317c12-92d2-47dd-bcf8-0225e68a7a41', 'definition': 'ENDPOINT_STUDY_RECORD.GeneticToxicityVitro', 'definitionVersion': '8.0', 'parentKey': '095d9572-fade-4df3-a747-ae39add3def7/b9317c12-92d2-47dd-bcf8-0225e68a7a41', 'parentDefinition': 'SUBSTANCE', 'parentDefinitionVersion': '8.0', 'order': 2, 'createdOn': '2023-06-04T02:47:05Z', 'modifiedOn': '2020…	1	b0ed59f3-9f22-4bcc-84e2-b043d2b94c6a	TRUE	S. typhimurium TA 100	with and without	negative	no cytotoxicity	valid	not specified	valid	in vitro gene mutation study in bacteria	experimental study	weight of evidence	2 (reliable with restrictions)	10654138-1a38-418a-b221-08542029e8be	reference to same study	eb0d1f7d-b5a0-4f35-a8da-22fb899b408a/b9317c12-92d2-47dd-bcf8-0225e68a7a41	Ames	Ames	Ames
264_2	1308-38-9	b9317c12-92d2-47dd-bcf8-0225e68a7a41	80395563-9632-4dbc-823d-c7b9e12acc71	[{'key': '80395563-9632-4dbc-823d-c7b9e12acc71/b9317c12-92d2-47dd-bcf8-0225e68a7a41', 'definition': 'ENDPOINT_STUDY_RECORD.GeneticToxicityVitro', 'definitionVersion': '8.0', 'parentKey': '095d9572-fade-4df3-a747-ae39add3def7/b9317c12-92d2-47dd-bcf8-0225e68a7a41', 'parentDefinition': 'SUBSTANCE', 'parentDefinitionVersion': '8.0', 'order': 2, 'createdOn': '2023-06-04T02:47:05Z', 'modifiedOn': '2020…	2	f1c40314-3d9e-4f11-98b3-9b05c0cb5492	TRUE	E. coli WP2 uvr A pKM 101	with and without	negative	no cytotoxicity	valid	not specified	valid	in vitro gene mutation study in bacteria	experimental study	weight of evidence	2 (reliable with restrictions)	10654138-1a38-418a-b221-08542029e8be	reference to same study	eb0d1f7d-b5a0-4f35-a8da-22fb899b408a/b9317c12-92d2-47dd-bcf8-0225e68a7a41	Ames	Ames	Ames
265_0	1308-38-9	b9317c12-92d2-47dd-bcf8-0225e68a7a41	cb39afc0-d420-4475-9ea1-e678572c89f7	[{'key': 'cb39afc0-d420-4475-9ea1-e678572c89f7/b9317c12-92d2-47dd-bcf8-0225e68a7a41', 'definition': 'ENDPOINT_STUDY_RECORD.GeneticToxicityVitro', 'definitionVersion': '8.0', 'parentKey': '095d9572-fade-4df3-a747-ae39add3def7/b9317c12-92d2-47dd-bcf8-0225e68a7a41', 'parentDefinition': 'SUBSTANCE', 'parentDefinitionVersion': '8.0', 'order': 3, 'createdOn': '2023-06-04T02:47:05Z', 'modifiedOn': '2020…	0	8f7000a7-2976-45fc-8d2e-4384129f06ce	TRUE	S. typhimurium TA 1535, TA 1537, TA 98 and TA 100	with and without	negative	no cytotoxicity nor precipitates, but tested up to recommended limit concentrations	valid	not examined	valid	in vitro gene mutation study in bacteria	experimental study	weight of evidence	1 (reliable without restriction)				Ames	Ames	Ames
266_0	1308-38-9	b9317c12-92d2-47dd-bcf8-0225e68a7a41	89c98abd-872c-484b-ab84-6bdbfd44f20e	[{'key': '89c98abd-872c-484b-ab84-6bdbfd44f20e/b9317c12-92d2-47dd-bcf8-0225e68a7a41', 'definition': 'ENDPOINT_STUDY_RECORD.GeneticToxicityVitro', 'definitionVersion': '8.0', 'parentKey': '095d9572-fade-4df3-a747-ae39add3def7/b9317c12-92d2-47dd-bcf8-0225e68a7a41', 'parentDefinition': 'SUBSTANCE', 'parentDefinitionVersion': '8.0', 'order': 4, 'createdOn': '2023-06-04T02:47:05Z', 'modifiedOn': '2020…	0	e6565bf7-3ddb-4ea9-9693-21b35281ae9d	TRUE	Chinese hamster Ovary (CHO)	with and without	negative	cytotoxicity	valid	not specified	valid	in vitro gene mutation study in mammalian cells	experimental study	weight of evidence	2 (reliable with restrictions)				ivt_gene_mutation	gene_mutation	other
267_0	1308-38-9	b9317c12-92d2-47dd-bcf8-0225e68a7a41	9b768ef4-690c-49df-962f-d2b444fec4b5	[{'key': '9b768ef4-690c-49df-962f-d2b444fec4b5/b9317c12-92d2-47dd-bcf8-0225e68a7a41', 'definition': 'ENDPOINT_STUDY_RECORD.GeneticToxicityVitro', 'definitionVersion': '8.0', 'parentKey': '095d9572-fade-4df3-a747-ae39add3def7/b9317c12-92d2-47dd-bcf8-0225e68a7a41', 'parentDefinition': 'SUBSTANCE', 'parentDefinitionVersion': '8.0', 'order': 5, 'createdOn': '2023-06-04T02:47:06Z', 'modifiedOn': '2020…	0	3f6126e7-4970-4c7b-b147-59df587773f5	TRUE	mouse lymphoma L5178Y cells	without	negative	cytotoxicity	valid	not specified	valid	in vitro gene mutation study in mammalian cells	experimental study	weight of evidence	2 (reliable with restrictions)				ivt_gene_mutation	gene_mutation	other
267_1	1308-38-9	b9317c12-92d2-47dd-bcf8-0225e68a7a41	9b768ef4-690c-49df-962f-d2b444fec4b5	[{'key': '9b768ef4-690c-49df-962f-d2b444fec4b5/b9317c12-92d2-47dd-bcf8-0225e68a7a41', 'definition': 'ENDPOINT_STUDY_RECORD.GeneticToxicityVitro', 'definitionVersion': '8.0', 'parentKey': '095d9572-fade-4df3-a747-ae39add3def7/b9317c12-92d2-47dd-bcf8-0225e68a7a41', 'parentDefinition': 'SUBSTANCE', 'parentDefinitionVersion': '8.0', 'order': 5, 'createdOn': '2023-06-04T02:47:06Z', 'modifiedOn': '2020…	1	923a2165-5fcf-4ce1-a1b5-2849759c7d79	TRUE	mouse lymphoma L5178Y cells	with	ambiguous	cytotoxicity	valid	not specified	valid	in vitro gene mutation study in mammalian cells	experimental study	weight of evidence	2 (reliable with restrictions)				ivt_gene_mutation	gene_mutation	other
268_0	1308-38-9	b9317c12-92d2-47dd-bcf8-0225e68a7a41	899e106f-8040-4f4c-b252-7ccad1dd3258	[{'key': '899e106f-8040-4f4c-b252-7ccad1dd3258/b9317c12-92d2-47dd-bcf8-0225e68a7a41', 'definition': 'ENDPOINT_STUDY_RECORD.GeneticToxicityVitro', 'definitionVersion': '8.0', 'parentKey': '095d9572-fade-4df3-a747-ae39add3def7/b9317c12-92d2-47dd-bcf8-0225e68a7a41', 'parentDefinition': 'SUBSTANCE', 'parentDefinitionVersion': '8.0', 'order': 6, 'createdOn': '2023-06-04T02:47:06Z', 'modifiedOn': '2020…	0	4ff17aca-1667-49f8-9fe5-c83bbd371290	FALSE	other:	with and without	ambiguous	not specified	not specified	not specified	not specified	genetic toxicity in vitro	experimental study	disregarded due to major methodological deficiencies	3 (not reliable)	66cda950-17ef-4763-b722-fd5179538e2d	reference to other study	c3c228e1-456d-4e89-a599-333ecb50f811/b9317c12-92d2-47dd-bcf8-0225e68a7a41	other
269_0	1308-38-9	b9317c12-92d2-47dd-bcf8-0225e68a7a41	a5125912-f745-4cd6-b824-5dfc03f64913	[{'key': 'a5125912-f745-4cd6-b824-5dfc03f64913/b9317c12-92d2-47dd-bcf8-0225e68a7a41', 'definition': 'ENDPOINT_STUDY_RECORD.GeneticToxicityVitro', 'definitionVersion': '8.0', 'parentKey': '095d9572-fade-4df3-a747-ae39add3def7/b9317c12-92d2-47dd-bcf8-0225e68a7a41', 'parentDefinition': 'SUBSTANCE', 'parentDefinitionVersion': '8.0', 'order': 7, 'createdOn': '2023-06-04T02:47:06Z', 'modifiedOn': '2020…	0	bba794bf-6530-48ad-baf1-8bcbb1048568	FALSE	other:	with and without	ambiguous	not specified	not specified	not specified	not specified	genetic toxicity in vitro	experimental study	disregarded due to major methodological deficiencies	3 (not reliable)	12d73a88-09db-476d-aa6e-c3d3ec60ce69	reference to other study	c3c228e1-456d-4e89-a599-333ecb50f811/b9317c12-92d2-47dd-bcf8-0225e68a7a41	other
270_0	1308-38-9	b9317c12-92d2-47dd-bcf8-0225e68a7a41	a7b10748-6707-4231-a695-0fd5ff93d1e9	[{'key': 'a7b10748-6707-4231-a695-0fd5ff93d1e9/b9317c12-92d2-47dd-bcf8-0225e68a7a41', 'definition': 'ENDPOINT_STUDY_RECORD.GeneticToxicityVitro', 'definitionVersion': '8.0', 'parentKey': '095d9572-fade-4df3-a747-ae39add3def7/b9317c12-92d2-47dd-bcf8-0225e68a7a41', 'parentDefinition': 'SUBSTANCE', 'parentDefinitionVersion': '8.0', 'order': 8, 'createdOn': '2023-06-04T02:47:06Z', 'modifiedOn': '2020…	0	e47bac78-b0b8-46c2-8ba9-0c961f92677a	FALSE	other:	with and without	ambiguous	not specified	not specified	not specified	not specified	genetic toxicity in vitro	experimental study	disregarded due to major methodological deficiencies	3 (not reliable)	11fe2be4-c9b4-44c9-b3c5-d5b525f02af3	reference to other study	c3c228e1-456d-4e89-a599-333ecb50f811/b9317c12-92d2-47dd-bcf8-0225e68a7a41	other
271_0	1308-38-9	b9317c12-92d2-47dd-bcf8-0225e68a7a41	c3c228e1-456d-4e89-a599-333ecb50f811	[{'key': 'c3c228e1-456d-4e89-a599-333ecb50f811/b9317c12-92d2-47dd-bcf8-0225e68a7a41', 'definition': 'ENDPOINT_STUDY_RECORD.GeneticToxicityVitro', 'definitionVersion': '8.0', 'parentKey': '095d9572-fade-4df3-a747-ae39add3def7/b9317c12-92d2-47dd-bcf8-0225e68a7a41', 'parentDefinition': 'SUBSTANCE', 'parentDefinitionVersion': '8.0', 'order': 9, 'createdOn': '2023-06-04T02:47:06Z', 'modifiedOn': '2020…	0	5f89250b-0bcd-4f08-a28f-8759a8b46328	FALSE	other:	with and without	ambiguous	not specified	not specified	not specified	not specified	genetic toxicity in vitro	experimental study	disregarded due to major methodological deficiencies	3 (not reliable)	28e98e74-4c71-4d8e-9d0f-add5a5a90acc	reference to other study	899e106f-8040-4f4c-b252-7ccad1dd3258/b9317c12-92d2-47dd-bcf8-0225e68a7a41	other
272_0	1308-38-9	b9317c12-92d2-47dd-bcf8-0225e68a7a41	6f4734ad-5c42-4ed3-9df7-d6aa49b118dc	[{'key': '6f4734ad-5c42-4ed3-9df7-d6aa49b118dc/b9317c12-92d2-47dd-bcf8-0225e68a7a41', 'definition': 'ENDPOINT_STUDY_RECORD.GeneticToxicityVitro', 'definitionVersion': '8.0', 'parentKey': '095d9572-fade-4df3-a747-ae39add3def7/b9317c12-92d2-47dd-bcf8-0225e68a7a41', 'parentDefinition': 'SUBSTANCE', 'parentDefinitionVersion': '8.0', 'order': 10, 'createdOn': '2023-06-04T02:47:07Z', 'modifiedOn': '202…	0	372ef755-661e-49f9-9f09-a8e63b0f1a11	FALSE	other:	with and without	ambiguous	not specified	not specified	not specified	not specified	genetic toxicity in vitro	experimental study	disregarded due to major methodological deficiencies	3 (not reliable)				other
273_0	6358-37-8	e7a10ec9-925e-4abd-a76a-1bd579eacc84	82d607cb-8112-4825-b92d-8c93730a9179	[{'key': '82d607cb-8112-4825-b92d-8c93730a9179/e7a10ec9-925e-4abd-a76a-1bd579eacc84', 'definition': 'ENDPOINT_STUDY_RECORD.GeneticToxicityVitro', 'definitionVersion': '8.0', 'parentKey': 'b7970eae-729d-4fb6-a419-a84d994f8f02/e7a10ec9-925e-4abd-a76a-1bd579eacc84', 'parentDefinition': 'SUBSTANCE', 'parentDefinitionVersion': '8.0', 'order': 1, 'createdOn': '2023-06-03T22:23:41Z', 'modifiedOn': '2010…	0	96f38340-81a4-4cb9-9d32-97f6e334b1f4	FALSE	S. typhimurium TA 1535, TA 1537, TA 98 and TA 100	with and without	negative	no cytotoxicity	valid	not examined	valid	in vitro gene mutation study in bacteria	experimental study	key study	2 (reliable with restrictions)				Ames	Ames	Ames
274_0	6358-37-8	e7a10ec9-925e-4abd-a76a-1bd579eacc84	04e42db6-d7ce-480a-bf70-835f58376c6b	[{'key': '04e42db6-d7ce-480a-bf70-835f58376c6b/e7a10ec9-925e-4abd-a76a-1bd579eacc84', 'definition': 'ENDPOINT_STUDY_RECORD.GeneticToxicityVitro', 'definitionVersion': '8.0', 'parentKey': 'b7970eae-729d-4fb6-a419-a84d994f8f02/e7a10ec9-925e-4abd-a76a-1bd579eacc84', 'parentDefinition': 'SUBSTANCE', 'parentDefinitionVersion': '8.0', 'order': 2, 'createdOn': '2023-06-03T22:23:41Z', 'modifiedOn': '2010…	0	108b7fd6-7a1d-434f-9abd-4f6f004d2b0c	FALSE	mouse lymphoma L5178Y cells	without	negative	no cytotoxicity	valid	not examined	valid	in vitro gene mutation study in mammalian cells	experimental study	key study	2 (reliable with restrictions)				ivt_gene_mutation	gene_mutation	other
274_1	6358-37-8	e7a10ec9-925e-4abd-a76a-1bd579eacc84	04e42db6-d7ce-480a-bf70-835f58376c6b	[{'key': '04e42db6-d7ce-480a-bf70-835f58376c6b/e7a10ec9-925e-4abd-a76a-1bd579eacc84', 'definition': 'ENDPOINT_STUDY_RECORD.GeneticToxicityVitro', 'definitionVersion': '8.0', 'parentKey': 'b7970eae-729d-4fb6-a419-a84d994f8f02/e7a10ec9-925e-4abd-a76a-1bd579eacc84', 'parentDefinition': 'SUBSTANCE', 'parentDefinitionVersion': '8.0', 'order': 2, 'createdOn': '2023-06-03T22:23:41Z', 'modifiedOn': '2010…	1	2cd58a8e-bf64-4438-affb-ae75439daa06	FALSE	mouse lymphoma L5178Y cells	with	negative	no cytotoxicity	valid	not examined	valid	in vitro gene mutation study in mammalian cells	experimental study	key study	2 (reliable with restrictions)				ivt_gene_mutation	gene_mutation	other
275_0	6358-37-8	e7a10ec9-925e-4abd-a76a-1bd579eacc84	311a4ab0-48e3-4ca9-a048-544d6a90af14	[{'key': '311a4ab0-48e3-4ca9-a048-544d6a90af14/e7a10ec9-925e-4abd-a76a-1bd579eacc84', 'definition': 'ENDPOINT_STUDY_RECORD.GeneticToxicityVitro', 'definitionVersion': '8.0', 'parentKey': 'b7970eae-729d-4fb6-a419-a84d994f8f02/e7a10ec9-925e-4abd-a76a-1bd579eacc84', 'parentDefinition': 'SUBSTANCE', 'parentDefinitionVersion': '8.0', 'order': 3, 'createdOn': '2023-06-03T22:23:41Z', 'modifiedOn': '2010…	0	136b872c-0909-4e16-a3b9-0ec95fb4275f	FALSE	Chinese hamster Ovary (CHO)	with and without	negative	not specified	valid	not examined	valid	in vitro chromosome aberration study in mammalian cells	experimental study	key study	2 (reliable with restrictions)				ivtCA	clastogen	clastogen
276_0	6358-37-8	e7a10ec9-925e-4abd-a76a-1bd579eacc84	e02163f1-b7b8-41a0-9857-96a85cbd9e3a	[{'key': 'e02163f1-b7b8-41a0-9857-96a85cbd9e3a/e7a10ec9-925e-4abd-a76a-1bd579eacc84', 'definition': 'ENDPOINT_STUDY_RECORD.GeneticToxicityVitro', 'definitionVersion': '8.0', 'parentKey': 'b7970eae-729d-4fb6-a419-a84d994f8f02/e7a10ec9-925e-4abd-a76a-1bd579eacc84', 'parentDefinition': 'SUBSTANCE', 'parentDefinitionVersion': '8.0', 'order': 4, 'createdOn': '2023-06-03T22:23:41Z', 'modifiedOn': '2010…	0	ee2db72e-8b4f-4a95-a6f0-bc679e56e3e9	FALSE	S. typhimurium TA 1535, TA 1537, TA 98 and TA 100	with and without	negative	no cytotoxicity	valid	valid	valid	in vitro gene mutation study in bacteria	experimental study	key study	1 (reliable without restriction)				Ames	Ames	Ames
276_1	6358-37-8	e7a10ec9-925e-4abd-a76a-1bd579eacc84	e02163f1-b7b8-41a0-9857-96a85cbd9e3a	[{'key': 'e02163f1-b7b8-41a0-9857-96a85cbd9e3a/e7a10ec9-925e-4abd-a76a-1bd579eacc84', 'definition': 'ENDPOINT_STUDY_RECORD.GeneticToxicityVitro', 'definitionVersion': '8.0', 'parentKey': 'b7970eae-729d-4fb6-a419-a84d994f8f02/e7a10ec9-925e-4abd-a76a-1bd579eacc84', 'parentDefinition': 'SUBSTANCE', 'parentDefinitionVersion': '8.0', 'order': 4, 'createdOn': '2023-06-03T22:23:41Z', 'modifiedOn': '2010…	1	fd0e0052-e0c5-41e7-9600-65f46c4c1a6a	FALSE	E. coli WP2 uvr A	with and without	negative	no cytotoxicity	valid	valid	valid	in vitro gene mutation study in bacteria	experimental study	key study	1 (reliable without restriction)				Ames	Ames	Ames
277_0	6358-37-8	e7a10ec9-925e-4abd-a76a-1bd579eacc84	195dfcf7-a1e5-4a41-8496-b33d300d30fd	[{'key': '195dfcf7-a1e5-4a41-8496-b33d300d30fd/e7a10ec9-925e-4abd-a76a-1bd579eacc84', 'definition': 'ENDPOINT_STUDY_RECORD.GeneticToxicityVitro', 'definitionVersion': '8.0', 'parentKey': 'b7970eae-729d-4fb6-a419-a84d994f8f02/e7a10ec9-925e-4abd-a76a-1bd579eacc84', 'parentDefinition': 'SUBSTANCE', 'parentDefinitionVersion': '8.0', 'order': 5, 'createdOn': '2023-06-03T22:23:41Z', 'modifiedOn': '2010…	0	f4e9eda9-4880-42c6-b93b-f17c177ed8df	FALSE	S. typhimurium TA 1535	with and without	negative	cytotoxicity	valid	valid	valid	in vitro gene mutation study in bacteria	experimental study	key study	1 (reliable without restriction)				Ames	Ames	Ames
277_1	6358-37-8	e7a10ec9-925e-4abd-a76a-1bd579eacc84	195dfcf7-a1e5-4a41-8496-b33d300d30fd	[{'key': '195dfcf7-a1e5-4a41-8496-b33d300d30fd/e7a10ec9-925e-4abd-a76a-1bd579eacc84', 'definition': 'ENDPOINT_STUDY_RECORD.GeneticToxicityVitro', 'definitionVersion': '8.0', 'parentKey': 'b7970eae-729d-4fb6-a419-a84d994f8f02/e7a10ec9-925e-4abd-a76a-1bd579eacc84', 'parentDefinition': 'SUBSTANCE', 'parentDefinitionVersion': '8.0', 'order': 5, 'createdOn': '2023-06-03T22:23:41Z', 'modifiedOn': '2010…	1	4ec34066-ac70-4930-8182-89f24e42da2c	FALSE	S. typhimurium TA 1537	with and without	negative	cytotoxicity	valid	valid	valid	in vitro gene mutation study in bacteria	experimental study	key study	1 (reliable without restriction)				Ames	Ames	Ames
277_2	6358-37-8	e7a10ec9-925e-4abd-a76a-1bd579eacc84	195dfcf7-a1e5-4a41-8496-b33d300d30fd	[{'key': '195dfcf7-a1e5-4a41-8496-b33d300d30fd/e7a10ec9-925e-4abd-a76a-1bd579eacc84', 'definition': 'ENDPOINT_STUDY_RECORD.GeneticToxicityVitro', 'definitionVersion': '8.0', 'parentKey': 'b7970eae-729d-4fb6-a419-a84d994f8f02/e7a10ec9-925e-4abd-a76a-1bd579eacc84', 'parentDefinition': 'SUBSTANCE', 'parentDefinitionVersion': '8.0', 'order': 5, 'createdOn': '2023-06-03T22:23:41Z', 'modifiedOn': '2010…	2	00d34b5e-3766-4313-81a9-6b7d27fe3fe0	FALSE	S. typhimurium TA 98	with and without	negative	no cytotoxicity	valid	valid	valid	in vitro gene mutation study in bacteria	experimental study	key study	1 (reliable without restriction)				Ames	Ames	Ames
277_3	6358-37-8	e7a10ec9-925e-4abd-a76a-1bd579eacc84	195dfcf7-a1e5-4a41-8496-b33d300d30fd	[{'key': '195dfcf7-a1e5-4a41-8496-b33d300d30fd/e7a10ec9-925e-4abd-a76a-1bd579eacc84', 'definition': 'ENDPOINT_STUDY_RECORD.GeneticToxicityVitro', 'definitionVersion': '8.0', 'parentKey': 'b7970eae-729d-4fb6-a419-a84d994f8f02/e7a10ec9-925e-4abd-a76a-1bd579eacc84', 'parentDefinition': 'SUBSTANCE', 'parentDefinitionVersion': '8.0', 'order': 5, 'createdOn': '2023-06-03T22:23:41Z', 'modifiedOn': '2010…	3	c2545a92-a67b-43da-a7a1-c9b628ef5320	FALSE	S. typhimurium TA 100	with and without	negative	no cytotoxicity	valid	valid	valid	in vitro gene mutation study in bacteria	experimental study	key study	1 (reliable without restriction)				Ames	Ames	Ames
277_4	6358-37-8	e7a10ec9-925e-4abd-a76a-1bd579eacc84	195dfcf7-a1e5-4a41-8496-b33d300d30fd	[{'key': '195dfcf7-a1e5-4a41-8496-b33d300d30fd/e7a10ec9-925e-4abd-a76a-1bd579eacc84', 'definition': 'ENDPOINT_STUDY_RECORD.GeneticToxicityVitro', 'definitionVersion': '8.0', 'parentKey': 'b7970eae-729d-4fb6-a419-a84d994f8f02/e7a10ec9-925e-4abd-a76a-1bd579eacc84', 'parentDefinition': 'SUBSTANCE', 'parentDefinitionVersion': '8.0', 'order': 5, 'createdOn': '2023-06-03T22:23:41Z', 'modifiedOn': '2010…	4	fcec7b52-cef1-4ede-ac1d-4ad77f30ed22	FALSE	E. coli WP2 uvr A	with and without	negative	no cytotoxicity	valid	valid	valid	in vitro gene mutation study in bacteria	experimental study	key study	1 (reliable without restriction)				Ames	Ames	Ames
278_0	6358-37-8	e7a10ec9-925e-4abd-a76a-1bd579eacc84	d934175a-655b-4eee-9eaf-e47fabd2286f	[{'key': 'd934175a-655b-4eee-9eaf-e47fabd2286f/e7a10ec9-925e-4abd-a76a-1bd579eacc84', 'definition': 'ENDPOINT_STUDY_RECORD.GeneticToxicityVitro', 'definitionVersion': '8.0', 'parentKey': 'b7970eae-729d-4fb6-a419-a84d994f8f02/e7a10ec9-925e-4abd-a76a-1bd579eacc84', 'parentDefinition': 'SUBSTANCE', 'parentDefinitionVersion': '8.0', 'order': 6, 'createdOn': '2023-06-03T22:23:41Z', 'modifiedOn': '2010…	0	961bfde5-9ef0-460e-88be-d5ff3656872c	FALSE	S. typhimurium TA 1535, TA 1537, TA 98 and TA 100	with and without	negative	no cytotoxicity	valid	valid	valid	in vitro gene mutation study in bacteria	experimental study	key study	1 (reliable without restriction)				Ames	Ames	Ames
278_1	6358-37-8	e7a10ec9-925e-4abd-a76a-1bd579eacc84	d934175a-655b-4eee-9eaf-e47fabd2286f	[{'key': 'd934175a-655b-4eee-9eaf-e47fabd2286f/e7a10ec9-925e-4abd-a76a-1bd579eacc84', 'definition': 'ENDPOINT_STUDY_RECORD.GeneticToxicityVitro', 'definitionVersion': '8.0', 'parentKey': 'b7970eae-729d-4fb6-a419-a84d994f8f02/e7a10ec9-925e-4abd-a76a-1bd579eacc84', 'parentDefinition': 'SUBSTANCE', 'parentDefinitionVersion': '8.0', 'order': 6, 'createdOn': '2023-06-03T22:23:41Z', 'modifiedOn': '2010…	1	edbf98d4-6147-4b0d-b2e6-4e401fa2d3e0	FALSE	S. typhimurium TA 102	with and without	negative	no cytotoxicity	valid	valid	valid	in vitro gene mutation study in bacteria	experimental study	key study	1 (reliable without restriction)				Ames	Ames	Ames
279_0	6358-37-8	e7a10ec9-925e-4abd-a76a-1bd579eacc84	c0a0493d-d723-44ae-8166-9b1e477c7dc2	[{'key': 'c0a0493d-d723-44ae-8166-9b1e477c7dc2/e7a10ec9-925e-4abd-a76a-1bd579eacc84', 'definition': 'ENDPOINT_STUDY_RECORD.GeneticToxicityVitro', 'definitionVersion': '8.0', 'parentKey': 'b7970eae-729d-4fb6-a419-a84d994f8f02/e7a10ec9-925e-4abd-a76a-1bd579eacc84', 'parentDefinition': 'SUBSTANCE', 'parentDefinitionVersion': '8.0', 'order': 7, 'createdOn': '2023-06-03T22:23:41Z', 'modifiedOn': '2010…	0	488244d3-2199-47a2-ab32-293bceea18dd	FALSE	mouse lymphoma L5178Y cells	with and without	negative	no cytotoxicity	valid	not examined	valid	in vitro gene mutation study in mammalian cells	experimental study	key study	1 (reliable without restriction)				ivt_gene_mutation	gene_mutation	other
280_0	6358-37-8	e7a10ec9-925e-4abd-a76a-1bd579eacc84	5508cedb-0c08-447a-b1c8-d08f989c8dbc	[{'key': '5508cedb-0c08-447a-b1c8-d08f989c8dbc/e7a10ec9-925e-4abd-a76a-1bd579eacc84', 'definition': 'ENDPOINT_STUDY_RECORD.GeneticToxicityVitro', 'definitionVersion': '8.0', 'parentKey': 'b7970eae-729d-4fb6-a419-a84d994f8f02/e7a10ec9-925e-4abd-a76a-1bd579eacc84', 'parentDefinition': 'SUBSTANCE', 'parentDefinitionVersion': '8.0', 'order': 8, 'createdOn': '2023-06-03T22:23:41Z', 'modifiedOn': '2010…	0	7f6ee618-9ee5-412a-bd7b-cc7b7e93a8f4	FALSE	bacteria, other:	with and without	negative	not determined	valid	not examined	valid	in vitro gene mutation study in bacteria	experimental study	supporting study	3 (not reliable)				Ames	Ames	Ames
281_0	6358-37-8	e7a10ec9-925e-4abd-a76a-1bd579eacc84	e66aabd6-4c9c-49ad-a6cc-19b5de12b6f8	[{'key': 'e66aabd6-4c9c-49ad-a6cc-19b5de12b6f8/e7a10ec9-925e-4abd-a76a-1bd579eacc84', 'definition': 'ENDPOINT_STUDY_RECORD.GeneticToxicityVitro', 'definitionVersion': '8.0', 'parentKey': 'b7970eae-729d-4fb6-a419-a84d994f8f02/e7a10ec9-925e-4abd-a76a-1bd579eacc84', 'parentDefinition': 'SUBSTANCE', 'parentDefinitionVersion': '8.0', 'order': 9, 'createdOn': '2023-06-03T22:23:41Z', 'modifiedOn': '2010…	0	ed7d40bf-a150-4ad1-86b5-8ffb41fbfdb7	FALSE	S. typhimurium TA 98	with	negative	not specified	other:	other:	valid	in vitro gene mutation study in bacteria	experimental study	supporting study	2 (reliable with restrictions)				Ames	Ames	Ames
281_1	6358-37-8	e7a10ec9-925e-4abd-a76a-1bd579eacc84	e66aabd6-4c9c-49ad-a6cc-19b5de12b6f8	[{'key': 'e66aabd6-4c9c-49ad-a6cc-19b5de12b6f8/e7a10ec9-925e-4abd-a76a-1bd579eacc84', 'definition': 'ENDPOINT_STUDY_RECORD.GeneticToxicityVitro', 'definitionVersion': '8.0', 'parentKey': 'b7970eae-729d-4fb6-a419-a84d994f8f02/e7a10ec9-925e-4abd-a76a-1bd579eacc84', 'parentDefinition': 'SUBSTANCE', 'parentDefinitionVersion': '8.0', 'order': 9, 'createdOn': '2023-06-03T22:23:41Z', 'modifiedOn': '2010…	1	6c3c7f48-81ce-4d96-a6bb-615b157ed1d7	FALSE	S. typhimurium TA 100	with	negative	not specified	other:	other:	valid	in vitro gene mutation study in bacteria	experimental study	supporting study	2 (reliable with restrictions)				Ames	Ames	Ames
281_2	6358-37-8	e7a10ec9-925e-4abd-a76a-1bd579eacc84	e66aabd6-4c9c-49ad-a6cc-19b5de12b6f8	[{'key': 'e66aabd6-4c9c-49ad-a6cc-19b5de12b6f8/e7a10ec9-925e-4abd-a76a-1bd579eacc84', 'definition': 'ENDPOINT_STUDY_RECORD.GeneticToxicityVitro', 'definitionVersion': '8.0', 'parentKey': 'b7970eae-729d-4fb6-a419-a84d994f8f02/e7a10ec9-925e-4abd-a76a-1bd579eacc84', 'parentDefinition': 'SUBSTANCE', 'parentDefinitionVersion': '8.0', 'order': 9, 'createdOn': '2023-06-03T22:23:41Z', 'modifiedOn': '2010…	2	8ec244e3-b0a5-40fe-994e-d666c771686f	FALSE	S. typhimurium TA 1537	with	negative	not specified	other:	other:	valid	in vitro gene mutation study in bacteria	experimental study	supporting study	2 (reliable with restrictions)				Ames	Ames	Ames
282_0	6358-37-8	e7a10ec9-925e-4abd-a76a-1bd579eacc84	41573f2f-f76f-4d53-a951-4266145d3ff7	[{'key': '41573f2f-f76f-4d53-a951-4266145d3ff7/e7a10ec9-925e-4abd-a76a-1bd579eacc84', 'definition': 'ENDPOINT_STUDY_RECORD.GeneticToxicityVitro', 'definitionVersion': '8.0', 'parentKey': 'b7970eae-729d-4fb6-a419-a84d994f8f02/e7a10ec9-925e-4abd-a76a-1bd579eacc84', 'parentDefinition': 'SUBSTANCE', 'parentDefinitionVersion': '8.0', 'order': 10, 'createdOn': '2023-06-03T22:23:41Z', 'modifiedOn': '201…	0	b998c230-c114-43a4-b336-fe411a486075	FALSE	S. typhimurium TA 1538	with	negative	other:	other:	other:		in vitro gene mutation study in bacteria	experimental study	supporting study	3 (not reliable)				Ames	Ames	Ames
283_0	6535-46-2	ebb46b46-1d2d-4956-b9ac-d094dec86b2b	2d6ec8b7-8f1e-4edf-8226-de6712902479	[{'key': '2d6ec8b7-8f1e-4edf-8226-de6712902479/ebb46b46-1d2d-4956-b9ac-d094dec86b2b', 'definition': 'ENDPOINT_STUDY_RECORD.GeneticToxicityVitro', 'definitionVersion': '8.0', 'parentKey': '03c0c63f-110d-4fe0-898a-d7752b3cef79/ebb46b46-1d2d-4956-b9ac-d094dec86b2b', 'parentDefinition': 'SUBSTANCE', 'parentDefinitionVersion': '8.0', 'order': 1, 'createdOn': '2023-06-04T09:23:23Z', 'modifiedOn': '2020…	0	f61d0a25-6746-41fe-afa7-9c6eaf6d5efb	TRUE	S. typhimurium TA 1535, TA 1537, TA 98 and TA 100	with and without	negative	no cytotoxicity	valid	valid	valid	in vitro gene mutation study in bacteria	experimental study	key study	1 (reliable without restriction)				Ames	Ames	Ames
284_0	6535-46-2	ebb46b46-1d2d-4956-b9ac-d094dec86b2b	60443f64-81af-485b-9014-972560a0e60a	[{'key': '60443f64-81af-485b-9014-972560a0e60a/ebb46b46-1d2d-4956-b9ac-d094dec86b2b', 'definition': 'ENDPOINT_STUDY_RECORD.GeneticToxicityVitro', 'definitionVersion': '8.0', 'parentKey': '03c0c63f-110d-4fe0-898a-d7752b3cef79/ebb46b46-1d2d-4956-b9ac-d094dec86b2b', 'parentDefinition': 'SUBSTANCE', 'parentDefinitionVersion': '8.0', 'order': 2, 'createdOn': '2023-06-04T09:23:23Z', 'modifiedOn': '2020…	0	af5be46d-7fad-4e4f-89af-9414866338ef	TRUE	Chinese hamster lung fibroblasts (V79)	with and without	negative	no cytotoxicity, but tested up to precipitating concentrations	valid	valid	valid	in vitro gene mutation study in mammalian cells	experimental study	key study	1 (reliable without restriction)				ivt_gene_mutation	gene_mutation	other
285_0	6535-46-2	ebb46b46-1d2d-4956-b9ac-d094dec86b2b	c2329693-95f0-4dd4-b50c-479e18d7593a	[{'key': 'c2329693-95f0-4dd4-b50c-479e18d7593a/ebb46b46-1d2d-4956-b9ac-d094dec86b2b', 'definition': 'ENDPOINT_STUDY_RECORD.GeneticToxicityVitro', 'definitionVersion': '8.0', 'parentKey': '03c0c63f-110d-4fe0-898a-d7752b3cef79/ebb46b46-1d2d-4956-b9ac-d094dec86b2b', 'parentDefinition': 'SUBSTANCE', 'parentDefinitionVersion': '8.0', 'order': 3, 'createdOn': '2023-06-04T09:23:23Z', 'modifiedOn': '2020…	0	ae525733-c1c8-442e-966d-2cb213dcccc7	TRUE	Chinese hamster lung fibroblasts (V79)	with and without	negative	no cytotoxicity	valid	not applicable	valid	in vitro / micronucleus study	experimental study	key study	1 (reliable without restriction)				ivtCA/ivTMN	clastogen	clastogen
286_0	6535-46-2	ebb46b46-1d2d-4956-b9ac-d094dec86b2b	9ecc3e8f-9e75-4247-8ba0-5e07edb4d355	[{'key': '9ecc3e8f-9e75-4247-8ba0-5e07edb4d355/ebb46b46-1d2d-4956-b9ac-d094dec86b2b', 'definition': 'ENDPOINT_STUDY_RECORD.GeneticToxicityVitro', 'definitionVersion': '8.0', 'parentKey': '03c0c63f-110d-4fe0-898a-d7752b3cef79/ebb46b46-1d2d-4956-b9ac-d094dec86b2b', 'parentDefinition': 'SUBSTANCE', 'parentDefinitionVersion': '8.0', 'order': 4, 'createdOn': '2023-06-04T09:23:23Z', 'modifiedOn': '2020…	0	55436a03-d138-4f46-a846-c9a97445136f	FALSE	S. typhimurium TA 1535, TA 1537, TA 98 and TA 100	with and without	negative	no cytotoxicity, but tested up to precipitating concentrations	valid	valid	valid	in vitro gene mutation study in bacteria	experimental study	supporting study	2 (reliable with restrictions)				Ames	Ames	Ames
286_1	6535-46-2	ebb46b46-1d2d-4956-b9ac-d094dec86b2b	9ecc3e8f-9e75-4247-8ba0-5e07edb4d355	[{'key': '9ecc3e8f-9e75-4247-8ba0-5e07edb4d355/ebb46b46-1d2d-4956-b9ac-d094dec86b2b', 'definition': 'ENDPOINT_STUDY_RECORD.GeneticToxicityVitro', 'definitionVersion': '8.0', 'parentKey': '03c0c63f-110d-4fe0-898a-d7752b3cef79/ebb46b46-1d2d-4956-b9ac-d094dec86b2b', 'parentDefinition': 'SUBSTANCE', 'parentDefinitionVersion': '8.0', 'order': 4, 'createdOn': '2023-06-04T09:23:23Z', 'modifiedOn': '2020…	1	e9c5eb62-89d8-4bbf-85f7-1490a7f55e68	FALSE	E. coli WP2 uvr A	with and without	negative	no cytotoxicity, but tested up to precipitating concentrations	valid	valid	valid	in vitro gene mutation study in bacteria	experimental study	supporting study	2 (reliable with restrictions)				Ames	Ames	Ames
287_0	6535-46-2	ebb46b46-1d2d-4956-b9ac-d094dec86b2b	00783cf4-2f0d-4cfc-8a20-2ec25ebe54c9	[{'key': '00783cf4-2f0d-4cfc-8a20-2ec25ebe54c9/ebb46b46-1d2d-4956-b9ac-d094dec86b2b', 'definition': 'ENDPOINT_STUDY_RECORD.GeneticToxicityVitro', 'definitionVersion': '8.0', 'parentKey': '03c0c63f-110d-4fe0-898a-d7752b3cef79/ebb46b46-1d2d-4956-b9ac-d094dec86b2b', 'parentDefinition': 'SUBSTANCE', 'parentDefinitionVersion': '8.0', 'order': 5, 'createdOn': '2023-06-04T09:23:23Z', 'modifiedOn': '2020…	0	a98fc071-364f-4643-95ac-f2366842c10c	FALSE	S. typhimurium TA 1535, TA 1537, TA 98 and TA 100	with and without	negative	no cytotoxicity	valid	valid	valid	in vitro gene mutation study in bacteria	experimental study	supporting study	1 (reliable without restriction)				Ames	Ames	Ames
287_1	6535-46-2	ebb46b46-1d2d-4956-b9ac-d094dec86b2b	00783cf4-2f0d-4cfc-8a20-2ec25ebe54c9	[{'key': '00783cf4-2f0d-4cfc-8a20-2ec25ebe54c9/ebb46b46-1d2d-4956-b9ac-d094dec86b2b', 'definition': 'ENDPOINT_STUDY_RECORD.GeneticToxicityVitro', 'definitionVersion': '8.0', 'parentKey': '03c0c63f-110d-4fe0-898a-d7752b3cef79/ebb46b46-1d2d-4956-b9ac-d094dec86b2b', 'parentDefinition': 'SUBSTANCE', 'parentDefinitionVersion': '8.0', 'order': 5, 'createdOn': '2023-06-04T09:23:23Z', 'modifiedOn': '2020…	1	6ee347ce-5172-441b-ac6d-44913d8f2ee3	FALSE	E. coli WP2 uvr A	with and without	negative	no cytotoxicity	valid	valid	valid	in vitro gene mutation study in bacteria	experimental study	supporting study	1 (reliable without restriction)				Ames	Ames	Ames
288_0	6535-46-2	ebb46b46-1d2d-4956-b9ac-d094dec86b2b	b8949a96-6808-4819-a966-8659590abd46	[{'key': 'b8949a96-6808-4819-a966-8659590abd46/ebb46b46-1d2d-4956-b9ac-d094dec86b2b', 'definition': 'ENDPOINT_STUDY_RECORD.GeneticToxicityVitro', 'definitionVersion': '8.0', 'parentKey': '03c0c63f-110d-4fe0-898a-d7752b3cef79/ebb46b46-1d2d-4956-b9ac-d094dec86b2b', 'parentDefinition': 'SUBSTANCE', 'parentDefinitionVersion': '8.0', 'order': 6, 'createdOn': '2023-06-04T09:23:23Z', 'modifiedOn': '2020…	0	4f6ea6bc-7592-4ca7-ae96-9213a275b8da	FALSE	S. typhimurium TA 1535, TA 1537, TA 98 and TA 100	with and without	negative	no cytotoxicity	valid	valid	valid	in vitro gene mutation study in bacteria	experimental study	supporting study	1 (reliable without restriction)				Ames	Ames	Ames
288_1	6535-46-2	ebb46b46-1d2d-4956-b9ac-d094dec86b2b	b8949a96-6808-4819-a966-8659590abd46	[{'key': 'b8949a96-6808-4819-a966-8659590abd46/ebb46b46-1d2d-4956-b9ac-d094dec86b2b', 'definition': 'ENDPOINT_STUDY_RECORD.GeneticToxicityVitro', 'definitionVersion': '8.0', 'parentKey': '03c0c63f-110d-4fe0-898a-d7752b3cef79/ebb46b46-1d2d-4956-b9ac-d094dec86b2b', 'parentDefinition': 'SUBSTANCE', 'parentDefinitionVersion': '8.0', 'order': 6, 'createdOn': '2023-06-04T09:23:23Z', 'modifiedOn': '2020…	1	c98eb117-e12a-4f05-a30f-e8485fcc5b5e	FALSE	E. coli WP2 uvr A	with and without	negative	no cytotoxicity	valid	valid	valid	in vitro gene mutation study in bacteria	experimental study	supporting study	1 (reliable without restriction)				Ames	Ames	Ames
289_0	6535-46-2	ebb46b46-1d2d-4956-b9ac-d094dec86b2b	f5f1b5b6-da43-4125-947f-cd1c72a84071	[{'key': 'f5f1b5b6-da43-4125-947f-cd1c72a84071/ebb46b46-1d2d-4956-b9ac-d094dec86b2b', 'definition': 'ENDPOINT_STUDY_RECORD.GeneticToxicityVitro', 'definitionVersion': '8.0', 'parentKey': '03c0c63f-110d-4fe0-898a-d7752b3cef79/ebb46b46-1d2d-4956-b9ac-d094dec86b2b', 'parentDefinition': 'SUBSTANCE', 'parentDefinitionVersion': '8.0', 'order': 7, 'createdOn': '2023-06-04T09:23:23Z', 'modifiedOn': '2020…	0	ecdec16e-3c86-4472-8889-c76533624213	FALSE	S. typhimurium TA 98	with and without	negative	no cytotoxicity, but tested up to precipitating concentrations	valid	valid	valid	in vitro gene mutation study in bacteria	experimental study	supporting study	3 (not reliable)				Ames	Ames	Ames
289_1	6535-46-2	ebb46b46-1d2d-4956-b9ac-d094dec86b2b	f5f1b5b6-da43-4125-947f-cd1c72a84071	[{'key': 'f5f1b5b6-da43-4125-947f-cd1c72a84071/ebb46b46-1d2d-4956-b9ac-d094dec86b2b', 'definition': 'ENDPOINT_STUDY_RECORD.GeneticToxicityVitro', 'definitionVersion': '8.0', 'parentKey': '03c0c63f-110d-4fe0-898a-d7752b3cef79/ebb46b46-1d2d-4956-b9ac-d094dec86b2b', 'parentDefinition': 'SUBSTANCE', 'parentDefinitionVersion': '8.0', 'order': 7, 'createdOn': '2023-06-04T09:23:23Z', 'modifiedOn': '2020…	1	5d9233cb-1e38-461f-8f5b-3595a38608f2	FALSE	S. typhimurium TA 100	with and without	negative	no cytotoxicity, but tested up to precipitating concentrations	valid	valid	valid	in vitro gene mutation study in bacteria	experimental study	supporting study	3 (not reliable)				Ames	Ames	Ames
289_2	6535-46-2	ebb46b46-1d2d-4956-b9ac-d094dec86b2b	f5f1b5b6-da43-4125-947f-cd1c72a84071	[{'key': 'f5f1b5b6-da43-4125-947f-cd1c72a84071/ebb46b46-1d2d-4956-b9ac-d094dec86b2b', 'definition': 'ENDPOINT_STUDY_RECORD.GeneticToxicityVitro', 'definitionVersion': '8.0', 'parentKey': '03c0c63f-110d-4fe0-898a-d7752b3cef79/ebb46b46-1d2d-4956-b9ac-d094dec86b2b', 'parentDefinition': 'SUBSTANCE', 'parentDefinitionVersion': '8.0', 'order': 7, 'createdOn': '2023-06-04T09:23:23Z', 'modifiedOn': '2020…	2	45b46bae-d44d-4769-9ad9-71fd6df1a971	FALSE	S. typhimurium TA 1537	with and without	negative	no cytotoxicity, but tested up to precipitating concentrations	valid	valid	valid	in vitro gene mutation study in bacteria	experimental study	supporting study	3 (not reliable)				Ames	Ames	Ames
290_0	6535-46-2	ebb46b46-1d2d-4956-b9ac-d094dec86b2b	c27cdbab-7395-49e3-beb8-6711db9cc9b0	[{'key': 'c27cdbab-7395-49e3-beb8-6711db9cc9b0/ebb46b46-1d2d-4956-b9ac-d094dec86b2b', 'definition': 'ENDPOINT_STUDY_RECORD.GeneticToxicityVitro', 'definitionVersion': '8.0', 'parentKey': '03c0c63f-110d-4fe0-898a-d7752b3cef79/ebb46b46-1d2d-4956-b9ac-d094dec86b2b', 'parentDefinition': 'SUBSTANCE', 'parentDefinitionVersion': '8.0', 'order': 8, 'createdOn': '2023-06-04T09:23:23Z', 'modifiedOn': '2020…	0	3554a73d-a719-41a6-9789-d65add672d8c	FALSE	S. typhimurium TA 1535, TA 1537, TA 98 and TA 100	with and without	negative	no cytotoxicity, but tested up to precipitating concentrations	valid	valid	valid	in vitro gene mutation study in bacteria	experimental study	supporting study	2 (reliable with restrictions)				Ames	Ames	Ames
290_1	6535-46-2	ebb46b46-1d2d-4956-b9ac-d094dec86b2b	c27cdbab-7395-49e3-beb8-6711db9cc9b0	[{'key': 'c27cdbab-7395-49e3-beb8-6711db9cc9b0/ebb46b46-1d2d-4956-b9ac-d094dec86b2b', 'definition': 'ENDPOINT_STUDY_RECORD.GeneticToxicityVitro', 'definitionVersion': '8.0', 'parentKey': '03c0c63f-110d-4fe0-898a-d7752b3cef79/ebb46b46-1d2d-4956-b9ac-d094dec86b2b', 'parentDefinition': 'SUBSTANCE', 'parentDefinitionVersion': '8.0', 'order': 8, 'createdOn': '2023-06-04T09:23:23Z', 'modifiedOn': '2020…	1	8c382a27-bc71-454f-bb37-05e290899b86	FALSE	E. coli WP2 uvr A	with and without	negative	no cytotoxicity, but tested up to precipitating concentrations	valid	valid	valid	in vitro gene mutation study in bacteria	experimental study	supporting study	2 (reliable with restrictions)				Ames	Ames	Ames
291_0	101-80-4	ba82b1ef-270e-47aa-b727-2dfb36183af4	44dac04e-bbb2-498e-bb7a-bae0a8330de3	[{'key': '44dac04e-bbb2-498e-bb7a-bae0a8330de3/ba82b1ef-270e-47aa-b727-2dfb36183af4', 'definition': 'ENDPOINT_STUDY_RECORD.GeneticToxicityVitro', 'definitionVersion': '8.0', 'parentKey': '7bf44a63-8a8e-4fce-ad4d-efe95eea1768/ba82b1ef-270e-47aa-b727-2dfb36183af4', 'parentDefinition': 'SUBSTANCE', 'parentDefinitionVersion': '8.0', 'order': 1, 'createdOn': '2023-06-04T04:40:12Z', 'modifiedOn': '2019…	0	df53af36-5851-48a7-8e12-83cb7d417828	TRUE	Chinese hamster Ovary (CHO)	with and without	positive	not specified	valid	not examined	valid	in vitro DNA damage and/or repair study	experimental study	key study	2 (reliable with restrictions)	fb648ce2-edbf-4738-a4bd-e8cbee419248	reference to same study	30318a51-6c5b-4d38-b919-b7121cafefcb/ba82b1ef-270e-47aa-b727-2dfb36183af4	DNA damage/repair
292_0	101-80-4	ba82b1ef-270e-47aa-b727-2dfb36183af4	30318a51-6c5b-4d38-b919-b7121cafefcb	[{'key': '30318a51-6c5b-4d38-b919-b7121cafefcb/ba82b1ef-270e-47aa-b727-2dfb36183af4', 'definition': 'ENDPOINT_STUDY_RECORD.GeneticToxicityVitro', 'definitionVersion': '8.0', 'parentKey': '7bf44a63-8a8e-4fce-ad4d-efe95eea1768/ba82b1ef-270e-47aa-b727-2dfb36183af4', 'parentDefinition': 'SUBSTANCE', 'parentDefinitionVersion': '8.0', 'order': 2, 'createdOn': '2023-06-04T04:40:12Z', 'modifiedOn': '2019…	0	a2e4bcbe-d0d6-4e74-8219-7ef79ed61a37	TRUE	Chinese hamster Ovary (CHO)	with and without	positive	not determined	valid	not examined	valid	in vitro chromosome aberration study in mammalian cells	experimental study	key study	2 (reliable with restrictions)	9eae73b1-6c96-42b3-963d-fdda7bf8f6d3	reference to same study	44dac04e-bbb2-498e-bb7a-bae0a8330de3/ba82b1ef-270e-47aa-b727-2dfb36183af4	ivtCA	clastogen	clastogen
293_0	101-80-4	ba82b1ef-270e-47aa-b727-2dfb36183af4	f2757446-4708-4f81-be95-549d03105ef1	[{'key': 'f2757446-4708-4f81-be95-549d03105ef1/ba82b1ef-270e-47aa-b727-2dfb36183af4', 'definition': 'ENDPOINT_STUDY_RECORD.GeneticToxicityVitro', 'definitionVersion': '8.0', 'parentKey': '7bf44a63-8a8e-4fce-ad4d-efe95eea1768/ba82b1ef-270e-47aa-b727-2dfb36183af4', 'parentDefinition': 'SUBSTANCE', 'parentDefinitionVersion': '8.0', 'order': 3, 'createdOn': '2023-06-04T04:40:12Z', 'modifiedOn': '2019…	0	1fa91455-2b5d-4d03-8eb6-6267beafd48e	TRUE	S. typhimurium TA 1535	with	positive	no cytotoxicity	valid	not applicable	valid	in vitro gene mutation study in bacteria	experimental study	key study	2 (reliable with restrictions)				Ames	Ames	Ames
293_1	101-80-4	ba82b1ef-270e-47aa-b727-2dfb36183af4	f2757446-4708-4f81-be95-549d03105ef1	[{'key': 'f2757446-4708-4f81-be95-549d03105ef1/ba82b1ef-270e-47aa-b727-2dfb36183af4', 'definition': 'ENDPOINT_STUDY_RECORD.GeneticToxicityVitro', 'definitionVersion': '8.0', 'parentKey': '7bf44a63-8a8e-4fce-ad4d-efe95eea1768/ba82b1ef-270e-47aa-b727-2dfb36183af4', 'parentDefinition': 'SUBSTANCE', 'parentDefinitionVersion': '8.0', 'order': 3, 'createdOn': '2023-06-04T04:40:12Z', 'modifiedOn': '2019…	1	dcd32dda-0848-4c2d-a3b1-b0299c78d2fb	TRUE	S. typhimurium TA 1537	with	negative	no cytotoxicity	valid	not applicable	valid	in vitro gene mutation study in bacteria	experimental study	key study	2 (reliable with restrictions)				Ames	Ames	Ames
293_2	101-80-4	ba82b1ef-270e-47aa-b727-2dfb36183af4	f2757446-4708-4f81-be95-549d03105ef1	[{'key': 'f2757446-4708-4f81-be95-549d03105ef1/ba82b1ef-270e-47aa-b727-2dfb36183af4', 'definition': 'ENDPOINT_STUDY_RECORD.GeneticToxicityVitro', 'definitionVersion': '8.0', 'parentKey': '7bf44a63-8a8e-4fce-ad4d-efe95eea1768/ba82b1ef-270e-47aa-b727-2dfb36183af4', 'parentDefinition': 'SUBSTANCE', 'parentDefinitionVersion': '8.0', 'order': 3, 'createdOn': '2023-06-04T04:40:12Z', 'modifiedOn': '2019…	2	4275f1c3-ae9e-4bbb-8f2e-a55e813892be	TRUE	S. typhimurium TA 98	with	positive	no cytotoxicity	valid	not applicable	valid	in vitro gene mutation study in bacteria	experimental study	key study	2 (reliable with restrictions)				Ames	Ames	Ames
293_3	101-80-4	ba82b1ef-270e-47aa-b727-2dfb36183af4	f2757446-4708-4f81-be95-549d03105ef1	[{'key': 'f2757446-4708-4f81-be95-549d03105ef1/ba82b1ef-270e-47aa-b727-2dfb36183af4', 'definition': 'ENDPOINT_STUDY_RECORD.GeneticToxicityVitro', 'definitionVersion': '8.0', 'parentKey': '7bf44a63-8a8e-4fce-ad4d-efe95eea1768/ba82b1ef-270e-47aa-b727-2dfb36183af4', 'parentDefinition': 'SUBSTANCE', 'parentDefinitionVersion': '8.0', 'order': 3, 'createdOn': '2023-06-04T04:40:12Z', 'modifiedOn': '2019…	3	82fd4552-48a8-473b-a5a3-3ea586fd90db	TRUE	S. typhimurium TA 100	with	positive	no cytotoxicity	valid	not applicable	not valid	in vitro gene mutation study in bacteria	experimental study	key study	2 (reliable with restrictions)				Ames	Ames	Ames
294_0	101-80-4	ba82b1ef-270e-47aa-b727-2dfb36183af4	910f18ab-7e92-4299-8fc8-91ddd92fef8a	[{'key': '910f18ab-7e92-4299-8fc8-91ddd92fef8a/ba82b1ef-270e-47aa-b727-2dfb36183af4', 'definition': 'ENDPOINT_STUDY_RECORD.GeneticToxicityVitro', 'definitionVersion': '8.0', 'parentKey': '7bf44a63-8a8e-4fce-ad4d-efe95eea1768/ba82b1ef-270e-47aa-b727-2dfb36183af4', 'parentDefinition': 'SUBSTANCE', 'parentDefinitionVersion': '8.0', 'order': 4, 'createdOn': '2023-06-04T04:40:12Z', 'modifiedOn': '2019…	0	cc20a506-1725-4f83-98c6-b25a202599da	TRUE	mouse lymphoma L5178Y cells	without	positive	cytotoxicity	valid	not examined	valid	in vitro gene mutation study in mammalian cells	experimental study	key study	2 (reliable with restrictions)				ivt_gene_mutation	gene_mutation	other
295_0	101-80-4	ba82b1ef-270e-47aa-b727-2dfb36183af4	5e4c10cd-1480-427c-a331-f02f769067a0	[{'key': '5e4c10cd-1480-427c-a331-f02f769067a0/ba82b1ef-270e-47aa-b727-2dfb36183af4', 'definition': 'ENDPOINT_STUDY_RECORD.GeneticToxicityVitro', 'definitionVersion': '8.0', 'parentKey': '7bf44a63-8a8e-4fce-ad4d-efe95eea1768/ba82b1ef-270e-47aa-b727-2dfb36183af4', 'parentDefinition': 'SUBSTANCE', 'parentDefinitionVersion': '8.0', 'order': 5, 'createdOn': '2023-06-04T04:40:12Z', 'modifiedOn': '2019…	0	5adaa201-3c19-4ca1-a27b-5b10f95db2c7	FALSE	S. typhimurium TA 100	without	ambiguous	no cytotoxicity	valid	not applicable	valid	in vitro gene mutation study in bacteria	experimental study	supporting study	2 (reliable with restrictions)				Ames	Ames	Ames
295_1	101-80-4	ba82b1ef-270e-47aa-b727-2dfb36183af4	5e4c10cd-1480-427c-a331-f02f769067a0	[{'key': '5e4c10cd-1480-427c-a331-f02f769067a0/ba82b1ef-270e-47aa-b727-2dfb36183af4', 'definition': 'ENDPOINT_STUDY_RECORD.GeneticToxicityVitro', 'definitionVersion': '8.0', 'parentKey': '7bf44a63-8a8e-4fce-ad4d-efe95eea1768/ba82b1ef-270e-47aa-b727-2dfb36183af4', 'parentDefinition': 'SUBSTANCE', 'parentDefinitionVersion': '8.0', 'order': 5, 'createdOn': '2023-06-04T04:40:12Z', 'modifiedOn': '2019…	1	56cfb693-b30f-4d7d-8830-68812d6443e4	TRUE	S. typhimurium TA 100	with	positive	no cytotoxicity	valid	not applicable	valid	in vitro gene mutation study in bacteria	experimental study	supporting study	2 (reliable with restrictions)				Ames	Ames	Ames
295_2	101-80-4	ba82b1ef-270e-47aa-b727-2dfb36183af4	5e4c10cd-1480-427c-a331-f02f769067a0	[{'key': '5e4c10cd-1480-427c-a331-f02f769067a0/ba82b1ef-270e-47aa-b727-2dfb36183af4', 'definition': 'ENDPOINT_STUDY_RECORD.GeneticToxicityVitro', 'definitionVersion': '8.0', 'parentKey': '7bf44a63-8a8e-4fce-ad4d-efe95eea1768/ba82b1ef-270e-47aa-b727-2dfb36183af4', 'parentDefinition': 'SUBSTANCE', 'parentDefinitionVersion': '8.0', 'order': 5, 'createdOn': '2023-06-04T04:40:12Z', 'modifiedOn': '2019…	2	203c9ac2-ae59-4739-8b99-2d2735874042	FALSE	S. typhimurium TA 1535	without	negative	no cytotoxicity	valid	not applicable	valid	in vitro gene mutation study in bacteria	experimental study	supporting study	2 (reliable with restrictions)				Ames	Ames	Ames
295_3	101-80-4	ba82b1ef-270e-47aa-b727-2dfb36183af4	5e4c10cd-1480-427c-a331-f02f769067a0	[{'key': '5e4c10cd-1480-427c-a331-f02f769067a0/ba82b1ef-270e-47aa-b727-2dfb36183af4', 'definition': 'ENDPOINT_STUDY_RECORD.GeneticToxicityVitro', 'definitionVersion': '8.0', 'parentKey': '7bf44a63-8a8e-4fce-ad4d-efe95eea1768/ba82b1ef-270e-47aa-b727-2dfb36183af4', 'parentDefinition': 'SUBSTANCE', 'parentDefinitionVersion': '8.0', 'order': 5, 'createdOn': '2023-06-04T04:40:12Z', 'modifiedOn': '2019…	3	e5a5bbea-f6f9-4b9a-a72f-c4c0f36e3fc5	TRUE	S. typhimurium TA 1535	with	positive	no cytotoxicity	valid	not applicable	valid	in vitro gene mutation study in bacteria	experimental study	supporting study	2 (reliable with restrictions)				Ames	Ames	Ames
295_4	101-80-4	ba82b1ef-270e-47aa-b727-2dfb36183af4	5e4c10cd-1480-427c-a331-f02f769067a0	[{'key': '5e4c10cd-1480-427c-a331-f02f769067a0/ba82b1ef-270e-47aa-b727-2dfb36183af4', 'definition': 'ENDPOINT_STUDY_RECORD.GeneticToxicityVitro', 'definitionVersion': '8.0', 'parentKey': '7bf44a63-8a8e-4fce-ad4d-efe95eea1768/ba82b1ef-270e-47aa-b727-2dfb36183af4', 'parentDefinition': 'SUBSTANCE', 'parentDefinitionVersion': '8.0', 'order': 5, 'createdOn': '2023-06-04T04:40:12Z', 'modifiedOn': '2019…	4	505136dd-c3d7-4e79-b887-b28f204feebf	TRUE	S. typhimurium TA 1537	with	positive	no cytotoxicity	valid	not applicable	valid	in vitro gene mutation study in bacteria	experimental study	supporting study	2 (reliable with restrictions)				Ames	Ames	Ames
295_5	101-80-4	ba82b1ef-270e-47aa-b727-2dfb36183af4	5e4c10cd-1480-427c-a331-f02f769067a0	[{'key': '5e4c10cd-1480-427c-a331-f02f769067a0/ba82b1ef-270e-47aa-b727-2dfb36183af4', 'definition': 'ENDPOINT_STUDY_RECORD.GeneticToxicityVitro', 'definitionVersion': '8.0', 'parentKey': '7bf44a63-8a8e-4fce-ad4d-efe95eea1768/ba82b1ef-270e-47aa-b727-2dfb36183af4', 'parentDefinition': 'SUBSTANCE', 'parentDefinitionVersion': '8.0', 'order': 5, 'createdOn': '2023-06-04T04:40:12Z', 'modifiedOn': '2019…	5	b449ecad-35c6-4ecf-bfba-3e33d18923dc	FALSE	S. typhimurium TA 97	without	negative	no cytotoxicity	valid	not applicable	valid	in vitro gene mutation study in bacteria	experimental study	supporting study	2 (reliable with restrictions)				Ames	Ames	Ames
295_6	101-80-4	ba82b1ef-270e-47aa-b727-2dfb36183af4	5e4c10cd-1480-427c-a331-f02f769067a0	[{'key': '5e4c10cd-1480-427c-a331-f02f769067a0/ba82b1ef-270e-47aa-b727-2dfb36183af4', 'definition': 'ENDPOINT_STUDY_RECORD.GeneticToxicityVitro', 'definitionVersion': '8.0', 'parentKey': '7bf44a63-8a8e-4fce-ad4d-efe95eea1768/ba82b1ef-270e-47aa-b727-2dfb36183af4', 'parentDefinition': 'SUBSTANCE', 'parentDefinitionVersion': '8.0', 'order': 5, 'createdOn': '2023-06-04T04:40:12Z', 'modifiedOn': '2019…	6	8548b7b2-be11-4d32-9c1e-4a2e301e663f	TRUE	S. typhimurium TA 97	with	positive	no cytotoxicity	valid	not applicable	valid	in vitro gene mutation study in bacteria	experimental study	supporting study	2 (reliable with restrictions)				Ames	Ames	Ames
295_7	101-80-4	ba82b1ef-270e-47aa-b727-2dfb36183af4	5e4c10cd-1480-427c-a331-f02f769067a0	[{'key': '5e4c10cd-1480-427c-a331-f02f769067a0/ba82b1ef-270e-47aa-b727-2dfb36183af4', 'definition': 'ENDPOINT_STUDY_RECORD.GeneticToxicityVitro', 'definitionVersion': '8.0', 'parentKey': '7bf44a63-8a8e-4fce-ad4d-efe95eea1768/ba82b1ef-270e-47aa-b727-2dfb36183af4', 'parentDefinition': 'SUBSTANCE', 'parentDefinitionVersion': '8.0', 'order': 5, 'createdOn': '2023-06-04T04:40:12Z', 'modifiedOn': '2019…	7	e0773e32-2dc6-4159-94d1-81838e0d0eca	FALSE	S. typhimurium TA 98	without	negative	no cytotoxicity	valid	not applicable	valid	in vitro gene mutation study in bacteria	experimental study	supporting study	2 (reliable with restrictions)				Ames	Ames	Ames
295_8	101-80-4	ba82b1ef-270e-47aa-b727-2dfb36183af4	5e4c10cd-1480-427c-a331-f02f769067a0	[{'key': '5e4c10cd-1480-427c-a331-f02f769067a0/ba82b1ef-270e-47aa-b727-2dfb36183af4', 'definition': 'ENDPOINT_STUDY_RECORD.GeneticToxicityVitro', 'definitionVersion': '8.0', 'parentKey': '7bf44a63-8a8e-4fce-ad4d-efe95eea1768/ba82b1ef-270e-47aa-b727-2dfb36183af4', 'parentDefinition': 'SUBSTANCE', 'parentDefinitionVersion': '8.0', 'order': 5, 'createdOn': '2023-06-04T04:40:12Z', 'modifiedOn': '2019…	8	76f399db-a93b-4c66-8563-d75a8a91fbc6	TRUE	S. typhimurium TA 98	with	positive	no cytotoxicity	valid	not applicable	valid	in vitro gene mutation study in bacteria	experimental study	supporting study	2 (reliable with restrictions)				Ames	Ames	Ames
296_0	101-80-4	ba82b1ef-270e-47aa-b727-2dfb36183af4	02ea1e30-e16b-4f0f-94c3-2ca84d03828d	[{'key': '02ea1e30-e16b-4f0f-94c3-2ca84d03828d/ba82b1ef-270e-47aa-b727-2dfb36183af4', 'definition': 'ENDPOINT_STUDY_RECORD.GeneticToxicityVitro', 'definitionVersion': '8.0', 'parentKey': '7bf44a63-8a8e-4fce-ad4d-efe95eea1768/ba82b1ef-270e-47aa-b727-2dfb36183af4', 'parentDefinition': 'SUBSTANCE', 'parentDefinitionVersion': '8.0', 'order': 6, 'createdOn': '2023-06-04T04:40:12Z', 'modifiedOn': '2019…	0	6c17c353-b5f9-4591-ab78-65bc559899bf	TRUE	S. typhimurium TA 98	with	positive	not specified	not specified	not specified	not specified	in vitro gene mutation study in bacteria	experimental study	supporting study	4 (not assignable)				Ames	Ames	Ames
297_0	101-80-4	ba82b1ef-270e-47aa-b727-2dfb36183af4	17264409-7ad1-4882-a059-02f187bd12e6	[{'key': '17264409-7ad1-4882-a059-02f187bd12e6/ba82b1ef-270e-47aa-b727-2dfb36183af4', 'definition': 'ENDPOINT_STUDY_RECORD.GeneticToxicityVitro', 'definitionVersion': '8.0', 'parentKey': '7bf44a63-8a8e-4fce-ad4d-efe95eea1768/ba82b1ef-270e-47aa-b727-2dfb36183af4', 'parentDefinition': 'SUBSTANCE', 'parentDefinitionVersion': '8.0', 'order': 7, 'createdOn': '2023-06-04T04:40:12Z', 'modifiedOn': '2019…	0	e228a249-33df-424d-a379-de4a3ea89615	TRUE	S. typhimurium TA 98	with	positive	no cytotoxicity	valid	not applicable	not specified	in vitro gene mutation study in bacteria	experimental study	supporting study	4 (not assignable)				Ames	Ames	Ames
297_1	101-80-4	ba82b1ef-270e-47aa-b727-2dfb36183af4	17264409-7ad1-4882-a059-02f187bd12e6	[{'key': '17264409-7ad1-4882-a059-02f187bd12e6/ba82b1ef-270e-47aa-b727-2dfb36183af4', 'definition': 'ENDPOINT_STUDY_RECORD.GeneticToxicityVitro', 'definitionVersion': '8.0', 'parentKey': '7bf44a63-8a8e-4fce-ad4d-efe95eea1768/ba82b1ef-270e-47aa-b727-2dfb36183af4', 'parentDefinition': 'SUBSTANCE', 'parentDefinitionVersion': '8.0', 'order': 7, 'createdOn': '2023-06-04T04:40:12Z', 'modifiedOn': '2019…	1	677d09fb-003a-4d24-a1b0-2e45eb7fdebf	TRUE	S. typhimurium TA 100	with	positive	no cytotoxicity	not specified	not applicable	not specified	in vitro gene mutation study in bacteria	experimental study	supporting study	4 (not assignable)				Ames	Ames	Ames
297_2	101-80-4	ba82b1ef-270e-47aa-b727-2dfb36183af4	17264409-7ad1-4882-a059-02f187bd12e6	[{'key': '17264409-7ad1-4882-a059-02f187bd12e6/ba82b1ef-270e-47aa-b727-2dfb36183af4', 'definition': 'ENDPOINT_STUDY_RECORD.GeneticToxicityVitro', 'definitionVersion': '8.0', 'parentKey': '7bf44a63-8a8e-4fce-ad4d-efe95eea1768/ba82b1ef-270e-47aa-b727-2dfb36183af4', 'parentDefinition': 'SUBSTANCE', 'parentDefinitionVersion': '8.0', 'order': 7, 'createdOn': '2023-06-04T04:40:12Z', 'modifiedOn': '2019…	2	f7a2e9a8-7eaa-465a-b2e2-8e86ba0d41c6	FALSE	S. typhimurium TA 100	without	negative	no cytotoxicity	valid	not applicable	not specified	in vitro gene mutation study in bacteria	experimental study	supporting study	4 (not assignable)				Ames	Ames	Ames
298_0	101-80-4	ba82b1ef-270e-47aa-b727-2dfb36183af4	02ebbd60-815a-4e42-b8db-664b8b0599bf	[{'key': '02ebbd60-815a-4e42-b8db-664b8b0599bf/ba82b1ef-270e-47aa-b727-2dfb36183af4', 'definition': 'ENDPOINT_STUDY_RECORD.GeneticToxicityVitro', 'definitionVersion': '8.0', 'parentKey': '7bf44a63-8a8e-4fce-ad4d-efe95eea1768/ba82b1ef-270e-47aa-b727-2dfb36183af4', 'parentDefinition': 'SUBSTANCE', 'parentDefinitionVersion': '8.0', 'order': 8, 'createdOn': '2023-06-04T04:40:12Z', 'modifiedOn': '2019…	0	e0540fd7-467d-4251-95ab-2de741cfe719	TRUE	S. typhimurium TA 98	with	positive	no cytotoxicity	not specified	valid	not specified	in vitro gene mutation study in bacteria	experimental study	supporting study	4 (not assignable)				Ames	Ames	Ames
298_1	101-80-4	ba82b1ef-270e-47aa-b727-2dfb36183af4	02ebbd60-815a-4e42-b8db-664b8b0599bf	[{'key': '02ebbd60-815a-4e42-b8db-664b8b0599bf/ba82b1ef-270e-47aa-b727-2dfb36183af4', 'definition': 'ENDPOINT_STUDY_RECORD.GeneticToxicityVitro', 'definitionVersion': '8.0', 'parentKey': '7bf44a63-8a8e-4fce-ad4d-efe95eea1768/ba82b1ef-270e-47aa-b727-2dfb36183af4', 'parentDefinition': 'SUBSTANCE', 'parentDefinitionVersion': '8.0', 'order': 8, 'createdOn': '2023-06-04T04:40:12Z', 'modifiedOn': '2019…	1	dc614942-2b6d-4c7b-b3f1-b54412fddeaa	TRUE	S. typhimurium TA 100	with	positive	no cytotoxicity	not specified	valid	not specified	in vitro gene mutation study in bacteria	experimental study	supporting study	4 (not assignable)				Ames	Ames	Ames
299_0	101-80-4	ba82b1ef-270e-47aa-b727-2dfb36183af4	7c026d1e-d895-4f7a-bc37-dd35396d0290	[{'key': '7c026d1e-d895-4f7a-bc37-dd35396d0290/ba82b1ef-270e-47aa-b727-2dfb36183af4', 'definition': 'ENDPOINT_STUDY_RECORD.GeneticToxicityVitro', 'definitionVersion': '8.0', 'parentKey': '7bf44a63-8a8e-4fce-ad4d-efe95eea1768/ba82b1ef-270e-47aa-b727-2dfb36183af4', 'parentDefinition': 'SUBSTANCE', 'parentDefinitionVersion': '8.0', 'order': 9, 'createdOn': '2023-06-04T04:40:12Z', 'modifiedOn': '2019…	0	8ed251f4-54bb-44dd-a42d-40918c48f583	TRUE	S. typhimurium TA 98	with	positive	no cytotoxicity	valid	not examined	not examined	in vitro gene mutation study in bacteria	experimental study	supporting study	4 (not assignable)				Ames	Ames	Ames
299_1	101-80-4	ba82b1ef-270e-47aa-b727-2dfb36183af4	7c026d1e-d895-4f7a-bc37-dd35396d0290	[{'key': '7c026d1e-d895-4f7a-bc37-dd35396d0290/ba82b1ef-270e-47aa-b727-2dfb36183af4', 'definition': 'ENDPOINT_STUDY_RECORD.GeneticToxicityVitro', 'definitionVersion': '8.0', 'parentKey': '7bf44a63-8a8e-4fce-ad4d-efe95eea1768/ba82b1ef-270e-47aa-b727-2dfb36183af4', 'parentDefinition': 'SUBSTANCE', 'parentDefinitionVersion': '8.0', 'order': 9, 'createdOn': '2023-06-04T04:40:12Z', 'modifiedOn': '2019…	1	c9f00fd7-5141-4416-a3ed-87174d944feb	FALSE	S. typhimurium TA 98	without	negative	no cytotoxicity	valid	not examined	not examined	in vitro gene mutation study in bacteria	experimental study	supporting study	4 (not assignable)				Ames	Ames	Ames
299_2	101-80-4	ba82b1ef-270e-47aa-b727-2dfb36183af4	7c026d1e-d895-4f7a-bc37-dd35396d0290	[{'key': '7c026d1e-d895-4f7a-bc37-dd35396d0290/ba82b1ef-270e-47aa-b727-2dfb36183af4', 'definition': 'ENDPOINT_STUDY_RECORD.GeneticToxicityVitro', 'definitionVersion': '8.0', 'parentKey': '7bf44a63-8a8e-4fce-ad4d-efe95eea1768/ba82b1ef-270e-47aa-b727-2dfb36183af4', 'parentDefinition': 'SUBSTANCE', 'parentDefinitionVersion': '8.0', 'order': 9, 'createdOn': '2023-06-04T04:40:12Z', 'modifiedOn': '2019…	2	270838b1-5e46-4aee-8e7a-7d7200457f3f	TRUE	S. typhimurium TA 100	with	positive	no cytotoxicity	valid	not examined	not examined	in vitro gene mutation study in bacteria	experimental study	supporting study	4 (not assignable)				Ames	Ames	Ames
299_3	101-80-4	ba82b1ef-270e-47aa-b727-2dfb36183af4	7c026d1e-d895-4f7a-bc37-dd35396d0290	[{'key': '7c026d1e-d895-4f7a-bc37-dd35396d0290/ba82b1ef-270e-47aa-b727-2dfb36183af4', 'definition': 'ENDPOINT_STUDY_RECORD.GeneticToxicityVitro', 'definitionVersion': '8.0', 'parentKey': '7bf44a63-8a8e-4fce-ad4d-efe95eea1768/ba82b1ef-270e-47aa-b727-2dfb36183af4', 'parentDefinition': 'SUBSTANCE', 'parentDefinitionVersion': '8.0', 'order': 9, 'createdOn': '2023-06-04T04:40:12Z', 'modifiedOn': '2019…	3	d1378b28-6f97-4a02-883d-d77ab0f86138	FALSE	S. typhimurium TA 100	without	negative	no cytotoxicity	valid	not examined	not examined	in vitro gene mutation study in bacteria	experimental study	supporting study	4 (not assignable)				Ames	Ames	Ames
300_0	6417-83-0	596f2669-70a4-4a8d-9b44-77122db661ba	446a52a7-e54f-464a-a1b1-48c9a1672977	[{'key': '446a52a7-e54f-464a-a1b1-48c9a1672977/596f2669-70a4-4a8d-9b44-77122db661ba', 'definition': 'ENDPOINT_STUDY_RECORD.GeneticToxicityVitro', 'definitionVersion': '8.0', 'parentKey': 'cc19e4d2-fd8b-4b73-944f-caaac2a8e751/596f2669-70a4-4a8d-9b44-77122db661ba', 'parentDefinition': 'SUBSTANCE', 'parentDefinitionVersion': '8.0', 'order': 1, 'createdOn': '2023-06-04T07:34:14Z', 'modifiedOn': '2022…	0	cca33781-7ae9-47be-9485-dc18d7264168	TRUE	S. typhimurium TA 1535, TA 1537, TA 98, TA 100 and E. coli WP2	with and without	negative	cytotoxicity	valid	valid	valid	in vitro gene mutation study in bacteria	experimental study	key study	1 (reliable without restriction)				Ames	Ames	Ames
301_0	6417-83-0	596f2669-70a4-4a8d-9b44-77122db661ba	4c6e7202-e5f1-4618-9ae4-cda7c3e5c26d	[{'key': '4c6e7202-e5f1-4618-9ae4-cda7c3e5c26d/596f2669-70a4-4a8d-9b44-77122db661ba', 'definition': 'ENDPOINT_STUDY_RECORD.GeneticToxicityVitro', 'definitionVersion': '8.0', 'parentKey': 'cc19e4d2-fd8b-4b73-944f-caaac2a8e751/596f2669-70a4-4a8d-9b44-77122db661ba', 'parentDefinition': 'SUBSTANCE', 'parentDefinitionVersion': '8.0', 'order': 2, 'createdOn': '2023-06-04T07:34:14Z', 'modifiedOn': '2022…	0	db0d0527-35d6-4f64-bed5-c2cfdfabad19	TRUE	lymphocytes:	with and without	negative	no cytotoxicity	valid	not applicable	valid	in vitro chromosome aberration study in mammalian cells	experimental study	key study	1 (reliable without restriction)				ivtCA	clastogen	clastogen
302_0	6417-83-0	596f2669-70a4-4a8d-9b44-77122db661ba	64ad1d60-7e05-4a8a-92c9-f80b612df353	[{'key': '64ad1d60-7e05-4a8a-92c9-f80b612df353/596f2669-70a4-4a8d-9b44-77122db661ba', 'definition': 'ENDPOINT_STUDY_RECORD.GeneticToxicityVitro', 'definitionVersion': '8.0', 'parentKey': 'cc19e4d2-fd8b-4b73-944f-caaac2a8e751/596f2669-70a4-4a8d-9b44-77122db661ba', 'parentDefinition': 'SUBSTANCE', 'parentDefinitionVersion': '8.0', 'order': 3, 'createdOn': '2023-06-04T07:34:14Z', 'modifiedOn': '2022…	0	4bdae2c6-68b3-4c95-b70b-fb25c980b99f	TRUE	mouse lymphoma L5178Y cells	with and without	negative	no cytotoxicity	valid	valid	valid	in vitro gene mutation study in mammalian cells	experimental study	key study	1 (reliable without restriction)				ivt_gene_mutation	gene_mutation	other
303_0	6417-83-0	596f2669-70a4-4a8d-9b44-77122db661ba	49c60762-1a03-4f9d-827d-c070d124bc58	[{'key': '49c60762-1a03-4f9d-827d-c070d124bc58/596f2669-70a4-4a8d-9b44-77122db661ba', 'definition': 'ENDPOINT_STUDY_RECORD.GeneticToxicityVitro', 'definitionVersion': '8.0', 'parentKey': 'cc19e4d2-fd8b-4b73-944f-caaac2a8e751/596f2669-70a4-4a8d-9b44-77122db661ba', 'parentDefinition': 'SUBSTANCE', 'parentDefinitionVersion': '8.0', 'order': 4, 'createdOn': '2023-06-04T07:34:14Z', 'modifiedOn': '2022…	0	9180946f-4e1f-4864-9d31-af1aae753ef6	FALSE	S. typhimurium, other:	with and without	negative	not specified	valid	valid	valid	in vitro gene mutation study in bacteria	experimental study	supporting study	2 (reliable with restrictions)				Ames	Ames	Ames
304_0	6417-83-0	596f2669-70a4-4a8d-9b44-77122db661ba	8944403e-7196-425e-bb5c-a01541f041ed	[{'key': '8944403e-7196-425e-bb5c-a01541f041ed/596f2669-70a4-4a8d-9b44-77122db661ba', 'definition': 'ENDPOINT_STUDY_RECORD.GeneticToxicityVitro', 'definitionVersion': '8.0', 'parentKey': 'cc19e4d2-fd8b-4b73-944f-caaac2a8e751/596f2669-70a4-4a8d-9b44-77122db661ba', 'parentDefinition': 'SUBSTANCE', 'parentDefinitionVersion': '8.0', 'order': 5, 'createdOn': '2023-06-04T07:34:14Z', 'modifiedOn': '2022…	0	22fe3d81-7e2a-44bd-9c47-a049ba103c81	TRUE	S. typhimurium TA 1535, TA 1537, TA 98, TA 100 and E. coli WP2	with and without	positive	no cytotoxicity, but tested up to precipitating concentrations	valid	valid	valid	in vitro gene mutation study in bacteria	experimental study	supporting study	1 (reliable without restriction)				Ames	Ames	Ames
304_1	6417-83-0	596f2669-70a4-4a8d-9b44-77122db661ba	8944403e-7196-425e-bb5c-a01541f041ed	[{'key': '8944403e-7196-425e-bb5c-a01541f041ed/596f2669-70a4-4a8d-9b44-77122db661ba', 'definition': 'ENDPOINT_STUDY_RECORD.GeneticToxicityVitro', 'definitionVersion': '8.0', 'parentKey': 'cc19e4d2-fd8b-4b73-944f-caaac2a8e751/596f2669-70a4-4a8d-9b44-77122db661ba', 'parentDefinition': 'SUBSTANCE', 'parentDefinitionVersion': '8.0', 'order': 5, 'createdOn': '2023-06-04T07:34:14Z', 'modifiedOn': '2022…	1	9fe77603-2982-4e49-8972-29c662cf6dbc	TRUE	S. typhimurium TA 1535, TA 1537, TA 98, TA 100 and E. coli WP2	without	positive	no cytotoxicity, but tested up to precipitating concentrations	valid	valid	valid	in vitro gene mutation study in bacteria	experimental study	supporting study	1 (reliable without restriction)				Ames	Ames	Ames
304_2	6417-83-0	596f2669-70a4-4a8d-9b44-77122db661ba	8944403e-7196-425e-bb5c-a01541f041ed	[{'key': '8944403e-7196-425e-bb5c-a01541f041ed/596f2669-70a4-4a8d-9b44-77122db661ba', 'definition': 'ENDPOINT_STUDY_RECORD.GeneticToxicityVitro', 'definitionVersion': '8.0', 'parentKey': 'cc19e4d2-fd8b-4b73-944f-caaac2a8e751/596f2669-70a4-4a8d-9b44-77122db661ba', 'parentDefinition': 'SUBSTANCE', 'parentDefinitionVersion': '8.0', 'order': 5, 'createdOn': '2023-06-04T07:34:14Z', 'modifiedOn': '2022…	2	e892b6ba-e4a5-422a-a912-cf00f0d5a5ee	TRUE	S. typhimurium TA 1535, TA 1537, TA 98, TA 100 and E. coli WP2	with	positive	no cytotoxicity, but tested up to precipitating concentrations	valid	valid	valid	in vitro gene mutation study in bacteria	experimental study	supporting study	1 (reliable without restriction)				Ames	Ames	Ames
305_0	6417-83-0	596f2669-70a4-4a8d-9b44-77122db661ba	8d4bf0f6-47dc-46d4-8d4a-56ccde3f7074	[{'key': '8d4bf0f6-47dc-46d4-8d4a-56ccde3f7074/596f2669-70a4-4a8d-9b44-77122db661ba', 'definition': 'ENDPOINT_STUDY_RECORD.GeneticToxicityVitro', 'definitionVersion': '8.0', 'parentKey': 'cc19e4d2-fd8b-4b73-944f-caaac2a8e751/596f2669-70a4-4a8d-9b44-77122db661ba', 'parentDefinition': 'SUBSTANCE', 'parentDefinitionVersion': '8.0', 'order': 6, 'createdOn': '2023-06-04T07:34:14Z', 'modifiedOn': '2022…	0	ae4208dc-0725-4219-a675-b27a2df71a8b	FALSE	hepatocytes:	not applicable	negative	no cytotoxicity	valid	valid	valid	in vitro DNA damage and/or repair study	experimental study	supporting study	2 (reliable with restrictions)				DNA damage/repair
306_0	6417-83-0	596f2669-70a4-4a8d-9b44-77122db661ba	a4401ed4-2304-4434-9595-2c19957fc60a	[{'key': 'a4401ed4-2304-4434-9595-2c19957fc60a/596f2669-70a4-4a8d-9b44-77122db661ba', 'definition': 'ENDPOINT_STUDY_RECORD.GeneticToxicityVitro', 'definitionVersion': '8.0', 'parentKey': 'cc19e4d2-fd8b-4b73-944f-caaac2a8e751/596f2669-70a4-4a8d-9b44-77122db661ba', 'parentDefinition': 'SUBSTANCE', 'parentDefinitionVersion': '8.0', 'order': 7, 'createdOn': '2023-06-04T07:34:14Z', 'modifiedOn': '2022…	0	30f1ad98-2528-4def-a2cd-766f0035a443	FALSE	primary culture, other:	without	negative	no cytotoxicity	valid	valid	valid	in vitro DNA damage and/or repair study	experimental study	supporting study	2 (reliable with restrictions)				DNA damage/repair
307_0	106-47-8	27b3a90b-6132-445e-b881-7534692d4674	e50990fc-ac76-4060-829a-c30d3e14b7ca	[{'key': 'e50990fc-ac76-4060-829a-c30d3e14b7ca/27b3a90b-6132-445e-b881-7534692d4674', 'definition': 'ENDPOINT_STUDY_RECORD.GeneticToxicityVitro', 'definitionVersion': '8.0', 'parentKey': 'f952b953-b4df-4ec5-b6cc-69ccbc17aec1/27b3a90b-6132-445e-b881-7534692d4674', 'parentDefinition': 'SUBSTANCE', 'parentDefinitionVersion': '8.0', 'order': 1, 'createdOn': '2023-06-04T07:23:41Z', 'modifiedOn': '2010…	0	bff17d6d-e38d-4405-bd1d-6de04f679956	FALSE	mouse lymphoma L5178Y cells	without	positive	not specified	not specified	not specified	not specified	in vitro gene mutation study in bacteria	experimental study	key study	other:				other
307_1	106-47-8	27b3a90b-6132-445e-b881-7534692d4674	e50990fc-ac76-4060-829a-c30d3e14b7ca	[{'key': 'e50990fc-ac76-4060-829a-c30d3e14b7ca/27b3a90b-6132-445e-b881-7534692d4674', 'definition': 'ENDPOINT_STUDY_RECORD.GeneticToxicityVitro', 'definitionVersion': '8.0', 'parentKey': 'f952b953-b4df-4ec5-b6cc-69ccbc17aec1/27b3a90b-6132-445e-b881-7534692d4674', 'parentDefinition': 'SUBSTANCE', 'parentDefinitionVersion': '8.0', 'order': 1, 'createdOn': '2023-06-04T07:23:41Z', 'modifiedOn': '2010…	1	c8118d37-91ec-4a7e-ad55-f10c87a4a87e	FALSE	S. typhimurium TA 98	with	negative	not specified	not specified	not specified	not specified	in vitro gene mutation study in bacteria	experimental study	key study	other:				Ames	Ames	Ames
307_2	106-47-8	27b3a90b-6132-445e-b881-7534692d4674	e50990fc-ac76-4060-829a-c30d3e14b7ca	[{'key': 'e50990fc-ac76-4060-829a-c30d3e14b7ca/27b3a90b-6132-445e-b881-7534692d4674', 'definition': 'ENDPOINT_STUDY_RECORD.GeneticToxicityVitro', 'definitionVersion': '8.0', 'parentKey': 'f952b953-b4df-4ec5-b6cc-69ccbc17aec1/27b3a90b-6132-445e-b881-7534692d4674', 'parentDefinition': 'SUBSTANCE', 'parentDefinitionVersion': '8.0', 'order': 1, 'createdOn': '2023-06-04T07:23:41Z', 'modifiedOn': '2010…	2	d8fe7771-34da-4d66-b75a-68cecae68647	FALSE	S. typhimurium TA 100	with	negative	not specified	not specified	not specified	not specified	in vitro gene mutation study in bacteria	experimental study	key study	other:				Ames	Ames	Ames
307_3	106-47-8	27b3a90b-6132-445e-b881-7534692d4674	e50990fc-ac76-4060-829a-c30d3e14b7ca	[{'key': 'e50990fc-ac76-4060-829a-c30d3e14b7ca/27b3a90b-6132-445e-b881-7534692d4674', 'definition': 'ENDPOINT_STUDY_RECORD.GeneticToxicityVitro', 'definitionVersion': '8.0', 'parentKey': 'f952b953-b4df-4ec5-b6cc-69ccbc17aec1/27b3a90b-6132-445e-b881-7534692d4674', 'parentDefinition': 'SUBSTANCE', 'parentDefinitionVersion': '8.0', 'order': 1, 'createdOn': '2023-06-04T07:23:41Z', 'modifiedOn': '2010…	3	440b5c45-8acf-44e1-aafd-8d890f531bea	FALSE	S. typhimurium TA 1535, TA 1537, TA 98 and TA 100	with and without	negative	not specified	not specified	not specified	not specified	in vitro gene mutation study in bacteria	experimental study	key study	other:				Ames	Ames	Ames
307_4	106-47-8	27b3a90b-6132-445e-b881-7534692d4674	e50990fc-ac76-4060-829a-c30d3e14b7ca	[{'key': 'e50990fc-ac76-4060-829a-c30d3e14b7ca/27b3a90b-6132-445e-b881-7534692d4674', 'definition': 'ENDPOINT_STUDY_RECORD.GeneticToxicityVitro', 'definitionVersion': '8.0', 'parentKey': 'f952b953-b4df-4ec5-b6cc-69ccbc17aec1/27b3a90b-6132-445e-b881-7534692d4674', 'parentDefinition': 'SUBSTANCE', 'parentDefinitionVersion': '8.0', 'order': 1, 'createdOn': '2023-06-04T07:23:41Z', 'modifiedOn': '2010…	4	878865c3-4c4d-4eb9-8af4-630266e5fee2	FALSE	E. coli WP2 uvr A	without	negative	not specified	not specified	not specified	not specified	in vitro gene mutation study in bacteria	experimental study	key study	other:				Ames	Ames	Ames
308_0	106-47-8	30d2cef2-3861-4565-bcb4-32f4fe959c80	6e2b336f-9db4-41a5-9609-8aabc1a079aa	[{'key': '6e2b336f-9db4-41a5-9609-8aabc1a079aa/30d2cef2-3861-4565-bcb4-32f4fe959c80', 'definition': 'ENDPOINT_STUDY_RECORD.GeneticToxicityVitro', 'definitionVersion': '8.0', 'parentKey': '8915f1b2-03a2-40af-bc7a-b7c781e07213/30d2cef2-3861-4565-bcb4-32f4fe959c80', 'parentDefinition': 'SUBSTANCE', 'parentDefinitionVersion': '8.0', 'order': 1, 'createdOn': '2023-06-03T22:30:32Z', 'modifiedOn': '2010…	0	c4f0da03-a0a5-44ef-bbeb-62be4894eff0	FALSE	other:	with and without	negative	not specified	valid	not examined	valid	in vitro gene mutation study in bacteria	experimental study	key study	2 (reliable with restrictions)				other
308_1	106-47-8	30d2cef2-3861-4565-bcb4-32f4fe959c80	6e2b336f-9db4-41a5-9609-8aabc1a079aa	[{'key': '6e2b336f-9db4-41a5-9609-8aabc1a079aa/30d2cef2-3861-4565-bcb4-32f4fe959c80', 'definition': 'ENDPOINT_STUDY_RECORD.GeneticToxicityVitro', 'definitionVersion': '8.0', 'parentKey': '8915f1b2-03a2-40af-bc7a-b7c781e07213/30d2cef2-3861-4565-bcb4-32f4fe959c80', 'parentDefinition': 'SUBSTANCE', 'parentDefinitionVersion': '8.0', 'order': 1, 'createdOn': '2023-06-03T22:30:32Z', 'modifiedOn': '2010…	1	633e7480-456a-463b-a52f-ad03d2f17448	FALSE	other:	with and without	negative	cytotoxicity	valid	not examined	valid	in vitro gene mutation study in bacteria	experimental study	key study	2 (reliable with restrictions)				other
308_2	106-47-8	30d2cef2-3861-4565-bcb4-32f4fe959c80	6e2b336f-9db4-41a5-9609-8aabc1a079aa	[{'key': '6e2b336f-9db4-41a5-9609-8aabc1a079aa/30d2cef2-3861-4565-bcb4-32f4fe959c80', 'definition': 'ENDPOINT_STUDY_RECORD.GeneticToxicityVitro', 'definitionVersion': '8.0', 'parentKey': '8915f1b2-03a2-40af-bc7a-b7c781e07213/30d2cef2-3861-4565-bcb4-32f4fe959c80', 'parentDefinition': 'SUBSTANCE', 'parentDefinitionVersion': '8.0', 'order': 1, 'createdOn': '2023-06-03T22:30:32Z', 'modifiedOn': '2010…	2	718365fa-bc36-4fb2-a6a8-2fc3586fcaf5	FALSE	other:	without	negative	not specified	valid		valid	in vitro gene mutation study in bacteria	experimental study	key study	2 (reliable with restrictions)				other
308_3	106-47-8	30d2cef2-3861-4565-bcb4-32f4fe959c80	6e2b336f-9db4-41a5-9609-8aabc1a079aa	[{'key': '6e2b336f-9db4-41a5-9609-8aabc1a079aa/30d2cef2-3861-4565-bcb4-32f4fe959c80', 'definition': 'ENDPOINT_STUDY_RECORD.GeneticToxicityVitro', 'definitionVersion': '8.0', 'parentKey': '8915f1b2-03a2-40af-bc7a-b7c781e07213/30d2cef2-3861-4565-bcb4-32f4fe959c80', 'parentDefinition': 'SUBSTANCE', 'parentDefinitionVersion': '8.0', 'order': 1, 'createdOn': '2023-06-03T22:30:32Z', 'modifiedOn': '2010…	3	0dc6f0fa-a66b-4010-91a2-93f27804f43c	FALSE	S. typhimurium TA 98	with	positive	not specified	valid	not applicable	valid	in vitro gene mutation study in bacteria	experimental study	key study	2 (reliable with restrictions)				Ames	Ames	Ames
308_4	106-47-8	30d2cef2-3861-4565-bcb4-32f4fe959c80	6e2b336f-9db4-41a5-9609-8aabc1a079aa	[{'key': '6e2b336f-9db4-41a5-9609-8aabc1a079aa/30d2cef2-3861-4565-bcb4-32f4fe959c80', 'definition': 'ENDPOINT_STUDY_RECORD.GeneticToxicityVitro', 'definitionVersion': '8.0', 'parentKey': '8915f1b2-03a2-40af-bc7a-b7c781e07213/30d2cef2-3861-4565-bcb4-32f4fe959c80', 'parentDefinition': 'SUBSTANCE', 'parentDefinitionVersion': '8.0', 'order': 1, 'createdOn': '2023-06-03T22:30:32Z', 'modifiedOn': '2010…	4	26ebf3c2-79f6-4867-84e5-b6180e3ba83e	FALSE	other:	without	negative	cytotoxicity	valid	not applicable	valid	in vitro gene mutation study in bacteria	experimental study	key study	2 (reliable with restrictions)				other
308_5	106-47-8	30d2cef2-3861-4565-bcb4-32f4fe959c80	6e2b336f-9db4-41a5-9609-8aabc1a079aa	[{'key': '6e2b336f-9db4-41a5-9609-8aabc1a079aa/30d2cef2-3861-4565-bcb4-32f4fe959c80', 'definition': 'ENDPOINT_STUDY_RECORD.GeneticToxicityVitro', 'definitionVersion': '8.0', 'parentKey': '8915f1b2-03a2-40af-bc7a-b7c781e07213/30d2cef2-3861-4565-bcb4-32f4fe959c80', 'parentDefinition': 'SUBSTANCE', 'parentDefinitionVersion': '8.0', 'order': 1, 'createdOn': '2023-06-03T22:30:32Z', 'modifiedOn': '2010…	5	444de0e6-6db5-443b-8383-e30c49f601b9	FALSE	S. typhimurium TA 98	with	positive	no cytotoxicity	valid	not examined	valid	in vitro gene mutation study in bacteria	experimental study	key study	2 (reliable with restrictions)				Ames	Ames	Ames
308_6	106-47-8	30d2cef2-3861-4565-bcb4-32f4fe959c80	6e2b336f-9db4-41a5-9609-8aabc1a079aa	[{'key': '6e2b336f-9db4-41a5-9609-8aabc1a079aa/30d2cef2-3861-4565-bcb4-32f4fe959c80', 'definition': 'ENDPOINT_STUDY_RECORD.GeneticToxicityVitro', 'definitionVersion': '8.0', 'parentKey': '8915f1b2-03a2-40af-bc7a-b7c781e07213/30d2cef2-3861-4565-bcb4-32f4fe959c80', 'parentDefinition': 'SUBSTANCE', 'parentDefinitionVersion': '8.0', 'order': 1, 'createdOn': '2023-06-03T22:30:32Z', 'modifiedOn': '2010…	6	8ac8be68-b19c-4e63-a2e6-f469f1d837bd	FALSE	S. typhimurium TA 100	with	positive	not specified	valid		valid	in vitro gene mutation study in bacteria	experimental study	key study	2 (reliable with restrictions)				Ames	Ames	Ames
308_7	106-47-8	30d2cef2-3861-4565-bcb4-32f4fe959c80	6e2b336f-9db4-41a5-9609-8aabc1a079aa	[{'key': '6e2b336f-9db4-41a5-9609-8aabc1a079aa/30d2cef2-3861-4565-bcb4-32f4fe959c80', 'definition': 'ENDPOINT_STUDY_RECORD.GeneticToxicityVitro', 'definitionVersion': '8.0', 'parentKey': '8915f1b2-03a2-40af-bc7a-b7c781e07213/30d2cef2-3861-4565-bcb4-32f4fe959c80', 'parentDefinition': 'SUBSTANCE', 'parentDefinitionVersion': '8.0', 'order': 1, 'createdOn': '2023-06-03T22:30:32Z', 'modifiedOn': '2010…	7	7e4253ce-d70c-4851-8b75-87a94597c45e	FALSE	other:	without	negative	not specified	valid		valid	in vitro gene mutation study in bacteria	experimental study	key study	2 (reliable with restrictions)				other
309_0	106-47-8	30d2cef2-3861-4565-bcb4-32f4fe959c80	4c799626-7720-423a-a658-a9b5f776c8e0	[{'key': '4c799626-7720-423a-a658-a9b5f776c8e0/30d2cef2-3861-4565-bcb4-32f4fe959c80', 'definition': 'ENDPOINT_STUDY_RECORD.GeneticToxicityVitro', 'definitionVersion': '8.0', 'parentKey': '8915f1b2-03a2-40af-bc7a-b7c781e07213/30d2cef2-3861-4565-bcb4-32f4fe959c80', 'parentDefinition': 'SUBSTANCE', 'parentDefinitionVersion': '8.0', 'order': 2, 'createdOn': '2023-06-03T22:30:32Z', 'modifiedOn': '2010…	0	7897ab9a-ca46-4071-9b52-87a73f155272	FALSE	Chinese hamster Ovary (CHO)	without	negative	no cytotoxicity	valid		valid	in vitro chromosome aberration study in mammalian cells	experimental study	key study	2 (reliable with restrictions)				ivtCA	clastogen	clastogen
309_1	106-47-8	30d2cef2-3861-4565-bcb4-32f4fe959c80	4c799626-7720-423a-a658-a9b5f776c8e0	[{'key': '4c799626-7720-423a-a658-a9b5f776c8e0/30d2cef2-3861-4565-bcb4-32f4fe959c80', 'definition': 'ENDPOINT_STUDY_RECORD.GeneticToxicityVitro', 'definitionVersion': '8.0', 'parentKey': '8915f1b2-03a2-40af-bc7a-b7c781e07213/30d2cef2-3861-4565-bcb4-32f4fe959c80', 'parentDefinition': 'SUBSTANCE', 'parentDefinitionVersion': '8.0', 'order': 2, 'createdOn': '2023-06-03T22:30:32Z', 'modifiedOn': '2010…	1	32c04a86-1f97-44cf-8207-74327234563e	FALSE	Chinese hamster Ovary (CHO)	with	positive	cytotoxicity	valid		valid	in vitro chromosome aberration study in mammalian cells	experimental study	key study	2 (reliable with restrictions)				ivtCA	clastogen	clastogen
309_2	106-47-8	30d2cef2-3861-4565-bcb4-32f4fe959c80	4c799626-7720-423a-a658-a9b5f776c8e0	[{'key': '4c799626-7720-423a-a658-a9b5f776c8e0/30d2cef2-3861-4565-bcb4-32f4fe959c80', 'definition': 'ENDPOINT_STUDY_RECORD.GeneticToxicityVitro', 'definitionVersion': '8.0', 'parentKey': '8915f1b2-03a2-40af-bc7a-b7c781e07213/30d2cef2-3861-4565-bcb4-32f4fe959c80', 'parentDefinition': 'SUBSTANCE', 'parentDefinitionVersion': '8.0', 'order': 2, 'createdOn': '2023-06-03T22:30:32Z', 'modifiedOn': '2010…	2	76061e78-c0c5-4f10-89c6-4a0363c0a08f	FALSE	Chinese hamster Ovary (CHO)	without	negative	no cytotoxicity	valid		valid	in vitro chromosome aberration study in mammalian cells	experimental study	key study	2 (reliable with restrictions)				ivtCA	clastogen	clastogen
309_3	106-47-8	30d2cef2-3861-4565-bcb4-32f4fe959c80	4c799626-7720-423a-a658-a9b5f776c8e0	[{'key': '4c799626-7720-423a-a658-a9b5f776c8e0/30d2cef2-3861-4565-bcb4-32f4fe959c80', 'definition': 'ENDPOINT_STUDY_RECORD.GeneticToxicityVitro', 'definitionVersion': '8.0', 'parentKey': '8915f1b2-03a2-40af-bc7a-b7c781e07213/30d2cef2-3861-4565-bcb4-32f4fe959c80', 'parentDefinition': 'SUBSTANCE', 'parentDefinitionVersion': '8.0', 'order': 2, 'createdOn': '2023-06-03T22:30:32Z', 'modifiedOn': '2010…	3	5aae0a2a-8efc-421c-99c7-87385cab376a	FALSE	Chinese hamster Ovary (CHO)	without	positive	cytotoxicity	valid		valid	in vitro chromosome aberration study in mammalian cells	experimental study	key study	2 (reliable with restrictions)				ivtCA	clastogen	clastogen
309_4	106-47-8	30d2cef2-3861-4565-bcb4-32f4fe959c80	4c799626-7720-423a-a658-a9b5f776c8e0	[{'key': '4c799626-7720-423a-a658-a9b5f776c8e0/30d2cef2-3861-4565-bcb4-32f4fe959c80', 'definition': 'ENDPOINT_STUDY_RECORD.GeneticToxicityVitro', 'definitionVersion': '8.0', 'parentKey': '8915f1b2-03a2-40af-bc7a-b7c781e07213/30d2cef2-3861-4565-bcb4-32f4fe959c80', 'parentDefinition': 'SUBSTANCE', 'parentDefinitionVersion': '8.0', 'order': 2, 'createdOn': '2023-06-03T22:30:32Z', 'modifiedOn': '2010…	4	e0a7e76c-d461-4e8a-8424-465f8b1ec087	FALSE	Chinese hamster Ovary (CHO)	without	positive	cytotoxicity	valid		valid	in vitro chromosome aberration study in mammalian cells	experimental study	key study	2 (reliable with restrictions)				ivtCA	clastogen	clastogen
309_5	106-47-8	30d2cef2-3861-4565-bcb4-32f4fe959c80	4c799626-7720-423a-a658-a9b5f776c8e0	[{'key': '4c799626-7720-423a-a658-a9b5f776c8e0/30d2cef2-3861-4565-bcb4-32f4fe959c80', 'definition': 'ENDPOINT_STUDY_RECORD.GeneticToxicityVitro', 'definitionVersion': '8.0', 'parentKey': '8915f1b2-03a2-40af-bc7a-b7c781e07213/30d2cef2-3861-4565-bcb4-32f4fe959c80', 'parentDefinition': 'SUBSTANCE', 'parentDefinitionVersion': '8.0', 'order': 2, 'createdOn': '2023-06-03T22:30:32Z', 'modifiedOn': '2010…	5	79d5a4c7-6c9f-464e-8a33-3687ecddecd6	FALSE	Chinese hamster Ovary (CHO)	with	negative	no cytotoxicity	valid		valid	in vitro chromosome aberration study in mammalian cells	experimental study	key study	2 (reliable with restrictions)				ivtCA	clastogen	clastogen
309_6	106-47-8	30d2cef2-3861-4565-bcb4-32f4fe959c80	4c799626-7720-423a-a658-a9b5f776c8e0	[{'key': '4c799626-7720-423a-a658-a9b5f776c8e0/30d2cef2-3861-4565-bcb4-32f4fe959c80', 'definition': 'ENDPOINT_STUDY_RECORD.GeneticToxicityVitro', 'definitionVersion': '8.0', 'parentKey': '8915f1b2-03a2-40af-bc7a-b7c781e07213/30d2cef2-3861-4565-bcb4-32f4fe959c80', 'parentDefinition': 'SUBSTANCE', 'parentDefinitionVersion': '8.0', 'order': 2, 'createdOn': '2023-06-03T22:30:32Z', 'modifiedOn': '2010…	6	5d812710-40a9-4aa4-b83c-19458c7ec38e	FALSE	Chinese hamster Ovary (CHO)	with	negative	no cytotoxicity	valid		valid	in vitro chromosome aberration study in mammalian cells	experimental study	key study	2 (reliable with restrictions)				ivtCA	clastogen	clastogen
309_7	106-47-8	30d2cef2-3861-4565-bcb4-32f4fe959c80	4c799626-7720-423a-a658-a9b5f776c8e0	[{'key': '4c799626-7720-423a-a658-a9b5f776c8e0/30d2cef2-3861-4565-bcb4-32f4fe959c80', 'definition': 'ENDPOINT_STUDY_RECORD.GeneticToxicityVitro', 'definitionVersion': '8.0', 'parentKey': '8915f1b2-03a2-40af-bc7a-b7c781e07213/30d2cef2-3861-4565-bcb4-32f4fe959c80', 'parentDefinition': 'SUBSTANCE', 'parentDefinitionVersion': '8.0', 'order': 2, 'createdOn': '2023-06-03T22:30:32Z', 'modifiedOn': '2010…	7	94818c6b-3c14-4232-b73f-f34ecb46067b	FALSE	Chinese hamster Ovary (CHO)	with	negative	no cytotoxicity	valid		valid	in vitro chromosome aberration study in mammalian cells	experimental study	key study	2 (reliable with restrictions)				ivtCA	clastogen	clastogen
309_8	106-47-8	30d2cef2-3861-4565-bcb4-32f4fe959c80	4c799626-7720-423a-a658-a9b5f776c8e0	[{'key': '4c799626-7720-423a-a658-a9b5f776c8e0/30d2cef2-3861-4565-bcb4-32f4fe959c80', 'definition': 'ENDPOINT_STUDY_RECORD.GeneticToxicityVitro', 'definitionVersion': '8.0', 'parentKey': '8915f1b2-03a2-40af-bc7a-b7c781e07213/30d2cef2-3861-4565-bcb4-32f4fe959c80', 'parentDefinition': 'SUBSTANCE', 'parentDefinitionVersion': '8.0', 'order': 2, 'createdOn': '2023-06-03T22:30:32Z', 'modifiedOn': '2010…	8	ccffeee3-5dc4-4473-9e31-fa8a6e86e70b	FALSE	Chinese hamster Ovary (CHO)	with	negative	no cytotoxicity	valid		valid	in vitro chromosome aberration study in mammalian cells	experimental study	key study	2 (reliable with restrictions)				ivtCA	clastogen	clastogen
310_0	106-47-8	30d2cef2-3861-4565-bcb4-32f4fe959c80	9723d2a5-bb4a-4fc5-9399-e82aa3188e6b	[{'key': '9723d2a5-bb4a-4fc5-9399-e82aa3188e6b/30d2cef2-3861-4565-bcb4-32f4fe959c80', 'definition': 'ENDPOINT_STUDY_RECORD.GeneticToxicityVitro', 'definitionVersion': '8.0', 'parentKey': '8915f1b2-03a2-40af-bc7a-b7c781e07213/30d2cef2-3861-4565-bcb4-32f4fe959c80', 'parentDefinition': 'SUBSTANCE', 'parentDefinitionVersion': '8.0', 'order': 3, 'createdOn': '2023-06-03T22:30:33Z', 'modifiedOn': '2010…	0	614db4aa-0454-4841-ad43-0d3d6d5d97f1	FALSE	mouse lymphoma L5178Y cells	with and without	positive	not specified	valid		valid	in vitro gene mutation study in mammalian cells	experimental study	key study	2 (reliable with restrictions)				ivt_gene_mutation	gene_mutation	other
311_0	106-47-8	30d2cef2-3861-4565-bcb4-32f4fe959c80	5c3faec4-1334-43c0-9c8e-3a5e94600419	[{'key': '5c3faec4-1334-43c0-9c8e-3a5e94600419/30d2cef2-3861-4565-bcb4-32f4fe959c80', 'definition': 'ENDPOINT_STUDY_RECORD.GeneticToxicityVitro', 'definitionVersion': '8.0', 'parentKey': '8915f1b2-03a2-40af-bc7a-b7c781e07213/30d2cef2-3861-4565-bcb4-32f4fe959c80', 'parentDefinition': 'SUBSTANCE', 'parentDefinitionVersion': '8.0', 'order': 4, 'createdOn': '2023-06-03T22:30:33Z', 'modifiedOn': '2009…	0	7c6545be-7667-4daa-a6af-ff1a876dccaa	FALSE	other:	with and without	negative	not specified	valid	not examined	not specified	in vitro gene mutation study in bacteria	experimental study	other information	2 (reliable with restrictions)				other
312_0	106-47-8	30d2cef2-3861-4565-bcb4-32f4fe959c80	be0a2594-6e4f-421b-a797-d50adedc2a6f	[{'key': 'be0a2594-6e4f-421b-a797-d50adedc2a6f/30d2cef2-3861-4565-bcb4-32f4fe959c80', 'definition': 'ENDPOINT_STUDY_RECORD.GeneticToxicityVitro', 'definitionVersion': '8.0', 'parentKey': '8915f1b2-03a2-40af-bc7a-b7c781e07213/30d2cef2-3861-4565-bcb4-32f4fe959c80', 'parentDefinition': 'SUBSTANCE', 'parentDefinitionVersion': '8.0', 'order': 5, 'createdOn': '2023-06-03T22:30:33Z', 'modifiedOn': '2010…	0	d400b35e-4e53-4d0e-a043-a94510c57a4d	FALSE	Chinese hamster Ovary (CHO)	with and without	positive	cytotoxicity			valid	in vitro DNA damage and/or repair study	experimental study	other information	2 (reliable with restrictions)				DNA damage/repair
312_1	106-47-8	30d2cef2-3861-4565-bcb4-32f4fe959c80	be0a2594-6e4f-421b-a797-d50adedc2a6f	[{'key': 'be0a2594-6e4f-421b-a797-d50adedc2a6f/30d2cef2-3861-4565-bcb4-32f4fe959c80', 'definition': 'ENDPOINT_STUDY_RECORD.GeneticToxicityVitro', 'definitionVersion': '8.0', 'parentKey': '8915f1b2-03a2-40af-bc7a-b7c781e07213/30d2cef2-3861-4565-bcb4-32f4fe959c80', 'parentDefinition': 'SUBSTANCE', 'parentDefinitionVersion': '8.0', 'order': 5, 'createdOn': '2023-06-03T22:30:33Z', 'modifiedOn': '2010…	1	21800bf2-78d6-4ccc-9b90-93e0bb24e5bf	FALSE	Chinese hamster Ovary (CHO)	without	positive	cytotoxicity	valid		valid	in vitro DNA damage and/or repair study	experimental study	other information	2 (reliable with restrictions)				DNA damage/repair
312_2	106-47-8	30d2cef2-3861-4565-bcb4-32f4fe959c80	be0a2594-6e4f-421b-a797-d50adedc2a6f	[{'key': 'be0a2594-6e4f-421b-a797-d50adedc2a6f/30d2cef2-3861-4565-bcb4-32f4fe959c80', 'definition': 'ENDPOINT_STUDY_RECORD.GeneticToxicityVitro', 'definitionVersion': '8.0', 'parentKey': '8915f1b2-03a2-40af-bc7a-b7c781e07213/30d2cef2-3861-4565-bcb4-32f4fe959c80', 'parentDefinition': 'SUBSTANCE', 'parentDefinitionVersion': '8.0', 'order': 5, 'createdOn': '2023-06-03T22:30:33Z', 'modifiedOn': '2010…	2	580264a3-58c9-4698-b021-bdde1fc796ee	FALSE	Chinese hamster Ovary (CHO)	with	negative	no cytotoxicity	valid		valid	in vitro DNA damage and/or repair study	experimental study	other information	2 (reliable with restrictions)				DNA damage/repair
312_3	106-47-8	30d2cef2-3861-4565-bcb4-32f4fe959c80	be0a2594-6e4f-421b-a797-d50adedc2a6f	[{'key': 'be0a2594-6e4f-421b-a797-d50adedc2a6f/30d2cef2-3861-4565-bcb4-32f4fe959c80', 'definition': 'ENDPOINT_STUDY_RECORD.GeneticToxicityVitro', 'definitionVersion': '8.0', 'parentKey': '8915f1b2-03a2-40af-bc7a-b7c781e07213/30d2cef2-3861-4565-bcb4-32f4fe959c80', 'parentDefinition': 'SUBSTANCE', 'parentDefinitionVersion': '8.0', 'order': 5, 'createdOn': '2023-06-03T22:30:33Z', 'modifiedOn': '2010…	3	2a6db74d-6307-4339-ab68-e513e94101e1	FALSE	Chinese hamster Ovary (CHO)	with	ambiguous	cytotoxicity				in vitro DNA damage and/or repair study	experimental study	other information	2 (reliable with restrictions)				DNA damage/repair
313_0	106-47-8	30d2cef2-3861-4565-bcb4-32f4fe959c80	16b43ba7-0eb9-4330-bbe0-3cfc6216d467	[{'key': '16b43ba7-0eb9-4330-bbe0-3cfc6216d467/30d2cef2-3861-4565-bcb4-32f4fe959c80', 'definition': 'ENDPOINT_STUDY_RECORD.GeneticToxicityVitro', 'definitionVersion': '8.0', 'parentKey': '8915f1b2-03a2-40af-bc7a-b7c781e07213/30d2cef2-3861-4565-bcb4-32f4fe959c80', 'parentDefinition': 'SUBSTANCE', 'parentDefinitionVersion': '8.0', 'order': 6, 'createdOn': '2023-06-03T22:30:33Z', 'modifiedOn': '2010…	0	81c88384-6e83-49fa-a2ff-49a27ea2916b	FALSE	mouse lymphoma L5178Y cells	with and without	positive		valid		valid	in vitro gene mutation study in mammalian cells	experimental study	other information	2 (reliable with restrictions)				ivt_gene_mutation	gene_mutation	other
314_0	106-47-8	30d2cef2-3861-4565-bcb4-32f4fe959c80	37361dd0-9785-4525-8c82-709e2f2a2457	[{'key': '37361dd0-9785-4525-8c82-709e2f2a2457/30d2cef2-3861-4565-bcb4-32f4fe959c80', 'definition': 'ENDPOINT_STUDY_RECORD.GeneticToxicityVitro', 'definitionVersion': '8.0', 'parentKey': '8915f1b2-03a2-40af-bc7a-b7c781e07213/30d2cef2-3861-4565-bcb4-32f4fe959c80', 'parentDefinition': 'SUBSTANCE', 'parentDefinitionVersion': '8.0', 'order': 7, 'createdOn': '2023-06-03T22:30:33Z', 'modifiedOn': '2010…	0	48f21ab9-12c1-4bfb-b21c-99db0079afad	FALSE	mouse lymphoma L5178Y cells	with and without	positive	cytotoxicity	valid		valid	genetic toxicity in vitro	experimental study	other information	2 (reliable with restrictions)				other
318_0	4948-15-6	bfb01600-03cc-4b4e-886d-311b12a54e02	654ea126-ba8b-4c65-a5a2-f37228bd0bcb	[{'key': '654ea126-ba8b-4c65-a5a2-f37228bd0bcb/bfb01600-03cc-4b4e-886d-311b12a54e02', 'definition': 'ENDPOINT_STUDY_RECORD.GeneticToxicityVitro', 'definitionVersion': '8.0', 'parentKey': '991be0ab-5f17-4b7a-8938-1512c04ba82b/bfb01600-03cc-4b4e-886d-311b12a54e02', 'parentDefinition': 'SUBSTANCE', 'parentDefinitionVersion': '8.0', 'order': 1, 'createdOn': '2023-06-04T03:46:36Z', 'modifiedOn': '2022…	0	eb86ddab-7c5d-4fc7-a9cf-6e78c2832c4d	FALSE	primary culture, other:	without	negative	no cytotoxicity	valid	not examined	valid	in vitro / micronucleus study	experimental study	key study	1 (reliable without restriction)				ivtCA/ivTMN	clastogen	clastogen
319_0	4948-15-6	bfb01600-03cc-4b4e-886d-311b12a54e02	c4fb3e96-c3b9-48d8-bb57-1054c2fe9d9f	[{'key': 'c4fb3e96-c3b9-48d8-bb57-1054c2fe9d9f/bfb01600-03cc-4b4e-886d-311b12a54e02', 'definition': 'ENDPOINT_STUDY_RECORD.GeneticToxicityVitro', 'definitionVersion': '8.0', 'parentKey': '991be0ab-5f17-4b7a-8938-1512c04ba82b/bfb01600-03cc-4b4e-886d-311b12a54e02', 'parentDefinition': 'SUBSTANCE', 'parentDefinitionVersion': '8.0', 'order': 2, 'createdOn': '2023-06-04T03:46:36Z', 'modifiedOn': '2022…	0	5bcef427-e380-4515-aae7-7b4b38fed6b8	FALSE	Chinese hamster Ovary (CHO)	with and without	negative	no cytotoxicity, but tested up to precipitating concentrations	valid	not applicable	valid	in vitro gene mutation study in mammalian cells	experimental study	key study	1 (reliable without restriction)				ivt_gene_mutation	gene_mutation	other
320_0	4948-15-6	bfb01600-03cc-4b4e-886d-311b12a54e02	4aba9e9b-38de-46ab-b70c-bc39b509d39e	[{'key': '4aba9e9b-38de-46ab-b70c-bc39b509d39e/bfb01600-03cc-4b4e-886d-311b12a54e02', 'definition': 'ENDPOINT_STUDY_RECORD.GeneticToxicityVitro', 'definitionVersion': '8.0', 'parentKey': '991be0ab-5f17-4b7a-8938-1512c04ba82b/bfb01600-03cc-4b4e-886d-311b12a54e02', 'parentDefinition': 'SUBSTANCE', 'parentDefinitionVersion': '8.0', 'order': 3, 'createdOn': '2023-06-04T03:46:36Z', 'modifiedOn': '2022…	0	0cc4d982-ae02-454e-9dbf-c3550fd221a6	FALSE	S. typhimurium TA 1535, TA 1537, TA 98, TA 100 and E. coli WP2	with and without	negative	cytotoxicity	valid	valid	valid	in vitro gene mutation study in bacteria	experimental study	key study	1 (reliable without restriction)				Ames	Ames	Ames
321_0	4948-15-6	bfb01600-03cc-4b4e-886d-311b12a54e02	c3d559fb-60eb-4423-8f36-58021420e81c	[{'key': 'c3d559fb-60eb-4423-8f36-58021420e81c/bfb01600-03cc-4b4e-886d-311b12a54e02', 'definition': 'ENDPOINT_STUDY_RECORD.GeneticToxicityVitro', 'definitionVersion': '8.0', 'parentKey': '991be0ab-5f17-4b7a-8938-1512c04ba82b/bfb01600-03cc-4b4e-886d-311b12a54e02', 'parentDefinition': 'SUBSTANCE', 'parentDefinitionVersion': '8.0', 'order': 4, 'createdOn': '2023-06-04T03:46:36Z', 'modifiedOn': '2022…	0	3c6bb04f-18aa-47f2-8286-42f6b86d09e2	FALSE	Chinese hamster lung fibroblasts (V79)	with and without	negative	no cytotoxicity	valid	not applicable	valid	in vitro gene mutation study in mammalian cells	experimental study	key study	1 (reliable without restriction)				ivt_gene_mutation	gene_mutation	other
322_0	4948-15-6	bfb01600-03cc-4b4e-886d-311b12a54e02	3b4fd367-7c61-4821-acd1-d24c641c175b	[{'key': '3b4fd367-7c61-4821-acd1-d24c641c175b/bfb01600-03cc-4b4e-886d-311b12a54e02', 'definition': 'ENDPOINT_STUDY_RECORD.GeneticToxicityVitro', 'definitionVersion': '8.0', 'parentKey': '991be0ab-5f17-4b7a-8938-1512c04ba82b/bfb01600-03cc-4b4e-886d-311b12a54e02', 'parentDefinition': 'SUBSTANCE', 'parentDefinitionVersion': '8.0', 'order': 5, 'createdOn': '2023-06-04T03:46:36Z', 'modifiedOn': '2022…	0	ef420a5d-13d3-4a53-8bc6-3335ab8953ad	FALSE	Chinese hamster Ovary (CHO)	with and without	negative	cytotoxicity	valid	valid	valid	in vitro chromosome aberration study in mammalian cells	experimental study	key study	1 (reliable without restriction)				ivtCA	clastogen	clastogen
323_0	4948-15-6	bfb01600-03cc-4b4e-886d-311b12a54e02	ae6b6c53-3535-4207-bbf7-39662c33a39a	[{'key': 'ae6b6c53-3535-4207-bbf7-39662c33a39a/bfb01600-03cc-4b4e-886d-311b12a54e02', 'definition': 'ENDPOINT_STUDY_RECORD.GeneticToxicityVitro', 'definitionVersion': '8.0', 'parentKey': '991be0ab-5f17-4b7a-8938-1512c04ba82b/bfb01600-03cc-4b4e-886d-311b12a54e02', 'parentDefinition': 'SUBSTANCE', 'parentDefinitionVersion': '8.0', 'order': 6, 'createdOn': '2023-06-04T03:46:36Z', 'modifiedOn': '2022…	0	cefd62e7-9d46-49d3-bf57-43596821c006	FALSE	Chinese hamster lung fibroblasts (V79)	with and without	negative	no cytotoxicity	valid	not applicable	valid	in vitro gene mutation study in mammalian cells	read-across based on grouping of substances (category approach)	key study		61ba1444-d939-4350-a7e9-22c9b387bdaf	read-across source	c3d559fb-60eb-4423-8f36-58021420e81c/bfb01600-03cc-4b4e-886d-311b12a54e02	ivt_gene_mutation	gene_mutation	other
324_0	4948-15-6	bfb01600-03cc-4b4e-886d-311b12a54e02	a4497f98-f11a-48c8-823c-6c72f81db7d0	[{'key': 'a4497f98-f11a-48c8-823c-6c72f81db7d0/bfb01600-03cc-4b4e-886d-311b12a54e02', 'definition': 'ENDPOINT_STUDY_RECORD.GeneticToxicityVitro', 'definitionVersion': '8.0', 'parentKey': '991be0ab-5f17-4b7a-8938-1512c04ba82b/bfb01600-03cc-4b4e-886d-311b12a54e02', 'parentDefinition': 'SUBSTANCE', 'parentDefinitionVersion': '8.0', 'order': 7, 'createdOn': '2023-06-04T03:46:36Z', 'modifiedOn': '2022…	0	004f0df5-ed56-476a-a614-5f01b4613331	FALSE	Chinese hamster Ovary (CHO)	with and without	negative	cytotoxicity	valid	valid	valid	in vitro chromosome aberration study in mammalian cells	read-across based on grouping of substances (category approach)	key study		00037bcf-02b7-4472-ad42-94c2f1cdcd8d	read-across source	3b4fd367-7c61-4821-acd1-d24c641c175b/bfb01600-03cc-4b4e-886d-311b12a54e02	ivtCA	clastogen	clastogen
325_0	4948-15-6	bfb01600-03cc-4b4e-886d-311b12a54e02	262a91e4-89cd-41dc-8434-5bce3f2df7a6	[{'key': '262a91e4-89cd-41dc-8434-5bce3f2df7a6/bfb01600-03cc-4b4e-886d-311b12a54e02', 'definition': 'ENDPOINT_STUDY_RECORD.GeneticToxicityVitro', 'definitionVersion': '8.0', 'parentKey': '991be0ab-5f17-4b7a-8938-1512c04ba82b/bfb01600-03cc-4b4e-886d-311b12a54e02', 'parentDefinition': 'SUBSTANCE', 'parentDefinitionVersion': '8.0', 'order': 8, 'createdOn': '2023-06-04T03:46:36Z', 'modifiedOn': '2022…	0	5aa1b5f0-d92e-480f-8687-a77d3ce66287	FALSE	other:	with and without	negative	no cytotoxicity	valid	valid	valid	in vitro gene mutation study in bacteria	experimental study	supporting study	2 (reliable with restrictions)				other
326_0	91-20-3	54d04aa4-cd9b-4765-8486-d555819f4774	ca704c74-0bce-4964-81c0-64e33ef485fb	[{'key': 'ca704c74-0bce-4964-81c0-64e33ef485fb/54d04aa4-cd9b-4765-8486-d555819f4774', 'definition': 'ENDPOINT_STUDY_RECORD.GeneticToxicityVitro', 'definitionVersion': '8.0', 'parentKey': 'f7323697-c597-4743-b484-410e1bf7c4ee/54d04aa4-cd9b-4765-8486-d555819f4774', 'parentDefinition': 'SUBSTANCE', 'parentDefinitionVersion': '8.0', 'order': 1, 'createdOn': '2023-06-04T01:34:33Z', 'modifiedOn': '2014…	0	900e4bf8-94b1-4f7b-9759-152633755b07	FALSE	S. typhimurium TA 1535, TA 1537, TA 98 and TA 100	with and without	negative	cytotoxicity	valid	not examined	valid	in vitro gene mutation study in bacteria	experimental study	key study	2 (reliable with restrictions)				Ames	Ames	Ames
327_0	91-20-3	54d04aa4-cd9b-4765-8486-d555819f4774	143fd6f9-610e-4ac5-b4a2-31dda1c9ac67	[{'key': '143fd6f9-610e-4ac5-b4a2-31dda1c9ac67/54d04aa4-cd9b-4765-8486-d555819f4774', 'definition': 'ENDPOINT_STUDY_RECORD.GeneticToxicityVitro', 'definitionVersion': '8.0', 'parentKey': 'f7323697-c597-4743-b484-410e1bf7c4ee/54d04aa4-cd9b-4765-8486-d555819f4774', 'parentDefinition': 'SUBSTANCE', 'parentDefinitionVersion': '8.0', 'order': 2, 'createdOn': '2023-06-04T01:34:33Z', 'modifiedOn': '2014…	0	cb63416a-2588-4ff1-94f4-956cb41175c5	FALSE	Chinese hamster Ovary (CHO)	without	negative	cytotoxicity	valid	not examined	valid	in vitro chromosome aberration study in mammalian cells	experimental study	key study	1 (reliable without restriction)				ivtCA	clastogen	clastogen
327_1	91-20-3	54d04aa4-cd9b-4765-8486-d555819f4774	143fd6f9-610e-4ac5-b4a2-31dda1c9ac67	[{'key': '143fd6f9-610e-4ac5-b4a2-31dda1c9ac67/54d04aa4-cd9b-4765-8486-d555819f4774', 'definition': 'ENDPOINT_STUDY_RECORD.GeneticToxicityVitro', 'definitionVersion': '8.0', 'parentKey': 'f7323697-c597-4743-b484-410e1bf7c4ee/54d04aa4-cd9b-4765-8486-d555819f4774', 'parentDefinition': 'SUBSTANCE', 'parentDefinitionVersion': '8.0', 'order': 2, 'createdOn': '2023-06-04T01:34:33Z', 'modifiedOn': '2014…	1	4f017ceb-856f-4f83-8ca7-28cd764dace9	FALSE	Chinese hamster Ovary (CHO)	with	positive	cytotoxicity	valid	not examined	valid	in vitro chromosome aberration study in mammalian cells	experimental study	key study	1 (reliable without restriction)				ivtCA	clastogen	clastogen
328_0	91-20-3	54d04aa4-cd9b-4765-8486-d555819f4774	d88a44e4-aca0-4e31-9747-6349097654a6	[{'key': 'd88a44e4-aca0-4e31-9747-6349097654a6/54d04aa4-cd9b-4765-8486-d555819f4774', 'definition': 'ENDPOINT_STUDY_RECORD.GeneticToxicityVitro', 'definitionVersion': '8.0', 'parentKey': 'f7323697-c597-4743-b484-410e1bf7c4ee/54d04aa4-cd9b-4765-8486-d555819f4774', 'parentDefinition': 'SUBSTANCE', 'parentDefinitionVersion': '8.0', 'order': 3, 'createdOn': '2023-06-04T01:34:33Z', 'modifiedOn': '2016…	0	5d93d06f-6851-479f-a7b8-e77281f84775	FALSE	mammalian cell line, other:	without	negative	cytotoxicity	valid	not examined	valid	genetic toxicity in vitro	experimental study	key study	2 (reliable with restrictions)				other
329_0	91-20-3	54d04aa4-cd9b-4765-8486-d555819f4774	32078349-7881-423d-a44a-7a3dd6e4e498	[{'key': '32078349-7881-423d-a44a-7a3dd6e4e498/54d04aa4-cd9b-4765-8486-d555819f4774', 'definition': 'ENDPOINT_STUDY_RECORD.GeneticToxicityVitro', 'definitionVersion': '8.0', 'parentKey': 'f7323697-c597-4743-b484-410e1bf7c4ee/54d04aa4-cd9b-4765-8486-d555819f4774', 'parentDefinition': 'SUBSTANCE', 'parentDefinitionVersion': '8.0', 'order': 4, 'createdOn': '2023-06-04T01:34:33Z', 'modifiedOn': '2015…	0	34b6960f-e11d-4f3e-bd08-95c1f81b600a	FALSE	not specified	with	negative	not specified	not specified	not specified	not specified	in vitro gene mutation study in bacteria	experimental study	supporting study	3 (not reliable)				other
330_0	91-20-3	54d04aa4-cd9b-4765-8486-d555819f4774	584dcac7-1925-4d62-8caa-7b8e9a50cc20	[{'key': '584dcac7-1925-4d62-8caa-7b8e9a50cc20/54d04aa4-cd9b-4765-8486-d555819f4774', 'definition': 'ENDPOINT_STUDY_RECORD.GeneticToxicityVitro', 'definitionVersion': '8.0', 'parentKey': 'f7323697-c597-4743-b484-410e1bf7c4ee/54d04aa4-cd9b-4765-8486-d555819f4774', 'parentDefinition': 'SUBSTANCE', 'parentDefinitionVersion': '8.0', 'order': 5, 'createdOn': '2023-06-04T01:34:33Z', 'modifiedOn': '2014…	0	103b887f-a4a6-4b42-8ff2-7c5a2f873e99	FALSE	S. typhimurium, other:	with and without	negative	not specified	not specified	not specified	valid	in vitro gene mutation study in bacteria	experimental study	supporting study	3 (not reliable)				Ames	Ames	Ames
331_0	91-20-3	54d04aa4-cd9b-4765-8486-d555819f4774	19b63109-94bc-4f8a-b1e7-1d08333f9bdf	[{'key': '19b63109-94bc-4f8a-b1e7-1d08333f9bdf/54d04aa4-cd9b-4765-8486-d555819f4774', 'definition': 'ENDPOINT_STUDY_RECORD.GeneticToxicityVitro', 'definitionVersion': '8.0', 'parentKey': 'f7323697-c597-4743-b484-410e1bf7c4ee/54d04aa4-cd9b-4765-8486-d555819f4774', 'parentDefinition': 'SUBSTANCE', 'parentDefinitionVersion': '8.0', 'order': 6, 'createdOn': '2023-06-04T01:34:33Z', 'modifiedOn': '2016…	0	e0720821-1de3-4682-bb3b-c3906934715e	FALSE	Chinese hamster Ovary (CHO)	with	negative	cytotoxicity	valid	not examined	valid	in vitro DNA damage and/or repair study	experimental study	supporting study	2 (reliable with restrictions)				DNA damage/repair
331_1	91-20-3	54d04aa4-cd9b-4765-8486-d555819f4774	19b63109-94bc-4f8a-b1e7-1d08333f9bdf	[{'key': '19b63109-94bc-4f8a-b1e7-1d08333f9bdf/54d04aa4-cd9b-4765-8486-d555819f4774', 'definition': 'ENDPOINT_STUDY_RECORD.GeneticToxicityVitro', 'definitionVersion': '8.0', 'parentKey': 'f7323697-c597-4743-b484-410e1bf7c4ee/54d04aa4-cd9b-4765-8486-d555819f4774', 'parentDefinition': 'SUBSTANCE', 'parentDefinitionVersion': '8.0', 'order': 6, 'createdOn': '2023-06-04T01:34:33Z', 'modifiedOn': '2016…	1	3c0e1203-4cb1-49e4-82e7-b69037e13b53	FALSE	Chinese hamster Ovary (CHO)	without	negative	cytotoxicity	valid	not examined	valid	in vitro DNA damage and/or repair study	experimental study	supporting study	2 (reliable with restrictions)				DNA damage/repair
332_0	72102-84-2	16df88a8-3ccd-430e-8676-9e9075cc008c	28382ff6-9643-473d-aeeb-a2c9271834fd	[{'key': '28382ff6-9643-473d-aeeb-a2c9271834fd/16df88a8-3ccd-430e-8676-9e9075cc008c', 'definition': 'ENDPOINT_STUDY_RECORD.GeneticToxicityVitro', 'definitionVersion': '8.0', 'parentKey': 'a24cebde-91ff-477f-a014-5a3c2758ade6/16df88a8-3ccd-430e-8676-9e9075cc008c', 'parentDefinition': 'SUBSTANCE', 'parentDefinitionVersion': '8.0', 'order': 1, 'createdOn': '2023-06-04T10:01:53Z', 'modifiedOn': '2020…	0	211e503c-7fd3-48d3-a99b-9a5e4bcf4c6f	TRUE	bacteria, other:	with	positive	not specified	valid	not examined	valid	in vitro gene mutation study in bacteria	experimental study	key study	2 (reliable with restrictions)				Ames	Ames	Ames
332_1	72102-84-2	16df88a8-3ccd-430e-8676-9e9075cc008c	28382ff6-9643-473d-aeeb-a2c9271834fd	[{'key': '28382ff6-9643-473d-aeeb-a2c9271834fd/16df88a8-3ccd-430e-8676-9e9075cc008c', 'definition': 'ENDPOINT_STUDY_RECORD.GeneticToxicityVitro', 'definitionVersion': '8.0', 'parentKey': 'a24cebde-91ff-477f-a014-5a3c2758ade6/16df88a8-3ccd-430e-8676-9e9075cc008c', 'parentDefinition': 'SUBSTANCE', 'parentDefinitionVersion': '8.0', 'order': 1, 'createdOn': '2023-06-04T10:01:53Z', 'modifiedOn': '2020…	1	d43becb8-fd53-44b1-b4c8-84216d846788	FALSE	bacteria, other:	without	negative	not specified	valid	not examined	valid	in vitro gene mutation study in bacteria	experimental study	key study	2 (reliable with restrictions)				Ames	Ames	Ames
333_0	72102-84-2	16df88a8-3ccd-430e-8676-9e9075cc008c	7bcdad97-dbb9-4b05-9713-92780b43c9ad	[{'key': '7bcdad97-dbb9-4b05-9713-92780b43c9ad/16df88a8-3ccd-430e-8676-9e9075cc008c', 'definition': 'ENDPOINT_STUDY_RECORD.GeneticToxicityVitro', 'definitionVersion': '8.0', 'parentKey': 'a24cebde-91ff-477f-a014-5a3c2758ade6/16df88a8-3ccd-430e-8676-9e9075cc008c', 'parentDefinition': 'SUBSTANCE', 'parentDefinitionVersion': '8.0', 'order': 2, 'createdOn': '2023-06-04T10:01:53Z', 'modifiedOn': '2020…	0	8ce78eb5-5374-48b7-9cf0-5bb5cccc4b85	TRUE	bacteria, other:	with and without	negative	cytotoxicity	valid	not examined	valid	in vitro gene mutation study in bacteria	experimental study	key study	2 (reliable with restrictions)				Ames	Ames	Ames
334_0	72102-84-2	16df88a8-3ccd-430e-8676-9e9075cc008c	3c2283fa-b14c-4b3f-a17e-e09559a8f567	[{'key': '3c2283fa-b14c-4b3f-a17e-e09559a8f567/16df88a8-3ccd-430e-8676-9e9075cc008c', 'definition': 'ENDPOINT_STUDY_RECORD.GeneticToxicityVitro', 'definitionVersion': '8.0', 'parentKey': 'a24cebde-91ff-477f-a014-5a3c2758ade6/16df88a8-3ccd-430e-8676-9e9075cc008c', 'parentDefinition': 'SUBSTANCE', 'parentDefinitionVersion': '8.0', 'order': 3, 'createdOn': '2023-06-04T10:01:53Z', 'modifiedOn': '2020…	0	0972a529-5e52-4c4e-9cb4-35b23b2f448a	TRUE	Chinese hamster Ovary (CHO)	with and without	negative	no cytotoxicity, but tested up to precipitating concentrations	valid	not examined	valid	in vitro gene mutation study in mammalian cells	experimental study	key study	1 (reliable without restriction)				ivt_gene_mutation	gene_mutation	other
335_0	72102-84-2	16df88a8-3ccd-430e-8676-9e9075cc008c	54aed3b3-9859-415f-a152-fe75d0940ace	[{'key': '54aed3b3-9859-415f-a152-fe75d0940ace/16df88a8-3ccd-430e-8676-9e9075cc008c', 'definition': 'ENDPOINT_STUDY_RECORD.GeneticToxicityVitro', 'definitionVersion': '8.0', 'parentKey': 'a24cebde-91ff-477f-a014-5a3c2758ade6/16df88a8-3ccd-430e-8676-9e9075cc008c', 'parentDefinition': 'SUBSTANCE', 'parentDefinitionVersion': '8.0', 'order': 4, 'createdOn': '2023-06-04T10:01:53Z', 'modifiedOn': '2020…	0	d88604ef-717b-4e55-9a0a-4cb7a9f83e4a	TRUE	S. typhimurium TA 1535, TA 1537, TA 98, TA 100 and E. coli WP2	with and without	negative	other:	valid	valid	valid	in vitro gene mutation study in bacteria	experimental study	key study	1 (reliable without restriction)				Ames	Ames	Ames
336_0	72102-84-2	16df88a8-3ccd-430e-8676-9e9075cc008c	267a4ca1-5976-4bae-975e-b1667ca3fcd2	[{'key': '267a4ca1-5976-4bae-975e-b1667ca3fcd2/16df88a8-3ccd-430e-8676-9e9075cc008c', 'definition': 'ENDPOINT_STUDY_RECORD.GeneticToxicityVitro', 'definitionVersion': '8.0', 'parentKey': 'a24cebde-91ff-477f-a014-5a3c2758ade6/16df88a8-3ccd-430e-8676-9e9075cc008c', 'parentDefinition': 'SUBSTANCE', 'parentDefinitionVersion': '8.0', 'order': 5, 'createdOn': '2023-06-04T10:01:53Z', 'modifiedOn': '2022…	0	5be18f78-2664-4da6-b84c-2e6c9298a340	FALSE	mouse lymphoma L5178Y cells	with and without	negative	cytotoxicity	valid	valid	valid	in vitro gene mutation study in mammalian cells	experimental study	weight of evidence	2 (reliable with restrictions)				ivt_gene_mutation	gene_mutation	other
[truncated: 477 more rows]
