# Supplementary material for: Applicability of In Silico New Approach Methods for the Risk Assessment of Tattoo Ink Ingredients
Source: Environ Mol Mutagen. 2025 May 19;66(4):199–209. doi: 10.1002/em.70010 (PMC12087733; doi:10.1002/em.70010)
Supplement: Supplementary file 1 — Data S1. Supporting Information. [file EM-66-199-s001.zip › supplemental_revised/7_REACH_DataSummary.xlsx]

## Sheet: Sheet1
CASRN	Ames	clastogen	other	Final
60-09-3			1	1
12225-08-0		0	0	0
6528-34-3	0	0	0	0
7782-49-2	0	1	1	1
17852-98-1	0	0	0	0
1229-55-6			0	0
2611-82-7	0		0	0
6358-31-2	0	0	0	0
980-26-7	0		0	0
2512-29-0	0	0	0	0
121-57-3		0	0	0
29920-31-8	0	0	0	0
101-77-9	1	1	1	1
6505-28-8	0	0	0	0
5521-31-3	0	0	0	0
5858-81-1	0	0	0	0
7440-38-2	0			0
1324-76-1	0		0	0
5567-15-7	0		0	0
6041-94-7	0	0	0	0
6992-11-6	0	0	0	0
5281-04-9	0	0	0	0
62-53-3			1	1
6410-32-8	0	0	0	0
12236-62-3	0			0
67-56-1	0		0	0
7440-48-4	1			1
95-70-5	0			0
7439-92-1		1		1
6358-85-6	0		0	0
4051-63-2	0	0	0	0
1308-38-9	0		0	0
6358-37-8	0		0	0
6535-46-2	0	0	0	0
101-80-4	1		1	1
6417-83-0	1	0	0	1
106-47-8	1	1		1
4948-15-6	0	0	0	0
91-20-3	0	1		1
72102-84-2	0		0	0
67990-05-0	0			0
36888-99-0	0		0	0
989-38-8	0			0
7440-66-6	0	0	0	0
87-62-7		1		1
3520-72-7	1	0	0	1
5468-75-7	0		0	0
7440-36-0	0	1		1
82199-12-0	0	0	0	0
68134-22-5	0	0	0	0
7440-39-3			1	1
12225-21-7	0			0
90-04-0	0			0
31837-42-0	0	0	0	0
15876-39-8	0			0
399-95-1	1	1		1
15793-73-4	1	0	0	1
85776-14-3	0	0		0
1333-86-4		1	0	1
7440-43-9			1	1
25869-00-5		0	0	0
68516-73-4	0		0	0
7440-47-3			0	0
95-53-4		1	1	1
7440-31-5	0	0	0	0
101-14-4		1		1
51274-00-1	0	0	0	0
81-77-6	0		0	0
61932-63-6	0	0	0	0
84473-86-9	0			0
95-68-1		1		1
51920-12-8	0	0	0	0
6486-23-3	0	0	0	0
