# Supplementary material for: Applicability of In Silico New Approach Methods for the Risk Assessment of Tattoo Ink Ingredients
Source: Environ Mol Mutagen. 2025 May 19;66(4):199–209. doi: 10.1002/em.70010 (PMC12087733; doi:10.1002/em.70010)
Supplement: Supplementary file 1 — Data S1. Supporting Information. [file EM-66-199-s001.zip › supplemental_revised/9_Predictions_all.csv]

Tool	TEST	VEGA	SARAH NEXUS	OECD_A1	OECD_A2	OECD_A3	OECD_A4	OECD_A5	OECD_A6	OECD	Pradeep_RF
64070-98-0
218-01-9	1.0	1.0	1.0	0.0	1.0	1.0	0.0	1.0	1.0	1.0	1.0
205-99-2	1.0	1.0	1.0	0.0	1.0	1.0	0.0	1.0	1.0	1.0	0.0
207-08-9	1.0	1.0	1.0	0.0	0.0	0.0	0.0	1.0	1.0	1.0	0.0
6410-38-4	1.0	1.0	1.0	0.0	0.0	0.0	0.0	1.0	1.0	1.0	0.0
6471-50-7	1.0	1.0	1.0	0.0	1.0	1.0	0.0	1.0	1.0	1.0	0.0
97-56-3	1.0	1.0	1.0	0.0	0.0	1.0	0.0	1.0	1.0	1.0	1.0
120-71-8	1.0	1.0	1.0	1.0	1.0	1.0	1.0	1.0	1.0	1.0	1.0
7439-97-6		0.0	1.0	0.0	0.0	0.0	0.0	0.0	0.0	0.0
95-69-2	0.0	1.0	1.0	0.0	0.0	1.0	0.0	1.0	1.0	1.0	1.0
4129-84-4			1.0	0.0	0.0	1.0	1.0	1.0	1.0	1.0	0.0
5413-75-2			0.0	0.0	1.0	1.0	0.0	1.0	1.0	1.0	0.0
6448-95-9	1.0	1.0	1.0	0.0	1.0	1.0	0.0	1.0	1.0	1.0	0.0
12768-78-4
92-87-5	1.0	1.0	1.0	1.0	1.0	1.0	0.0	1.0	1.0	1.0	1.0
50-32-8	1.0	1.0	1.0	0.0	1.0	1.0	0.0	1.0	1.0	1.0	0.0
91-59-8	1.0	1.0	1.0	1.0	1.0	1.0	0.0	1.0	1.0	1.0	1.0
7440-02-0		0.0	0.0	0.0	0.0	0.0	0.0	0.0	0.0	0.0
7440-50-8		0.0	0.0	0.0	0.0	0.0	0.0	0.0	0.0	0.0
6373-73-5	1.0	1.0	1.0	0.0	0.0	1.0	0.0	1.0	1.0	1.0	0.0
192-97-2	1.0	1.0	1.0	0.0	1.0	1.0	0.0	1.0	1.0	1.0	0.0
119-90-4	1.0	1.0	1.0	1.0	1.0	1.0	1.0	1.0	1.0	1.0	0.0
85-86-9	1.0	1.0	0.0	0.0	1.0	1.0	0.0	1.0	1.0	1.0	0.0
5280-68-2	0.0	1.0	1.0	0.0	0.0	1.0	0.0	1.0	1.0	1.0	0.0
15110-84-6	0.0	1.0	0.0	0.0	0.0	1.0	0.0	0.0	1.0	1.0	0.0
95-80-7	1.0	1.0	1.0	1.0	1.0	1.0	1.0	1.0	1.0	1.0	1.0
99-55-8	1.0	1.0	1.0	1.0	1.0	1.0	0.0	1.0	1.0	1.0	0.0
92-67-1	1.0	1.0	1.0	0.0	1.0	1.0	0.0	1.0	1.0	1.0	1.0
60-11-7	1.0	1.0	1.0	0.0	1.0	1.0	0.0	1.0	1.0	1.0	1.0
838-88-0	1.0	1.0	0.0	0.0	0.0	1.0	1.0	1.0	1.0	1.0	1.0
56-55-3	1.0	1.0	1.0	0.0	1.0	1.0	0.0	1.0	1.0	1.0	0.0
119-93-7	1.0	1.0	1.0	0.0	1.0	1.0	1.0	1.0	1.0	1.0	1.0
615-05-4	1.0	1.0	1.0	1.0	1.0	1.0	1.0	1.0	1.0	1.0	0.0
6410-39-5	1.0	1.0	1.0	0.0	1.0	1.0	0.0	1.0	1.0	1.0	0.0
6471-51-8	1.0	1.0	1.0	0.0	0.0	0.0	0.0	1.0	1.0	1.0	0.0
293733-21-8	0.0	1.0	1.0	1.0	1.0	1.0	0.0	1.0	1.0	1.0	1.0
91-94-1	1.0	1.0	1.0	1.0	1.0	1.0	0.0	1.0	1.0	1.0	1.0
2832-40-8	0.0	1.0	1.0	0.0	0.0	1.0	0.0	1.0	1.0	1.0	0.0
106-49-0	0.0	1.0	1.0	1.0	1.0	1.0	1.0	1.0	1.0	1.0	1.0
2872-52-8	1.0	1.0	1.0	1.0	1.0	1.0	0.0	1.0	1.0	1.0	0.0
1320-07-6
6655-84-1	1.0	1.0	1.0	0.0	1.0	1.0	0.0	1.0	1.0	1.0	0.0
3761-53-3				0.0	0.0	0.0	0.0	1.0	1.0	1.0	0.0
1325-82-2
205-82-3	1.0	1.0	1.0	0.0	0.0	0.0	0.0	1.0	1.0	1.0	0.0
13716-91-1	1.0	1.0	1.0	0.0	1.0	1.0	1.0	1.0	1.0	1.0	0.0
68516-81-4	1.0	1.0	1.0	1.0	1.0	1.0	0.0	1.0	1.0	1.0	0.0
3179-89-3	1.0	1.0	1.0	1.0	1.0	1.0	0.0	1.0	1.0	1.0	0.0
53-70-3	1.0	1.0	1.0	1.0	1.0	1.0	0.0	1.0	1.0	1.0	0.0
106-50-3	0.0	1.0	1.0	1.0	1.0	1.0	1.0	1.0	1.0	1.0	1.0
139-65-1	1.0	1.0	1.0	0.0	0.0	1.0	0.0	1.0	1.0	1.0	1.0
137-17-7	1.0	1.0	1.0	0.0	0.0	1.0	0.0	1.0	1.0	1.0	1.0
12225-18-2	0.0	1.0	0.0	0.0	0.0	1.0	0.0	0.0	1.0	1.0	0.0
13301-61-6	1.0	1.0	1.0	1.0	1.0	1.0	0.0	1.0	1.0	1.0	0.0
2814-77-9	1.0	1.0	1.0	1.0	1.0	1.0	0.0	1.0	1.0	1.0	0.0
10101-66-3				0.0	0.0	0.0	0.0	0.0	1.0	1.0
1047-16-1	1.0	1.0		1.0	1.0	0.0	0.0	1.0	1.0	1.0	0.0
12227-89-3
1260-17-9	1.0	1.0	1.0	0.0	1.0	0.0	0.0	1.0	1.0	1.0	0.0
12769-96-9
1309-37-1
1302-83-6
1326-03-0
1328-53-6
1330-38-7				0.0	0.0	0.0	0.0	0.0	0.0	0.0	0.0
1332-37-2
1339-82-8
1345-25-1				0.0	0.0	0.0	0.0	0.0	0.0	0.0
13463-67-7				0.0	0.0	0.0	0.0	0.0	0.0	0.0
1390-65-4
14302-13-7		1.0	1.0	0.0	0.0	0.0	0.0	0.0	0.0	0.0
147-14-8											0.0
15790-07-5
16043-40-6	1.0	1.0		1.0	1.0	0.0	0.0	1.0	1.0	1.0	0.0
171599-85-2
17741-63-8	0.0	1.0	0.0	1.0	1.0	0.0	1.0	0.0	1.0	1.0	0.0
17852-99-2				0.0	0.0	0.0	0.0	1.0	1.0	1.0	0.0
1934-21-0			0.0	0.0	0.0	1.0	1.0	1.0	1.0	1.0	0.0
20344-49-4				0.0	0.0	0.0	0.0	0.0	0.0	0.0
2092-56-0			0.0	0.0	0.0	0.0	0.0	1.0	1.0	1.0	0.0
2379-74-0	1.0	1.0	0.0	0.0	0.0	0.0	0.0	1.0	1.0	1.0	0.0
2465-29-4			1.0	0.0	0.0	1.0	0.0	1.0	1.0	1.0	1.0
25956-17-6			0.0	0.0	0.0	0.0	0.0	0.0	1.0	1.0
2786-76-7	1.0	1.0	1.0	0.0	0.0	0.0	1.0	1.0	1.0	1.0	0.0
30125-47-4	0.0	1.0		0.0	1.0	0.0	1.0	0.0	1.0	1.0	0.0
3089-17-6	1.0	1.0	1.0	1.0	1.0	0.0	0.0	1.0	1.0	1.0	0.0
3468-63-1	1.0	1.0	1.0	1.0	1.0	1.0	0.0	1.0	1.0	1.0	0.0
3844-45-9			1.0	0.0	0.0	1.0	1.0	0.0	0.0	1.0	0.0
4403-90-1			1.0	0.0	1.0	0.0	1.0	1.0	1.0	1.0	0.0
4424-06-0	1.0	1.0	1.0	1.0	1.0	0.0	0.0	0.0	1.0	1.0	0.0
5850-16-8			0.0	0.0	0.0	0.0	0.0	1.0	1.0	1.0	0.0
5850-87-3			0.0	0.0	0.0	0.0	0.0	1.0	1.0	1.0
6358-30-1	0.0	1.0	1.0	1.0	1.0	0.0	1.0	1.0	1.0	1.0	0.0
6358-48-1	1.0	1.0	1.0	0.0	0.0	0.0	0.0	1.0	1.0	1.0
6375-58-2			1.0	0.0	1.0	1.0	0.0	1.0	1.0	1.0
6410-41-9	0.0	1.0	1.0	0.0	0.0	0.0	0.0	1.0	1.0	1.0	0.0
68921-42-6
7440-44-0		0.0	0.0	0.0	0.0	0.0	0.0	0.0	0.0	0.0	0.0
77804-81-0	0.0	1.0	0.0	0.0	0.0	1.0	0.0	0.0	1.0	1.0	0.0
8004-92-0
8021-99-6
81-88-9			1.0	0.0	0.0	1.0	0.0	1.0	1.0	1.0	0.0
84632-59-7	0.0	1.0	0.0	0.0	0.0	0.0	0.0	0.0	1.0	1.0	0.0
84632-65-5	0.0	1.0	0.0	0.0	0.0	0.0	0.0	0.0	1.0	1.0	0.0
860-22-0			1.0	0.0	0.0	0.0	1.0	1.0	1.0	1.0	0.0
6471-49-4	1.0	1.0	1.0	1.0	1.0	1.0	0.0	1.0	1.0	1.0	0.0
